# Supplementary material for: Does solar irradiation drive community assembly of vulture plumage microbiotas?
Source: Anim Microbiome. 2020 Jul 14;2:24. doi: 10.1186/s42523-020-00043-7 (PMC7807431; doi:10.1186/s42523-020-00043-7)
Supplement: Supplementary file 1 — Additional file 1. Metadata. Laboratory identification numbers of feather samples, museum catalog numbers for voucher specimens, DNA concentration, number of filtered sequence reads, amplicon sequence variants (ASV), and number of microbial genera and families. [file 42523_2020_43_MOESM1_ESM.xlsx]

## Sheet: Sheet1
		Additional file 1
		Does solar irradiation drive community assembly of vulture plumage microbiotas?
		Gary R. Graves , Kenan O. Matterson, Christopher M. Milensky, Brian K. Schmidt, Michael J. V. O’Mahoney, and Sergei V. Drovetski
Laboratory identification number	Scientific name	Common English name	Plumage tract	Plumage color	USNM catalog number	DNA concentration, ηg/μL	Number of filtered sequencing reads	Amplicon sequence variants (ASVs)	Genera	Classified genera	Unclassified genera	Families	Classified families	Unclassified families
D51	Cathartes aura	turkey vulture	Dorsal	Black	USNM 651995	0.517	7894	120	82	67	15	48	48	0
F81	Cathartes aura	turkey vulture	Dorsal	Black	USNM 652005	14.1	43750	105	59	48	11	40	40	0
L11	Cathartes aura	turkey vulture	Dorsal	Black	USNM 652028	1.16	15375	130	80	65	15	45	45	0
D52	Cathartes aura	turkey vulture	Ventral	Black	USNM 651995	1.79	57700	32	9	7	2	4	4	0
F82	Cathartes aura	turkey vulture	Ventral	Black	USNM 652005	0.948	58433	59	23	18	5	19	19	0
L12	Cathartes aura	turkey vulture	Ventral	Black	USNM 652028	10.6	35793	69	37	32	5	26	26	0
D74	Cathartes burrovianus	lesser yellow-headed vulture	Dorsal	Black	USNM 651996	0.498	19326	150	92	81	11	57	56	1
E66	Cathartes burrovianus	lesser yellow-headed vulture	Dorsal	Black	USNM 652000	0.142	26593	137	79	64	15	42	42	0
F58	Cathartes burrovianus	lesser yellow-headed vulture	Dorsal	Black	USNM 652004	0.623	37114	152	81	69	12	38	37	1
I81	Cathartes burrovianus	lesser yellow-headed vulture	Dorsal	Black	USNM 652018	8.69	15581	189	112	87	25	69	68	1
J04	Cathartes burrovianus	lesser yellow-headed vulture	Dorsal	Black	USNM 652019	0.989	3852	171	129	98	31	76	76	0
E67	Cathartes burrovianus	lesser yellow-headed vulture	Ventral	Black	USNM 652000	0.532	44558	61	28	24	4	16	16	0
F59	Cathartes burrovianus	lesser yellow-headed vulture	Ventral	Black	USNM 652004	0.253	26901	131	86	72	14	47	47	0
I82	Cathartes burrovianus	lesser yellow-headed vulture	Ventral	Black	USNM 652018	12.8	21909	98	48	35	13	27	27	0
J05	Cathartes burrovianus	lesser yellow-headed vulture	Ventral	Black	USNM 652019	50	790	70	56	44	12	44	44	0
J50	Cathartes melambrotus	greater yellow-headed vulture	Dorsal	Black	USNM 652021	4.76	13563	71	52	39	13	38	38	0
J73	Cathartes melambrotus	greater yellow-headed vulture	Dorsal	Black	USNM 652022	3.76	5033	149	111	92	19	68	67	1
J96	Cathartes melambrotus	greater yellow-headed vulture	Dorsal	Black	USNM 652023	4.54	2063	81	71	53	18	49	49	0
K19	Cathartes melambrotus	greater yellow-headed vulture	Dorsal	Black	USNM 652024	0.741	67121	40	18	12	6	15	15	0
K42	Cathartes melambrotus	greater yellow-headed vulture	Dorsal	Black	USNM 652025	19.4	3365	97	69	53	16	70	68	2
K65	Cathartes melambrotus	greater yellow-headed vulture	Dorsal	Black	USNM 652026	0.921	26768	101	58	44	14	34	34	0
L34	Cathartes melambrotus	greater yellow-headed vulture	Dorsal	Black	USNM 652029	0.321	25160	113	64	54	10	30	30	0
L57	Cathartes melambrotus	greater yellow-headed vulture	Dorsal	Black	USNM 652030	2.17	48643	50	21	17	4	19	19	0
M03	Cathartes melambrotus	greater yellow-headed vulture	Dorsal	Black	USNM 652032	1.2	16856	146	87	75	12	51	50	1
M96	Cathartes melambrotus	greater yellow-headed vulture	Dorsal	Black	USNM 652299	0.802	34435	126	59	46	13	36	36	0
J51	Cathartes melambrotus	greater yellow-headed vulture	Ventral	Black	USNM 652021	2.03	22115	61	37	29	8	27	27	0
J74	Cathartes melambrotus	greater yellow-headed vulture	Ventral	Black	USNM 652022	0.353	33303	269	140	117	23	68	67	1
J97	Cathartes melambrotus	greater yellow-headed vulture	Ventral	Black	USNM 652023	1.63	41172	86	48	40	8	20	20	0
K20	Cathartes melambrotus	greater yellow-headed vulture	Ventral	Black	USNM 652024	1.43	4379	132	97	79	18	62	61	1
K43	Cathartes melambrotus	greater yellow-headed vulture	Ventral	Black	USNM 652025	0.105	51523	119	51	43	8	51	49	2
K66	Cathartes melambrotus	greater yellow-headed vulture	Ventral	Black	USNM 652026	0.298	41356	66	34	28	6	21	21	0
L35	Cathartes melambrotus	greater yellow-headed vulture	Ventral	Black	USNM 652029	1.26	20606	160	80	71	9	36	36	0
L58	Cathartes melambrotus	greater yellow-headed vulture	Ventral	Black	USNM 652030	4.26	57629	45	14	10	4	10	10	0
M04	Cathartes melambrotus	greater yellow-headed vulture	Ventral	Black	USNM 652032	2.04	33271	44	17	13	4	14	14	0
M97	Cathartes melambrotus	greater yellow-headed vulture	Ventral	Black	USNM 652299	0.452	40381	116	55	45	10	31	31	0
D97	Coragyps atratus	black vulture	Dorsal	Black	USNM 651997	0.427	44584	66	34	26	8	18	18	0
E43	Coragyps atratus	black vulture	Dorsal	Black	USNM 651999	0.861	38773	180	90	74	16	45	45	0
F12	Coragyps atratus	black vulture	Dorsal	Black	USNM 652002	0.47	35861	157	83	70	13	39	39	0
F35	Coragyps atratus	black vulture	Dorsal	Black	USNM 652003	29.8	14525	203	106	88	18	52	52	0
G27	Coragyps atratus	black vulture	Dorsal	Black	USNM 652007	1.08	45018	96	54	41	13	29	29	0
G96	Coragyps atratus	black vulture	Dorsal	Black	USNM 652010	3.65	34446	122	63	53	10	27	27	0
H19	Coragyps atratus	black vulture	Dorsal	Black	USNM 652011	84	11541	254	116	96	20	51	51	0
H42	Coragyps atratus	black vulture	Dorsal	Black	USNM 652012	1.23	33770	144	73	57	16	37	37	0
H66	Coragyps atratus	black vulture	Dorsal	Black	USNM 652013	0.994	33029	134	69	59	10	34	33	1
H89	Coragyps atratus	black vulture	Dorsal	Black	USNM 652014	1.33	50138	115	60	50	10	37	37	0
I12	Coragyps atratus	black vulture	Dorsal	Black	USNM 652015	2.44	40272	196	65	50	15	33	33	0
I35	Coragyps atratus	black vulture	Dorsal	Black	USNM 652016	2.49	39704	167	66	51	15	31	31	0
I58	Coragyps atratus	black vulture	Dorsal	Black	USNM 652017	0.508	31209	155	93	81	12	43	43	0
J27	Coragyps atratus	black vulture	Dorsal	Black	USNM 652020	3.19	26628	241	135	110	25	68	66	2
D98	Coragyps atratus	black vulture	Ventral	Black	USNM 651997	0.332	54021	38	8	6	2	7	7	0
E44	Coragyps atratus	black vulture	Ventral	Black	USNM 651999	1.57	51753	143	75	61	14	40	40	0
E90	Coragyps atratus	black vulture	Ventral	Black	USNM 652001	0.242	49880	127	71	60	11	35	35	0
F13	Coragyps atratus	black vulture	Ventral	Black	USNM 652002	0.325	32570	100	54	43	11	29	29	0
F36	Coragyps atratus	black vulture	Ventral	Black	USNM 652003	0.59	63381	89	37	28	9	23	23	0
G28	Coragyps atratus	black vulture	Ventral	Black	USNM 652007	2.96	27379	168	97	80	17	45	45	0
G97	Coragyps atratus	black vulture	Ventral	Black	USNM 652010	1.27	60396	140	61	51	10	27	27	0
H20	Coragyps atratus	black vulture	Ventral	Black	USNM 652011	5.87	32857	190	81	64	17	40	40	0
H43	Coragyps atratus	black vulture	Ventral	Black	USNM 652012	6.13	100187	108	52	41	11	27	27	0
H67	Coragyps atratus	black vulture	Ventral	Black	USNM 652013	0.973	57700	84	36	26	10	23	23	0
H90	Coragyps atratus	black vulture	Ventral	Black	USNM 652014	0.329	71411	132	71	62	9	33	33	0
I13	Coragyps atratus	black vulture	Ventral	Black	USNM 652015	1.69	52362	154	52	41	11	26	26	0
I36	Coragyps atratus	black vulture	Ventral	Black	USNM 652016	2.4	49016	71	34	28	6	19	19	0
I59	Coragyps atratus	black vulture	Ventral	Black	USNM 652017	0.629	38579	146	77	63	14	35	35	0
J28	Coragyps atratus	black vulture	Ventral	Black	USNM 652020	1.23	36973	206	116	99	17	58	56	2
K88	Sarcoramphus papa	king vulture	Dorsal	Pale beige	USNM 652027	3.18	26124	219	118	99	19	63	62	1
K89	Sarcoramphus papa	king vulture	Ventral	Pale beige	USNM 652027	89.8	3243	105	83	72	11	52	51	1

## Sheet: Sheet2
ID	Species	Side	USNM	# filtered reads		# ASVs		# Total genera		#Known gen	#Unknown gen	# total families	# known Fam	#unknown fam
F81	Cathartes_aura	Dorsal	USNM652005	43750		105		59		48	11	40	40	0
L11	Cathartes_aura	Dorsal	USNM652028	15375		130		80		65	15	45	45	0
D51	Cathartes_aura	Dorsal	USNM651995	7894		120		82		67	15	48	48	0
E66	Cathartes_burrovianus	Dorsal	USNM652000	26593		137		79		64	15	42	42	0
F58	Cathartes_burrovianus	Dorsal	USNM652004	37114		152		81		69	12	38	37	1
D74	Cathartes_burrovianus	Dorsal	USNM651996	19326		150		92		81	11	57	56	1
I81	Cathartes_burrovianus	Dorsal	USNM652018	15581		189		112		87	25	69	68	1
J04	Cathartes_burrovianus	Dorsal	USNM652019	3852		171		129		98	31	76	76	0
K19	Cathartes_melambrotus	Dorsal	USNM652024	67121		40		18		12	6	15	15	0
L57	Cathartes_melambrotus	Dorsal	USNM652030	48643		50		21		17	4	19	19	0
J50	Cathartes_melambrotus	Dorsal	USNM652021	13563		71		52		39	13	38	38	0
K65	Cathartes_melambrotus	Dorsal	USNM652026	26768		101		58		44	14	34	34	0
M96	Cathartes_melambrotus	Dorsal	USNM652299	34435		126		59		46	13	36	36	0
L34	Cathartes_melambrotus	Dorsal	USNM652029	25160		113		64		54	10	30	30	0
K42	Cathartes_melambrotus	Dorsal	USNM652025	3365		97		69		53	16	70	68	2
J96	Cathartes_melambrotus	Dorsal	USNM652023	2063		81		71		53	18	49	49	0
M03	Cathartes_melambrotus	Dorsal	USNM652032	16856		146		87		75	12	51	50	1
J73	Cathartes_melambrotus	Dorsal	USNM652022	5033		149		111		92	19	68	67	1
D97	Coragyps_atratus	Dorsal	USNM651997	44584		66		34		26	8	18	18	0
G27	Coragyps_atratus	Dorsal	USNM652007	45018		96		54		41	13	29	29	0
H89	Coragyps_atratus	Dorsal	USNM652014	50138		115		60		50	10	37	37	0
G96	Coragyps_atratus	Dorsal	USNM652010	34446		122		63		53	10	27	27	0
I12	Coragyps_atratus	Dorsal	USNM652015	40272		196		65		50	15	33	33	0
I35	Coragyps_atratus	Dorsal	USNM652016	39704		167		66		51	15	31	31	0
H66	Coragyps_atratus	Dorsal	USNM652013	33029		134		69		59	10	34	33	1
H42	Coragyps_atratus	Dorsal	USNM652012	33770		144		73		57	16	37	37	0
F12	Coragyps_atratus	Dorsal	USNM652002	35861		157		83		70	13	39	39	0
E43	Coragyps_atratus	Dorsal	USNM651999	38773		180		90		74	16	45	45	0
I58	Coragyps_atratus	Dorsal	USNM652017	31209		155		93		81	12	43	43	0
F35	Coragyps_atratus	Dorsal	USNM652003	14525		203		106		88	18	52	52	0
H19	Coragyps_atratus	Dorsal	USNM652011	11541		254		116		96	20	51	51	0
J27	Coragyps_atratus	Dorsal	USNM652020	26628		241		135		110	25	68	66	2
K88	Sarcoramphus_papa	Dorsal	USNM652027	26124		219		118		99	19	63	62	1
			mean =	27821.6	mean =	138.697	mean =	77.2424
			standard dev =	15756	standard dev =	51.185	standard dev =	27.9833
			Minimum =	2063	Minimum =	40	Minimum =	18
			Maximum =	67121	Maximum =	254	Maximum =	135
D52	Cathartes_aura	Ventral	USNM651995	57700		32		9		7	2	4	4	0
F82	Cathartes_aura	Ventral	USNM652005	58433		59		23		18	5	19	19	0
L12	Cathartes_aura	Ventral	USNM652028	35793		69		37		32	5	26	26	0
E67	Cathartes_burrovianus	Ventral	USNM652000	44558		61		28		24	4	16	16	0
I82	Cathartes_burrovianus	Ventral	USNM652018	21909		98		48		35	13	27	27	0
J05	Cathartes_burrovianus	Ventral	USNM652019	790		70		56		44	12	44	44	0
F59	Cathartes_burrovianus	Ventral	USNM652004	26901		131		86		72	14	47	47	0
L58	Cathartes_melambrotus	Ventral	USNM652030	57629		45		14		10	4	10	10	0
M04	Cathartes_melambrotus	Ventral	USNM652032	33271		44		17		13	4	14	14	0
K66	Cathartes_melambrotus	Ventral	USNM652026	41356		66		34		28	6	21	21	0
J51	Cathartes_melambrotus	Ventral	USNM652021	22115		61		37		29	8	27	27	0
J97	Cathartes_melambrotus	Ventral	USNM652023	41172		86		48		40	8	20	20	0
K43	Cathartes_melambrotus	Ventral	USNM652025	51523		119		51		43	8	51	49	2
M97	Cathartes_melambrotus	Ventral	USNM652299	40381		116		55		45	10	31	31	0
L35	Cathartes_melambrotus	Ventral	USNM652029	20606		160		80		71	9	36	36	0
K20	Cathartes_melambrotus	Ventral	USNM652024	4379		132		97		79	18	62	61	1
J74	Cathartes_melambrotus	Ventral	USNM652022	33303		269		140		117	23	68	67	1
D98	Coragyps_atratus	Ventral	USNM651997	54021		38		8		6	2	7	7	0
I36	Coragyps_atratus	Ventral	USNM652016	49016		71		34		28	6	19	19	0
H67	Coragyps_atratus	Ventral	USNM652013	57700		84		36		26	10	23	23	0
F36	Coragyps_atratus	Ventral	USNM652003	63381		89		37		28	9	23	23	0
H43	Coragyps_atratus	Ventral	USNM652012	100187		108		52		41	11	27	27	0
I13	Coragyps_atratus	Ventral	USNM652015	52362		154		52		41	11	26	26	0
F13	Coragyps_atratus	Ventral	USNM652002	32570		100		54		43	11	29	29	0
G97	Coragyps_atratus	Ventral	USNM652010	60396		140		61		51	10	27	27	0
E90	Coragyps_atratus	Ventral	USNM652001	49880		127		71		60	11	35	35	0
H90	Coragyps_atratus	Ventral	USNM652014	71411		132		71		62	9	33	33	0
E44	Coragyps_atratus	Ventral	USNM651999	51753		143		75		61	14	40	40	0
I59	Coragyps_atratus	Ventral	USNM652017	38579		146		77		63	14	35	35	0
H20	Coragyps_atratus	Ventral	USNM652011	32857		190		81		64	17	40	40	0
G28	Coragyps_atratus	Ventral	USNM652007	27379		168		97		80	17	45	45	0
J28	Coragyps_atratus	Ventral	USNM652020	36973		206		116		99	17	58	56	2
K89	Sarcoramphus_papa	Ventral	USNM652027	3243		105		83		72	11	52	51	1
			mean =	41622	mean =	109.667	mean =	56.5152
			standard dev =	20403.9	standard dev =	52.9591	standard dev =	30.8364
			min =	790	min =	32	min =	8
			max =	100187	max =	269	max =	269
