# Supplementary material for: Does solar irradiation drive community assembly of vulture plumage microbiotas?
Source: Anim Microbiome. 2020 Jul 14;2:24. doi: 10.1186/s42523-020-00043-7 (PMC7807431; doi:10.1186/s42523-020-00043-7)
Supplement: Supplementary file 2 — Additional file 2. Amplicon sequence variants (ASV) identified in the plumage samples of New World vultures. [file 42523_2020_43_MOESM2_ESM.xlsx]

## Sheet: Supplementary table S2.txt
Additional file 2
Does solar irradiation drive community assembly of vulture plumage microbiotas?
Gary R. Graves , Kenan O. Matterson, Christopher M. Milensky, Brian K. Schmidt, Michael J. V. O’Mahoney, and Sergei V. Drovetski
Amplicon sequence variants (ASVs)	Kingdom	Phylum	Class	Order	Family	Genus	OTUs	D51	F81	L11	D52	F82	L12	D74	E66	F58	I81	J04	E67	F59	I82	J05	J50	J73	J96	K19	K42	K65	L34	L57	M03	M96	J51	J74	J97	K20	K43	K66	L35	L58	M04	M97	D97	E43	F12	F35	G27	G96	H19
								Dorsal	Dorsal	Dorsal	Ventral	Ventral	Ventral	Dorsal	Dorsal	Dorsal	Dorsal	Dorsal	Ventral	Ventral	Ventral	Ventral	Dorsal	Dorsal	Dorsal	Dorsal	Dorsal	Dorsal	Dorsal	Dorsal	Dorsal	Dorsal	Ventral	Ventral	Ventral	Ventral	Ventral	Ventral	Ventral	Ventral	Ventral	Ventral	Dorsal	Dorsal	Dorsal	Dorsal	Dorsal	Dorsal	Dorsal
079ae7758790301a8f02898370e5e4bf	Archaea	Euryarchaeota	Methanobacteria	Methanobacteriales	Methanobacteriaceae	Methanobrevibacter	unclassified Methanobrevibacter	0	0	0	0	0	0	0	0	0	0	0	0	0	0	0	0	0	0	0	0	0	0	0	0	0	0	0	0	0	0	0	0	0	0	0	0	0	0	0	0	0	0
515955cfe57e53d5ffa240c630f8718c	Archaea	Euryarchaeota	Methanobacteria	Methanobacteriales	Methanobacteriaceae	Methanobrevibacter	unclassified Methanobrevibacter	0	0	0	0	0	0	0	0	1.93803	0	0	0	0	0	0	0	0	0	0	0	0	0	0	0	0	0	0	0	0	0	0	0	0	0	0	0	0	0	0	0	0	0
80cac9bfc2daf85ff541f2d0eaa3e8c1	Archaea	Euryarchaeota	Methanobacteria	Methanobacteriales	Methanobacteriaceae	Methanobrevibacter	unclassified Methanobrevibacter	0	0	0	0	0	0	0	0	0	0	0	0	0	0	0	0	0	0	0	0	0	0	0	0	0	0	0	0	0	0	0	0	0	0	0	0	0	0	1.66958	0	0	0
9795243d75e272fb25cefa9f53c82b9a	Archaea	Euryarchaeota	Methanobacteria	Methanobacteriales	Methanobacteriaceae	Methanobrevibacter	unclassified Methanobrevibacter	0	0	0	0	0	0	0	0	0	0	0	0	0	0	0	0	0	0	0	0	0	0	0	0	0	0	0	0	0	0	0	0	0	0	0	0	0	0	0	0	0	0
fc88d3d030235e4418dc0c669de03b1a	Archaea	Euryarchaeota	Methanobacteria	Methanobacteriales	Methanobacteriaceae	Methanobrevibacter	unclassified Methanobrevibacter	0	0	0	0	0	0	0	0	0	0	0	0	0	0	0	0	0	0	0	0	0	0	0	0	0	0	0	0	0	0	0	0	0	0	0	0	0	0	0	0	0	0
79e693d5a9d60547074ab19520050f1a	Archaea	Thaumarchaeota	Nitrososphaeria	Nitrososphaerales	Nitrososphaeraceae	Candidatus Nitrocosmicus	uncultured Candidatus Nitrocosmicus	0	0	0	0	0	0	0	0	0	0	2.38858	0	0	0	2.58948	0	0	0	0	0	0	0	0	0	0	0	0	0	0	0	0	0	0	0	0	0	0	0	0	0	0	0
2f4a91c5c2df68b06f7b9e40fa11a147	Archaea	Thaumarchaeota	Nitrososphaeria	Nitrososphaerales	Nitrososphaeraceae	unclassified Nitrososphaeraceae	unclassified Nitrososphaeraceae	0	0	0	0	0	0	0	0	0	0	0	0	0	0	0	0	0	0	0	0	0	0	0	0	0	0	0	0	0	0	0	0	0	0	0	0	0	0	0	0	0	0
694277d5a4224cc921038b08dc75f7ec	Bacteria	Acidobacteria	Acidobacteria Subgroup 5	unclassified Acidobacteria Subgroup 5	unclassified Acidobacteria Subgroup 5	unclassified Acidobacteria Subgroup 5	unclassified Acidobacteria Subgroup 5	0	0	0	0	0	0	0	0	0	0	0	0	0	0	0	0	0	0	0	0	0	0	0	0	0	0	0	0	0	0	0	0	0	0	0	0	0	0	0	0	0	0
0a43ab4da9b1f161cd38896628293b6d	Bacteria	Acidobacteria	Acidobacteria Subgroup 6	unclassified Acidobacteria Subgroup 6	unclassified Acidobacteria Subgroup 6	unclassified Acidobacteria Subgroup 6	unclassified Acidobacteria Subgroup 6	0	0	0	0	0	0	0	0	0	0	0	0	0	0	0	0	1.584	0	0	0	0	0	0	0	0	0	0	0	0	0	0	0	0	0	0	0	0	0	0	0	0	0
190d30c33212e391d214291a00dc0669	Bacteria	Acidobacteria	Acidobacteria Subgroup 6	unclassified Acidobacteria Subgroup 6	unclassified Acidobacteria Subgroup 6	unclassified Acidobacteria Subgroup 6	unclassified Acidobacteria Subgroup 6	0	0	0	0	0	0	0	0	0	0	0	0	0	0	0	0	0	0	0	4.16147	0	0	0	0	0	0	0	0	0	0	0	0	0	0	0	0	0	0	0	0	0	0
3cc194d0119455313061d4c14bf9cd2c	Bacteria	Acidobacteria	Acidobacteria Subgroup 6	unclassified Acidobacteria Subgroup 6	unclassified Acidobacteria Subgroup 6	unclassified Acidobacteria Subgroup 6	unclassified Acidobacteria Subgroup 6	0	0	0	0	0	0	0	0	0	0	0	0	0	0	2.58948	0	0	0	0	0	0	0	0	0	0	0	0	0	0	0	0	0	0	0	0	0	0	0	0	0	0	0
435924cbafcbbee43aae757dd19c1ff4	Bacteria	Acidobacteria	Acidobacteria Subgroup 6	unclassified Acidobacteria Subgroup 6	unclassified Acidobacteria Subgroup 6	unclassified Acidobacteria Subgroup 6	unclassified Acidobacteria Subgroup 6	0	0	0	0	0	0	0	0	0	0	1.38619	0	0	0	0	0	0	0	0	0	0	0	0	0	0	0	0	0	0	0	0	0	0	0	0	0	0	0	0	0	0	0
4ac797c6c19ffe94832b783bdf7e6f19	Bacteria	Acidobacteria	Acidobacteria Subgroup 6	unclassified Acidobacteria Subgroup 6	unclassified Acidobacteria Subgroup 6	unclassified Acidobacteria Subgroup 6	unclassified Acidobacteria Subgroup 6	0	0	0	0	0	0	0	0	0	0	0	0	0	0	0	0	2.0578	0	0	0	0	0	0	0	0	0	0	0	0	0	0	0	0	0	0	0	0	0	0	0	0	0
7a72e5605a91ff676d226a05ec852c28	Bacteria	Acidobacteria	Acidobacteria Subgroup 6	unclassified Acidobacteria Subgroup 6	unclassified Acidobacteria Subgroup 6	unclassified Acidobacteria Subgroup 6	unclassified Acidobacteria Subgroup 6	0	0	0	0	0	0	0	0	0	2.21171	0	0	0	0	0	0	0	2.20073	0	0	0	0	0	0	0	0	0	0	0	0	0	0	0	0	0	0	0	0	0	0	0	0
89d10c010b2d959ce96f40d66d07eb52	Bacteria	Acidobacteria	Acidobacteria Subgroup 6	unclassified Acidobacteria Subgroup 6	unclassified Acidobacteria Subgroup 6	unclassified Acidobacteria Subgroup 6	unclassified Acidobacteria Subgroup 6	0	0	0	0	0	0	0	0	0	2.16379	0	0	0	0	0	0	0	0	0	0	0	0	0	0	0	0	0	0	0	0	0	0	0	0	0	0	0	0	0	0	0	0
edee63186aaa0d30c9f4bf74c5d9d90a	Bacteria	Acidobacteria	Acidobacteria Subgroup 6	unclassified Acidobacteria Subgroup 6	unclassified Acidobacteria Subgroup 6	unclassified Acidobacteria Subgroup 6	unclassified Acidobacteria Subgroup 6	0	0	0	0	0	0	0	0	0	0	0	0	0	0	0	0	0	0	0	0	0	0	0	0	0	0	0	0	0	0	0	0	0	0	0	0	0	0	0	0	0	0
a2bd7b55fdfac60b9d92d9339d475858	Bacteria	Acidobacteria	Acidobacteria Subgroup 6	uncultured Anaeromyxobacter	uncultured Anaeromyxobacter	uncultured Anaeromyxobacter	uncultured Anaeromyxobacter	0	0	0	0	0	0	0	0	0	2.86409	0	0	0	0	0	0	0	0	0	0	0	0	0	0	0	0	1.90098	0	0	0	0	0	0	0	0	0	0	0	0	0	0	0
01347ebb8d6d22f3bd4725cb1874c3be	Bacteria	Acidobacteria	Acidobacteriia	Acidobacteriales	Acidobacteriaceae (Subgroup 1)	Bryocella	uncultured Bryocella	0	0	0	0	0	0	0	0	0	3.38667	0	0	0	0	0	0	0	0	0	0	0	0	0	0	0	0	0	0	0	0	0	0	0	0	0	0	0	0	0	0	0	0
3695490918f1e50e79b7496d7897a684	Bacteria	Acidobacteria	Acidobacteriia	Acidobacteriales	Acidobacteriaceae (Subgroup 1)	Bryocella	uncultured Bryocella	0	0	0	0	0	0	0	0	0	0	1.93519	0	0	0	0	0	0	0	0	0	0	0	0	0	0	0	0	0	0	0	0	0	0	0	0	0	0	0	0	0	0	0
703281d6f975e2b30cf4365b90576ea1	Bacteria	Acidobacteria	Acidobacteriia	Acidobacteriales	Acidobacteriaceae (Subgroup 1)	Bryocella	uncultured Bryocella	0	0	0	0	0	0	2.06376	0	0	0	0	0	0	0	0	0	0	0	0	0	0	0	0	0	0	0	0	0	0	0	0	0	0	0	0	0	0	0	0	0	0	0
7092d20e99cb9d4e8e526c876b9be05d	Bacteria	Acidobacteria	Acidobacteriia	Acidobacteriales	Acidobacteriaceae (Subgroup 1)	Bryocella	uncultured Bryocella	3.15745	0	0	0	0	0	0	0	0	0	0	0	0	0	0	0	0	0	0	0	0	0	0	0	0	0	0	0	0	0	0	0	0	0	0	0	0	0	0	0	0	0
a981811db2ddbf32892076fa05604beb	Bacteria	Acidobacteria	Acidobacteriia	Acidobacteriales	Acidobacteriaceae (Subgroup 1)	Bryocella	uncultured Bryocella	0	0	0	0	0	0	0	0	0	3.42782	0	0	0	0	0	0	0	0	0	0	0	0	0	0	0	0	0	0	0	0	0	0	0	0	0	0	0	0	0	0	0	0
bcf10826df9223a004aac79b05a434a1	Bacteria	Acidobacteria	Acidobacteriia	Acidobacteriales	Acidobacteriaceae (Subgroup 1)	Bryocella	uncultured Bryocella	0	0	0	0	0	0	0	0	0	3.81672	0	0	0	0	0	0	0	0	0	0	0	0	0	0	0	0	0	0	0	0	0	0	0	0	0	0	0	0	0	0	0	0
09e63693f38679f02c0fa9f68672da2c	Bacteria	Acidobacteria	Acidobacteriia	Acidobacteriales	Acidobacteriaceae (Subgroup 1)	Edaphobacter	unclassified Edaphobacter	0	0	0	0	0	0	0	0	0	0	0	0	0	0	0	0	0	0	0	2.34428	0	0	0	0	0	0	0	0	0	0	0	0	0	0	0	0	0	0	0	0	0	0
85985e841cb6f46c7f98ae28e4717b24	Bacteria	Acidobacteria	Acidobacteriia	Acidobacteriales	Acidobacteriaceae (Subgroup 1)	Edaphobacter	unclassified Edaphobacter	0	0	0	0	0	0	0	0	0	0	2.00936	0	0	0	0	0	0	0	0	0	0	0	0	0	0	0	0	0	0	0	0	0	0	0	0	0	0	0	0	0	0	0
a173334fb7831ad66cef8a38b281ebc9	Bacteria	Acidobacteria	Acidobacteriia	Acidobacteriales	Acidobacteriaceae (Subgroup 1)	Edaphobacter	unclassified Edaphobacter	0	0	0	0	0	0	0	0	0	0	0	0	0	0	0	0	0	2.20073	0	0	0	0	0	0	0	0	0	0	0	0	0	0	0	0	0	0	0	0	0	0	0	0
1e3d83a66cc4e8c56626123914764854	Bacteria	Acidobacteria	Acidobacteriia	Acidobacteriales	Acidobacteriaceae (Subgroup 1)	Granulicella	paludicola	0	0	0	0	0	0	0	0	0	0	2.27291	0	0	0	0	0	0	0	0	0	0	0	0	0	0	0	0	0	0	0	0	0	0	0	0	0	0	0	0	0	0	0
23d83bd564a10044114f15dc6dd32a32	Bacteria	Acidobacteria	Acidobacteriia	Acidobacteriales	Acidobacteriaceae (Subgroup 1)	Terracidiphilus	uncultured Terracidiphilus	0	0	0	0	0	0	0	0	0	0	0	0	0	0	0	0	0	0	0	0	0	0	0	0	0	0	1.66097	0	0	0	0	0	0	0	0	0	0	0	0	0	0	0
00eaa112260548536b0412b04cca195b	Bacteria	Acidobacteria	Acidobacteriia	Acidobacteriales	Acidobacteriaceae (Subgroup 1)	Terriglobus	unclassified Terriglobus	0	0	0	0	0	0	0	0	0	0	0	0	0	0	0	0	1.584	0	0	0	0	0	0	0	0	0	0	0	0	0	0	0	0	0	0	0	0	0	0	0	0	0
2b733f1532095460b33701c4da2cfc31	Bacteria	Acidobacteria	Acidobacteriia	Acidobacteriales	Acidobacteriaceae (Subgroup 1)	Terriglobus	unclassified Terriglobus	0	0	0	0	0	0	0	0	0	0	0	0	0	0	0	0	0	0	0	0	0	0	0	0	0	0	0	0	0	0	0	0	0	0	0	0	0	0	0	0	0	0
96a0375319176819bf705b9a499aa3b9	Bacteria	Acidobacteria	Acidobacteriia	Acidobacteriales	Acidobacteriaceae (Subgroup 1)	Terriglobus	unclassified Terriglobus	0	0	0	0	0	0	0	0	0	0	2.64273	0	0	0	0	0	0	0	0	0	0	0	0	0	0	0	0	0	0	0	0	0	0	0	0	0	0	0	0	0	0	0
1f41de7aa3fa2db7b5555096032a1080	Bacteria	Acidobacteria	Acidobacteriia	Acidobacteriales	Acidobacteriaceae (Subgroup 1)	Terriglobus	uncultured Terriglobus	0	0	0	0	0	0	0	0	0	2.08878	2.07989	0	0	0	0	0	0	0	0	0	0	0	0	0	0	0	1.73634	0	0	0	0	0	0	0	0	0	0	0	0	0	0	0
d8d17722d51b2151784d9cbb05d8b18a	Bacteria	Acidobacteria	Acidobacteriia	Acidobacteriales	Acidobacteriaceae (Subgroup 1)	Terriglobus	uncultured Terriglobus	0	0	0	0	0	0	2.21261	0	0	0	0	0	0	0	0	0	0	0	0	0	0	0	0	0	0	0	0	0	0	0	0	0	0	0	0	0	0	0	0	0	0	0
03bd8a4cafcce8ad5030c28b1283650d	Bacteria	Acidobacteria	Acidobacteriia	Acidobacteriales	Acidobacteriaceae (Subgroup 1)	unclassified Acidobacteriaceae (Subgroup 1)	unclassified Acidobacteriaceae (Subgroup 1)	0	0	0	0	0	0	0	0	1.65384	0	0	0	0	0	0	0	0	0	0	0	0	0	0	0	0	0	0	0	0	0	0	0	0	0	0	0	0	0	0	0	0	0
09099034a975d013938259f5c47f3562	Bacteria	Acidobacteria	Acidobacteriia	Acidobacteriales	Acidobacteriaceae (Subgroup 1)	unclassified Acidobacteriaceae (Subgroup 1)	unclassified Acidobacteriaceae (Subgroup 1)	0	0	0	0	0	0	0	0	0	0	0	0	0	0	0	0	0	0	0	2.88916	0	0	0	0	0	0	0	0	0	0	0	0	0	0	0	0	0	0	0	0	0	0
20d08f9641267b502e004c0101a2cdb8	Bacteria	Acidobacteria	Acidobacteriia	Acidobacteriales	Acidobacteriaceae (Subgroup 1)	unclassified Acidobacteriaceae (Subgroup 1)	unclassified Acidobacteriaceae (Subgroup 1)	0	0	0	0	0	0	0	0	0	0	0	0	0	0	0	0	0	0	0	0	0	0	0	0	0	0	0	0	1.88675	0	0	0	0	0	0	0	0	0	0	0	0	0
4a450152a25b1c024f2816daf05e47a5	Bacteria	Acidobacteria	Acidobacteriia	Acidobacteriales	Acidobacteriaceae (Subgroup 1)	unclassified Acidobacteriaceae (Subgroup 1)	unclassified Acidobacteriaceae (Subgroup 1)	0	0	0	0	0	0	0	0	0	0	0	0	0	0	0	0	1.41414	0	0	0	0	0	0	0	0	0	0	0	0	0	0	0	0	0	0	0	0	0	0	0	0	0
51f8fb257251372db87f7e40f0c9b328	Bacteria	Acidobacteria	Acidobacteriia	Acidobacteriales	Acidobacteriaceae (Subgroup 1)	unclassified Acidobacteriaceae (Subgroup 1)	unclassified Acidobacteriaceae (Subgroup 1)	0	0	0	0	0	0	0	0	0	2.23509	0	0	0	0	0	0	0	0	0	0	0	0	0	0	0	0	0	0	0	0	0	0	0	0	0	0	0	0	0	0	0	0
1cdaa561f74e4c06420d2ee9b2c97dc0	Bacteria	Acidobacteria	Acidobacteriia	Acidobacteriales	Acidobacteriaceae (Subgroup 1)	uncultured Acidobacteriaceae (Subgroup 1)	uncultured Acidobacteriaceae (Subgroup 1)	0	0	0	0	0	0	0	0	0	0	0	0	0	0	0	0	0	3.46884	0	0	0	0	0	0	0	0	0	0	0	0	0	0	0	0	0	0	0	0	0	0	0	0
1517105befbc3bd2a04303aa41901595	Bacteria	Acidobacteria	Acidobacteriia	Acidobacteriales	Koribacteraceae	Candidatus Koribacter	unclassified Candidatus Koribacter	0	0	0	0	0	0	0	0	0	0	0	0	0	0	0	0	0	0	0	2.771	0	0	0	0	0	0	0	0	1.5495	0	0	0	0	0	0	0	0	0	0	0	0	0
1f7176ebcd08e11b21b75376d8d26ca0	Bacteria	Acidobacteria	Acidobacteriia	Acidobacteriales	Koribacteraceae	Candidatus Koribacter	unclassified Candidatus Koribacter	0	0	0	0	0	0	0	0	0	0	0	0	0	0	0	0	0	0	0	0	0	0	0	0	0	0	0	0	0	0	0	0	0	0	0	0	0	0	0	0	0	0
2ba801d4c4d1b56dde133a62f3fb6913	Bacteria	Acidobacteria	Acidobacteriia	Acidobacteriales	Koribacteraceae	Candidatus Koribacter	unclassified Candidatus Koribacter	0	0	0	0	0	0	0	0	0	0	0	0	0	0	0	0	0	0	0	0	0	0	0	0	0	0	0	0	0	0	0	0	0	0	0	0	0	0	0	0	0	0
83b669296d090278541674414f76c562	Bacteria	Acidobacteria	Acidobacteriia	Acidobacteriales	Koribacteraceae	Candidatus Koribacter	unclassified Candidatus Koribacter	0	0	0	0	0	0	0	0	0	0	0	0	0	0	0	0	0	0	0	0	0	0	0	0	0	0	0	0	0	0	0	0	0	0	0	0	0	0	0	0	0	0
948fbc9ca2ef207543f686c9e645cc8e	Bacteria	Acidobacteria	Acidobacteriia	Acidobacteriales	Koribacteraceae	Candidatus Koribacter	unclassified Candidatus Koribacter	0	0	0	0	0	0	0	0	0	0	0	0	0	0	0	0	0	0	0	0	0	0	0	0	0	0	0	0	0	0	0	0	0	0	0	0	0	0	1.5914	0	0	0
cbf7176a629e37029db14089cf3b4a90	Bacteria	Acidobacteria	Acidobacteriia	Acidobacteriales	Koribacteraceae	Candidatus Koribacter	unclassified Candidatus Koribacter	0	0	0	0	0	0	0	0	0	2.36791	2.49567	0	0	0	0	0	2.0578	0	0	3.05003	0	0	0	0	0	0	0	0	0	0	0	0	0	0	0	0	0	0	0	0	0	0
21389bebb8352f9f51224dbd9e2329ab	Bacteria	Acidobacteria	Acidobacteriia	Acidobacteriales	Koribacteraceae	Candidatus Koribacter	uncultured Candidatus Koribacter	0	0	0	0	0	0	0	0	0	0	0	0	0	0	0	0	0	0	0	0	0	0	0	0	0	0	0	0	1.34581	0	0	0	0	0	0	0	0	0	0	0	0	0
beaae99f48654eb2d206b36f2189bb12	Bacteria	Acidobacteria	Acidobacteriia	Acidobacteriales	Koribacteraceae	Candidatus Koribacter	uncultured Candidatus Koribacter	0	0	0	0	0	0	0	0	0	0	0	0	0	0	0	0	0	0	0	0	0	0	0	0	0	0	0	0	3.30231	0	0	0	0	0	0	0	0	0	0	0	0	0
c8c8702b4fbbccce5b8025296847b4c2	Bacteria	Acidobacteria	Acidobacteriia	Acidobacteriales	Koribacteraceae	Candidatus Koribacter	uncultured Candidatus Koribacter	0	0	0	0	0	0	0	0	0	0	0	0	0	0	0	0	0	2.41049	0	0	0	0	0	0	0	0	0	0	0	0	0	0	0	0	0	0	0	0	0	0	0	0
18e3c9600dff9a90f6130394a5cd1de6	Bacteria	Acidobacteria	Acidobacteriia	Acidobacteriales	uncultured Acidobacteriales	uncultured Acidobacteriales	uncultured Acidobacteriales	0	0	0	0	0	0	0	0	0	0	0	0	0	0	0	0	0	0	0	0	0	0	0	0	0	0	2.45791	0	0	0	0	0	0	0	0	0	0	0	0	0	0	0
40691dbd8dc8f66ab5965748b7ee97ba	Bacteria	Acidobacteria	Acidobacteriia	Acidobacteriales	uncultured Acidobacteriales	uncultured Acidobacteriales	uncultured Acidobacteriales	0	0	0	0	0	0	0	0	0	0	0	0	0	0	0	0	0	2.20073	0	0	0	0	0	0	0	0	0	0	0	0	0	0	0	0	0	0	0	0	0	0	0	0
470fb24601b04f4b4c0bb229e1ce2e6b	Bacteria	Acidobacteria	Acidobacteriia	Acidobacteriales	uncultured Acidobacteriales	uncultured Acidobacteriales	uncultured Acidobacteriales	0	0	0	0	0	0	0	0	0	0	1.38619	0	0	0	0	0	0	0	0	0	0	0	0	0	0	0	0	0	0	0	0	0	0	0	0	0	0	0	0	0	0	0
54a576f3dcdb74b9ff11e4aee679c524	Bacteria	Acidobacteria	Acidobacteriia	Acidobacteriales	uncultured Acidobacteriales	uncultured Acidobacteriales	uncultured Acidobacteriales	0	0	0	0	0	0	0	0	0	2.32498	0	0	0	0	0	0	0	0	0	0	0	0	0	0	0	0	0	0	0	0	0	0	0	0	0	0	0	0	0	0	0	0
63c0696ec4ce03e5c7ebd35654e9c007	Bacteria	Acidobacteria	Acidobacteriia	Acidobacteriales	uncultured Acidobacteriales	uncultured Acidobacteriales	uncultured Acidobacteriales	0	0	0	0	0	0	0	0	0	2.16379	0	0	0	0	0	0	0	0	0	0	0	0	0	0	0	0	0	0	0	0	0	0	0	0	0	0	0	0	0	0	0	0
6446d25a2509ffd028a47da7d8e616bb	Bacteria	Acidobacteria	Acidobacteriia	Acidobacteriales	uncultured Acidobacteriales	uncultured Acidobacteriales	uncultured Acidobacteriales	0	0	0	0	0	0	0	0	0	0	0	0	0	0	0	0	0	0	0	0	0	0	0	0	0	0	0	0	2.4416	0	0	0	0	0	0	0	0	0	0	0	0	0
66d10270a40600a3580dbaf781763208	Bacteria	Acidobacteria	Acidobacteriia	Acidobacteriales	uncultured Acidobacteriales	uncultured Acidobacteriales	uncultured Acidobacteriales	0	0	0	0	0	0	0	0	0	0	0	0	0	0	0	0	2.54313	0	0	0	0	0	0	0	0	0	0	0	0	0	0	0	0	0	0	0	0	0	0	0	0	0
6d36e73afd98a666bd1e1f4ec755e2f5	Bacteria	Acidobacteria	Acidobacteriia	Acidobacteriales	uncultured Acidobacteriales	uncultured Acidobacteriales	uncultured Acidobacteriales	0	0	0	0	0	0	0	0	0	0	0	0	0	0	0	0	0	0	0	0	0	0	0	0	0	0	0	0	0	0	0	0	0	0	0	0	0	0	0	0	0	0
723236e0e582c3632ba61a54e014b830	Bacteria	Acidobacteria	Acidobacteriia	Acidobacteriales	uncultured Acidobacteriales	uncultured Acidobacteriales	uncultured Acidobacteriales	0	0	0	0	0	0	0	0	0	0	0	0	0	0	0	0	1.73596	0	0	0	0	0	0	0	0	0	0	0	0	0	0	0	0	0	0	0	0	0	0	0	0	0
8137b570886e31d923f438026da54807	Bacteria	Acidobacteria	Acidobacteriia	Acidobacteriales	uncultured Acidobacteriales	uncultured Acidobacteriales	uncultured Acidobacteriales	0	0	0	0	0	0	0	0	0	0	0	0	0	0	0	0	0	0	0	0	0	0	0	0	0	0	0	0	0	0	0	0	0	0	0	0	0	0	0	0	0	0
8500ea56017672a52b3ed68fd2b1b7d9	Bacteria	Acidobacteria	Acidobacteriia	Acidobacteriales	uncultured Acidobacteriales	uncultured Acidobacteriales	uncultured Acidobacteriales	0	0	0	0	0	0	0	0	0	0	0	0	0	0	0	0	0	0	0	0	0	0	0	0	0	0	0	0	0	0	0	0	0	0	0	0	0	0	0	0	0	0
9d01ebf01e13fdde6278bd6151cb527b	Bacteria	Acidobacteria	Acidobacteriia	Acidobacteriales	uncultured Acidobacteriales	uncultured Acidobacteriales	uncultured Acidobacteriales	0	0	0	0	0	0	0	0	0	0	0	0	0	0	0	0	0	0	0	3.09989	0	0	0	0	0	0	0	0	0	0	0	0	0	0	0	0	0	0	0	0	0	0
b20927b064cf71684ae5c6e63d2531e0	Bacteria	Acidobacteria	Acidobacteriia	Acidobacteriales	uncultured Acidobacteriales	uncultured Acidobacteriales	uncultured Acidobacteriales	0	0	0	0	0	0	0	0	0	0	0	0	0	0	0	0	1.80632	0	0	0	0	0	0	0	0	0	0	0	0	0	0	0	0	0	0	0	0	0	0	0	0	0
c0618af1d9b5211b3f790fb686ac54eb	Bacteria	Acidobacteria	Acidobacteriia	Acidobacteriales	uncultured Acidobacteriales	uncultured Acidobacteriales	uncultured Acidobacteriales	0	0	0	0	0	0	0	0	0	0	0	0	0	0	0	0	0	0	0	0	0	0	0	0	0	0	0	0	0	0	0	0	0	0	0	0	0	0	0	0	0	0
f5bf1b2242d7917ac8e969e64d33211e	Bacteria	Acidobacteria	Acidobacteriia	Acidobacteriales	uncultured Acidobacteriales	uncultured Acidobacteriales	uncultured Acidobacteriales	0	0	0	0	0	0	0	0	0	0	0	0	0	0	0	0	0	0	0	1.73566	0	0	0	0	0	0	0	0	0	0	0	0	0	0	0	0	0	0	0	0	0	0
f9e8378b192c15179839e58e0c35892c	Bacteria	Acidobacteria	Acidobacteriia	Acidobacteriales	uncultured Acidobacteriales	uncultured Acidobacteriales	uncultured Acidobacteriales	0	0	0	0	0	0	0	0	0	0	2.3319	0	0	0	0	0	0	0	0	0	0	0	0	0	0	0	0	0	0	0	0	0	0	0	0	0	0	0	0	0	0	0
44249b3b24f5b16c221b242362b29995	Bacteria	Acidobacteria	Acidobacteriia	Acidobacteriia Subgroup 2	uncultured Acidobacteriia Subgroup 2	uncultured Acidobacteriia Subgroup 2	uncultured Acidobacteriia Subgroup 2	0	0	0	0	0	0	0	0	0	0	0	0	0	0	0	0	0	2.41049	0	0	0	0	0	0	0	0	0	0	0	0	0	0	0	0	0	0	0	0	0	0	0	0
4bb7953522109f655ea4cd88f6865111	Bacteria	Acidobacteria	Acidobacteriia	Acidobacteriia Subgroup 2	uncultured Acidobacteriia Subgroup 2	uncultured Acidobacteriia Subgroup 2	uncultured Acidobacteriia Subgroup 2	0	0	0	0	0	0	0	0	0	0	0	0	0	0	0	0	0	0	0	1.73566	0	0	0	0	0	0	0	0	0	0	0	0	0	0	0	0	0	0	0	0	0	0
545e731202331c31e552f8fbe5b43fba	Bacteria	Acidobacteria	Acidobacteriia	Acidobacteriia Subgroup 2	uncultured Acidobacteriia Subgroup 2	uncultured Acidobacteriia Subgroup 2	uncultured Acidobacteriia Subgroup 2	0	0	0	0	0	0	0	0	0	0	0	0	0	0	0	0	0	0	0	1.85663	0	0	0	0	0	0	0	0	0	0	0	0	0	0	0	0	0	0	0	0	0	0
57e1f670a89570001f840c1ab6371adb	Bacteria	Acidobacteria	Acidobacteriia	Acidobacteriia Subgroup 2	uncultured Acidobacteriia Subgroup 2	uncultured Acidobacteriia Subgroup 2	uncultured Acidobacteriia Subgroup 2	0	0	0	0	0	0	0	0	0	0	0	0	0	0	0	0	0	0	0	0	0	0	0	0	0	0	0	0	0	0	0	0	0	0	0	0	0	0	0	0	0	0
95021816eea80da581b91e02931e1c72	Bacteria	Acidobacteria	Acidobacteriia	Acidobacteriia Subgroup 2	uncultured Acidobacteriia Subgroup 2	uncultured Acidobacteriia Subgroup 2	uncultured Acidobacteriia Subgroup 2	0	0	0	0	0	0	0	0	0	0	0	0	0	0	0	0	0	0	0	0	0	0	0	0	0	0	0	0	1.72796	0	0	0	0	0	0	0	0	0	0	0	0	0
04272a73a8f1e04ad80fe7bd64fe7215	Bacteria	Acidobacteria	Acidobacteriia	Solibacterales	Solibacteraceae (Subgroup 3)	Bryobacter	unclassified Bryobacter	3.94828	0	0	0	0	0	0	0	0	0	0	0	0	0	0	0	0	0	0	0	0	0	0	0	0	0	0	0	0	0	0	0	0	0	0	0	0	0	0	0	0	0
0c6da44206c9d32d6d61fefa8bb4602b	Bacteria	Acidobacteria	Acidobacteriia	Solibacterales	Solibacteraceae (Subgroup 3)	Bryobacter	unclassified Bryobacter	0	0	0	0	0	0	0	0	0	0	0	0	0	0	0	0	0	0	0	0	0	0	0	0	0	0	0	0	1.45124	0	0	0	0	0	0	0	0	0	0	0	0	0
0db860c7eed9de8c76bdb1ee959b6070	Bacteria	Acidobacteria	Acidobacteriia	Solibacterales	Solibacteraceae (Subgroup 3)	Bryobacter	unclassified Bryobacter	0	0	0	0	0	0	0	0	0	0	0	0	0	0	0	0	0	0	0	2.16848	0	0	0	0	0	0	0	0	0	0	0	0	0	0	0	0	0	0	0	0	0	0
13e570f1dc1a8494e57a32e225fd9cd3	Bacteria	Acidobacteria	Acidobacteriia	Solibacterales	Solibacteraceae (Subgroup 3)	Bryobacter	unclassified Bryobacter	0	0	0	0	0	0	0	0	0	0	0	0	0	0	0	0	0	0	0	0	0	0	0	0	0	0	0	0	0	0	0	0	0	0	0	0	0	0	0	0	0	0
1d78c218a28124ac95aa176924858c27	Bacteria	Acidobacteria	Acidobacteriia	Solibacterales	Solibacteraceae (Subgroup 3)	Bryobacter	unclassified Bryobacter	0	0	0	0	0	0	0	0	0	0	0	0	0	0	0	0	0	0	0	0	0	0	0	0	0	0	0	0	0	0	0	0	0	0	0	0	0	0	0	0	0	0
21f4606be10e16604061e4e23549602c	Bacteria	Acidobacteria	Acidobacteriia	Solibacterales	Solibacteraceae (Subgroup 3)	Bryobacter	unclassified Bryobacter	0	0	0	0	0	0	0	0	0	0	1.93519	0	0	0	0	0	0	0	0	0	0	0	0	0	0	0	0	0	0	0	0	0	0	0	0	0	0	0	0	0	0	0
257ee8f46e935f012ff0766227369b2f	Bacteria	Acidobacteria	Acidobacteriia	Solibacterales	Solibacteraceae (Subgroup 3)	Bryobacter	unclassified Bryobacter	0	0	0	0	0	0	0	0	0	0	0	0	0	0	0	0	1.41414	0	0	0	0	0	0	0	0	0	0	0	0	0	0	0	0	0	0	0	0	0	0	0	0	0
25a6300044800fc4c89f2e6e9df28f7f	Bacteria	Acidobacteria	Acidobacteriia	Solibacterales	Solibacteraceae (Subgroup 3)	Bryobacter	unclassified Bryobacter	0	0	0	0	0	0	0	0	0	0	0	0	0	0	0	0	0	0	0	0	0	0	0	0	0	0	0	0	0	0	0	0	0	0	0	0	0	0	0	0	0	0
273a54a04a223f09687d9e9a4867dedf	Bacteria	Acidobacteria	Acidobacteriia	Solibacterales	Solibacteraceae (Subgroup 3)	Bryobacter	unclassified Bryobacter	0	0	0	0	0	0	0	0	0	0	0	0	0	0	0	0	0	0	0	0	0	0	0	0	0	0	0	0	0	0	0	0	0	0	0	0	0	0	0	0	0	0
2ce78a3667b915f72d741960e7b0d630	Bacteria	Acidobacteria	Acidobacteriia	Solibacterales	Solibacteraceae (Subgroup 3)	Bryobacter	unclassified Bryobacter	0	0	0	0	0	0	0	0	0	0	0	0	0	0	0	0	0	0	0	0	0	0	0	0	0	0	0	0	0	0	0	0	0	0	0	0	0	0	0	0	0	0
34f1705ac4feb5b10b9dc402a9477599	Bacteria	Acidobacteria	Acidobacteriia	Solibacterales	Solibacteraceae (Subgroup 3)	Bryobacter	unclassified Bryobacter	0	0	0	0	0	0	0	0	0	2.36791	0	0	0	0	0	0	0	0	0	0	0	0	0	0	0	0	0	0	0	0	0	0	0	0	0	0	0	0	0	0	0	0
353ca43469ca476aa96997d6f785d7e2	Bacteria	Acidobacteria	Acidobacteriia	Solibacterales	Solibacteraceae (Subgroup 3)	Bryobacter	unclassified Bryobacter	0	0	0	0	0	0	0	0	0	0	1.49345	0	0	0	0	0	0	0	0	0	0	0	0	0	0	0	0	0	0	0	0	0	0	0	0	0	0	0	0	0	0	0
3c288cee329ea9bf9110b50b9c987a37	Bacteria	Acidobacteria	Acidobacteriia	Solibacterales	Solibacteraceae (Subgroup 3)	Bryobacter	unclassified Bryobacter	0	0	0	0	0	0	0	0	0	0	0	0	0	0	0	0	0	0	0	0	0	0	0	0	0	0	0	0	0	0	0	0	0	0	0	0	0	0	0	0	0	0
416fe719103b19ba859982ff9a9d2d60	Bacteria	Acidobacteria	Acidobacteriia	Solibacterales	Solibacteraceae (Subgroup 3)	Bryobacter	unclassified Bryobacter	0	0	0	0	0	0	0	0	0	0	3.49678	0	0	0	0	0	0	0	0	0	0	0	0	0	0	0	0	0	0	0	0	0	0	0	0	0	0	0	0	0	0	0
52e81ac0571ad6ee1aa48ba98249f08b	Bacteria	Acidobacteria	Acidobacteriia	Solibacterales	Solibacteraceae (Subgroup 3)	Bryobacter	unclassified Bryobacter	0	0	0	0	0	0	0	0	0	0	0	0	0	0	0	0	0	0	0	0	0	0	0	0	0	0	0	0	0	0	0	0	0	0	0	0	0	0	0	0	0	0
5305567758877ea0cb71c79a9eade504	Bacteria	Acidobacteria	Acidobacteriia	Solibacterales	Solibacteraceae (Subgroup 3)	Bryobacter	unclassified Bryobacter	0	0	0	0	0	0	0	0	0	0	0	0	0	0	3.09225	0	0	0	0	0	0	0	0	0	0	0	0	0	0	0	0	0	0	0	0	0	0	0	0	0	0	0
54d97a5651a0d42ddd7bfc27e292cdcd	Bacteria	Acidobacteria	Acidobacteriia	Solibacterales	Solibacteraceae (Subgroup 3)	Bryobacter	unclassified Bryobacter	0	0	0	0	0	0	0	0	0	0	2.77617	0	0	0	1.81123	0	0	0	0	0	0	0	0	0	0	0	0	0	0	0	0	0	0	0	0	0	0	0	0	0	0	0
5e2355b59dcff2e22cc406ba72232dbb	Bacteria	Acidobacteria	Acidobacteriia	Solibacterales	Solibacteraceae (Subgroup 3)	Bryobacter	unclassified Bryobacter	0	0	0	0	0	0	0	0	1.86755	2.86409	0	0	2.08381	0	0	0	0	0	0	0	0	0	0	0	0	0	0	0	0	0	0	0	0	0	0	0	0	0	0	0	0	0
604fff253b66805162af38183957d19a	Bacteria	Acidobacteria	Acidobacteriia	Solibacterales	Solibacteraceae (Subgroup 3)	Bryobacter	unclassified Bryobacter	0	0	0	0	0	0	0	0	2.686	0	5.41816	0	0	0	0	0	0	0	0	0	0	0	0	0	0	0	0	0	1.96004	0	0	0	0	0	0	0	0	0	0	0	0	0
6804c65482b5b1c01f51952db8c7141b	Bacteria	Acidobacteria	Acidobacteriia	Solibacterales	Solibacteraceae (Subgroup 3)	Bryobacter	unclassified Bryobacter	0	0	0	0	0	0	0	0	0	0	0	0	0	0	0	0	1.80632	0	0	0	0	0	0	0	0	0	0	0	0	0	0	0	0	0	0	0	0	0	0	0	0	0
71f474f2f82a72a0d69fc0d7e958ad73	Bacteria	Acidobacteria	Acidobacteriia	Solibacterales	Solibacteraceae (Subgroup 3)	Bryobacter	unclassified Bryobacter	0	0	0	0	0	0	0	0	0	2.70576	0	0	0	0	0	0	0	0	0	0	0	0	0	0	0	0	0	0	0	0	0	0	0	0	0	0	0	0	0	0	0	0
8257d625d81abceef35c6926f6ed0df4	Bacteria	Acidobacteria	Acidobacteriia	Solibacterales	Solibacteraceae (Subgroup 3)	Bryobacter	unclassified Bryobacter	0	0	0	0	0	0	0	0	0	0	3.2438	0	0	0	0	0	0	0	0	0	0	0	0	0	0	0	0	0	0	0	0	0	0	0	0	0	0	0	0	0	0	0
82aa4165a4db559368104a790761fd3a	Bacteria	Acidobacteria	Acidobacteriia	Solibacterales	Solibacteraceae (Subgroup 3)	Bryobacter	unclassified Bryobacter	0	0	0	0	0	0	0	0	0	0	1.38619	0	0	0	0	0	0	0	0	0	0	0	0	0	0	0	0	0	0	0	0	0	0	0	0	0	0	0	0	0	0	0
847f7854a960610ddb82b6be7e8a5473	Bacteria	Acidobacteria	Acidobacteriia	Solibacterales	Solibacteraceae (Subgroup 3)	Bryobacter	unclassified Bryobacter	0	0	0	0	0	0	0	0	0	0	0	0	0	0	0	0	0	0	0	0	0	0	0	0	0	0	0	0	0	0	0	0	0	0	0	0	0	0	0	0	0	0
860021515ad467b7351d50f32031f4ae	Bacteria	Acidobacteria	Acidobacteriia	Solibacterales	Solibacteraceae (Subgroup 3)	Bryobacter	unclassified Bryobacter	0	0	1.56695	0	0	0	0	0	0	0	0	0	0	0	0	0	0	0	0	0	0	0	0	0	0	0	0	0	0	0	0	0	0	0	0	0	0	0	0	0	0	0
8f8bb1646c822cb7a13d07851063adc4	Bacteria	Acidobacteria	Acidobacteriia	Solibacterales	Solibacteraceae (Subgroup 3)	Bryobacter	unclassified Bryobacter	0	0	0	0	0	0	0	0	0	0	1.77434	0	0	0	0	0	0	0	0	0	0	0	0	0	0	0	0	0	0	0	0	0	0	0	0	0	0	0	0	0	0	0
95c1508534f6c7aa8865e93c6a11aacc	Bacteria	Acidobacteria	Acidobacteriia	Solibacterales	Solibacteraceae (Subgroup 3)	Bryobacter	unclassified Bryobacter	0	0	0	0	0	0	0	0	0	0	0	0	0	0	0	0	0	0	0	2.42475	0	0	0	0	0	0	0	0	0	0	0	0	0	0	0	0	0	0	0	0	0	0
a6dfcfbc86e72ad6624337c2b3ff19ae	Bacteria	Acidobacteria	Acidobacteriia	Solibacterales	Solibacteraceae (Subgroup 3)	Bryobacter	unclassified Bryobacter	0	0	0	0	0	0	0	1.8012	0	0	0	0	0	0	0	0	0	0	0	0	0	0	0	0	0	0	0	0	0	0	0	0	0	0	0	0	0	0	0	0	0	0
aed9dfb56be4b3e30976fb0d8158966a	Bacteria	Acidobacteria	Acidobacteriia	Solibacterales	Solibacteraceae (Subgroup 3)	Bryobacter	unclassified Bryobacter	0	0	0	0	0	0	0	0	0	0	0	0	0	0	4.39748	0	0	0	0	0	0	0	0	0	0	0	0	0	0	0	0	0	0	0	0	0	0	0	0	0	0	0
bd22b981c3ee116d3fb0c1401f2020da	Bacteria	Acidobacteria	Acidobacteriia	Solibacterales	Solibacteraceae (Subgroup 3)	Bryobacter	unclassified Bryobacter	0	0	0	0	0	0	0	0	0	0	0	0	0	0	0	1.45999	0	0	0	0	0	0	0	0	0	0	0	0	0	0	0	0	0	0	0	0	0	0	0	0	0	0
bd848336e4bb593fed8ca11d6d9895fb	Bacteria	Acidobacteria	Acidobacteriia	Solibacterales	Solibacteraceae (Subgroup 3)	Bryobacter	unclassified Bryobacter	0	0	0	0	0	0	0	0	0	0	3.97514	0	0	0	0	0	0	0	0	0	0	0	0	0	0	0	0	0	0	0	0	0	0	0	0	0	0	0	0	0	0	0
c442c476063c8302d90e07bbcf00e884	Bacteria	Acidobacteria	Acidobacteriia	Solibacterales	Solibacteraceae (Subgroup 3)	Bryobacter	unclassified Bryobacter	0	0	0	0	0	0	0	0	0	0	0	0	0	0	0	0	0	0	0	0	0	0	0	0	0	0	0	0	0	0	0	0	0	0	0	0	0	0	1.66958	0	0	0
c924ad87cf04fb8e0db03ea796e78d1e	Bacteria	Acidobacteria	Acidobacteriia	Solibacterales	Solibacteraceae (Subgroup 3)	Bryobacter	unclassified Bryobacter	0	0	0	0	0	0	1.94108	0	0	0	0	0	0	0	0	0	0	0	0	0	0	0	0	0	0	0	0	0	0	0	0	0	0	0	0	0	0	0	0	0	0	0
cbab48b6a4b04457d023a97e4e1e0a5c	Bacteria	Acidobacteria	Acidobacteriia	Solibacterales	Solibacteraceae (Subgroup 3)	Bryobacter	unclassified Bryobacter	0	0	0	0	0	0	0	0	0	0	0	0	0	0	0	0	0	0	0	0	0	0	0	1.62645	0	0	0	0	0	0	0	0	0	0	0	0	0	0	0	0	0	0
cd0eb0843b3208419effda2e24ec724f	Bacteria	Acidobacteria	Acidobacteriia	Solibacterales	Solibacteraceae (Subgroup 3)	Bryobacter	unclassified Bryobacter	0	0	0	0	0	0	0	0	0	0	0	0	0	0	0	0	0	0	0	0	0	0	0	0	0	0	0	0	1.34581	0	0	0	0	0	0	0	0	0	0	0	0	0
cdcd194fcbc7f1a7b85fb1e3b16d9b65	Bacteria	Acidobacteria	Acidobacteriia	Solibacterales	Solibacteraceae (Subgroup 3)	Bryobacter	unclassified Bryobacter	0	0	0	0	0	0	0	0	0	2.9654	0	0	0	0	0	0	0	0	0	0	0	0	0	0	0	0	0	0	0	0	0	0	0	0	0	0	0	0	0	0	0	0
ddf24805e75750485f0929a5bf83d337	Bacteria	Acidobacteria	Acidobacteriia	Solibacterales	Solibacteraceae (Subgroup 3)	Bryobacter	unclassified Bryobacter	0	0	0	0	0	0	0	0	0	0	0	0	0	0	0	0	0	0	0	0	0	0	0	0	0	0	0	0	0	0	0	0	0	0	0	0	0	0	0	0	0	0
25227862b3d0f65301ff2665357892c6	Bacteria	Acidobacteria	Acidobacteriia	Solibacterales	Solibacteraceae (Subgroup 3)	Bryobacter	uncultured Bryobacter	0	0	0	0	0	0	0	0	0	0	0	0	0	0	4.00508	0	0	0	0	0	0	0	0	0	0	0	0	0	0	0	0	0	0	0	0	0	0	0	0	0	0	0
2687c14fcfd906619d7de3efbb24ee35	Bacteria	Acidobacteria	Acidobacteriia	Solibacterales	Solibacteraceae (Subgroup 3)	Bryobacter	uncultured Bryobacter	0	0	0	0	0	0	0	0	0	0	2.44312	0	0	0	0	0	0	0	0	0	0	0	0	0	0	0	0	0	0	0	0	0	0	0	0	0	0	0	0	0	0	0
45c83f6c62e708986170d469b15e633c	Bacteria	Acidobacteria	Acidobacteriia	Solibacterales	Solibacteraceae (Subgroup 3)	Bryobacter	uncultured Bryobacter	0	0	0	0	0	0	0	0	0	0	2.27291	0	0	0	0	0	0	0	0	0	0	0	0	0	0	0	0	0	0	0	0	0	0	0	0	0	0	0	0	0	0	0
515b9d852a11283198b1f0ac0752c8d7	Bacteria	Acidobacteria	Acidobacteriia	Solibacterales	Solibacteraceae (Subgroup 3)	Bryobacter	uncultured Bryobacter	0	0	0	0	0	0	0	0	0	0	0	0	0	0	0	0	0	0	0	0	0	0	0	0	0	0	0	0	0	0	0	0	0	0	0	0	0	0	0	0	0	0
9520b6003efae921b31fb509d70fd6f5	Bacteria	Acidobacteria	Acidobacteriia	Solibacterales	Solibacteraceae (Subgroup 3)	Bryobacter	uncultured Bryobacter	0	0	0	0	0	0	1.71015	0	0	0	0	0	0	0	0	0	0	0	0	0	0	0	0	0	0	0	0	0	0	0	0	0	0	0	0	0	0	0	0	0	0	0
b119e7ae6846bf39cb524a22146ab2be	Bacteria	Acidobacteria	Acidobacteriia	Solibacterales	Solibacteraceae (Subgroup 3)	Bryobacter	uncultured Bryobacter	0	0	0	0	0	0	0	0	0	0	1.49345	0	0	0	0	0	0	0	0	0	0	0	0	0	0	0	0	0	0	0	0	0	0	0	0	0	0	0	0	0	0	0
bcc8e922edcabb494ef87ef85b988777	Bacteria	Acidobacteria	Acidobacteriia	Solibacterales	Solibacteraceae (Subgroup 3)	Bryobacter	uncultured Bryobacter	0	0	0	0	0	0	0	0	0	0	2.73305	0	0	0	0	0	0	0	0	0	0	0	0	0	0	0	0	0	0	0	0	0	0	0	0	0	0	0	0	0	0	0
e721b30b132b4d6b56ce8d6131087216	Bacteria	Acidobacteria	Acidobacteriia	Solibacterales	Solibacteraceae (Subgroup 3)	Bryobacter	uncultured Bryobacter	0	0	0	0	0	0	0	0	0	0	0	1.58584	0	0	0	0	0	0	0	0	0	0	0	0	0	0	0	0	0	0	0	0	0	0	0	0	0	0	0	0	0	0
2e67a609507facb8212e216d08646ab7	Bacteria	Acidobacteria	Acidobacteriia	Solibacterales	Solibacteraceae (Subgroup 3)	Candidatus Solibacter	unclassified Candidatus Solibacter	0	0	0	0	0	0	0	0	0	0	1.49345	0	0	0	0	0	0	0	0	0	0	0	0	0	0	0	0	0	0	0	0	0	0	0	0	0	0	0	0	0	0	0
3f1840424b9c481aaf9634550724f00d	Bacteria	Acidobacteria	Acidobacteriia	Solibacterales	Solibacteraceae (Subgroup 3)	Candidatus Solibacter	unclassified Candidatus Solibacter	0	0	0	0	0	0	0	0	0	0	0	0	0	0	0	0	0	0	0	0	0	0	0	0	0	0	0	0	1.45124	0	0	0	0	0	0	0	0	0	0	0	0	0
4c167697a110769ef9503a850e018d2f	Bacteria	Acidobacteria	Acidobacteriia	Solibacterales	Solibacteraceae (Subgroup 3)	Candidatus Solibacter	unclassified Candidatus Solibacter	0	0	0	0	0	0	0	0	0	0	0	0	0	0	0	0	0	0	0	2.57336	0	0	0	0	0	0	0	0	0	0	0	0	0	0	0	0	0	0	0	0	0	0
69139ff1192b81cc7536a0dc7de95acc	Bacteria	Acidobacteria	Acidobacteriia	Solibacterales	Solibacteraceae (Subgroup 3)	Candidatus Solibacter	unclassified Candidatus Solibacter	0	0	0	0	0	0	0	0	0	0	0	0	0	0	0	0	0	0	0	0	0	0	0	0	0	0	0	0	0	0	0	0	0	0	0	0	0	0	0	0	0	0
ef4bf6294dc9dd261f9cdd8c22d5bb03	Bacteria	Acidobacteria	Acidobacteriia	Solibacterales	Solibacteraceae (Subgroup 3)	Candidatus Solibacter	unclassified Candidatus Solibacter	0	0	0	0	0	0	0	0	0	0	0	0	0	0	0	0	0	0	0	0	0	0	0	0	0	0	0	0	0	0	0	0	0	0	0	0	0	0	0	0	0	0
75f6f12936094499bf1e05a5d5b520e2	Bacteria	Acidobacteria	Acidobacteriia	Solibacterales	Solibacteraceae (Subgroup 3)	Candidatus Solibacter	uncultured Candidatus Solibacter	0	0	0	0	0	0	0	0	0	0	0	0	0	0	0	0	0	0	0	0	0	0	0	0	0	0	2.14869	0	0	0	0	0	0	0	0	0	0	0	0	0	0	0
d8fb4a9c530bde91f0b303aa40d1b8bc	Bacteria	Acidobacteria	Acidobacteriia	Solibacterales	Solibacteraceae (Subgroup 3)	Candidatus Solibacter	uncultured Candidatus Solibacter	0	0	0	0	0	0	0	0	0	0	1.93519	0	0	0	0	0	0	0	0	0	0	0	0	0	0	0	0	0	0	0	0	0	0	0	0	0	0	0	0	0	0	0
f68c68b51df968821658a98df63bb898	Bacteria	Acidobacteria	Acidobacteriia	Solibacterales	Solibacteraceae (Subgroup 3)	Paludibaculum	uncultured Paludibaculum	0	0	0	0	0	0	0	0	0	0	0	0	0	0	0	0	0	2.41049	0	0	0	0	0	0	0	0	0	0	0	0	0	0	0	0	0	0	0	0	0	0	0	0
f6eefc016b49e6b718b9073ad71cc02f	Bacteria	Acidobacteria	Blastocatellia (Subgroup 4)	Pyrinomonadales	Pyrinomonadaceae	Pyrinomonadaceae RB41	Pyrinomonadaceae RB41 Ac_12_G8	0	0	0	0	0	0	0	0	0	2.34661	0	0	0	0	0	0	0	0	0	0	0	0	0	0	0	0	0	0	0	0	0	0	0	0	0	0	0	0	0	0	0	0
8a2e9a939be33012110a24c5ef446959	Bacteria	Acidobacteria	Holophagae	Holophagae Subgroup 7	unclassified Holophagae Subgroup 7	unclassified Holophagae Subgroup 7	unclassified Holophagae Subgroup 7	3.55329	0	0	0	0	0	0	0	0	2.13922	0	0	0	0	0	0	0	0	0	0	0	0	0	0	0	0	0	0	0	0	0	0	0	0	0	0	0	0	0	0	0	0
4f1cd444516f71114037e287e4eccfb4	Bacteria	Acidobacteria	Thermoanaerobaculia	Thermoanaerobaculales	Thermoanaerobaculaceae	Thermoanaerobaculaceae Subgroup 10	unclassified Thermoanaerobaculaceae Subgroup 10	0	0	0	0	0	0	0	0	0	0	1.49345	0	0	0	0	0	0	0	0	0	0	0	0	0	0	0	0	0	0	0	0	0	0	0	0	0	0	0	0	0	0	0
ed3958c7d02442a5c437cd56063f8f97	Bacteria	Acidobacteria	Thermoanaerobaculia	Thermoanaerobaculales	Thermoanaerobaculaceae	Thermoanaerobaculaceae Subgroup 10	unclassified Thermoanaerobaculaceae Subgroup 10	0	0	0	0	0	0	0	0	0	2.78709	0	0	0	0	0	0	0	0	0	0	0	0	0	0	0	0	0	0	0	0	0	0	0	0	0	0	0	0	0	0	0	0
1e161dac6fe063390c66544ce48f5d60	Bacteria	Acidobacteria	Thermoanaerobaculia	Thermoanaerobaculales	Thermoanaerobaculaceae	Thermoanaerobaculaceae Subgroup 10	uncultured Thermoanaerobaculaceae Subgroup 10	0	0	0	0	0	0	0	0	0	0	0	0	0	0	0	0	0	0	0	0	0	0	0	0	0	0	0	0	1.34581	0	0	0	0	0	0	0	0	0	0	0	0	0
76ff0ad456a378288a89bd8424b0102a	Bacteria	Actinobacteria	Acidimicrobiia	Acidimicrobiia IMCC26256	Acidimicrobiia IMCC26256 BGR 88	Acidimicrobiia IMCC26256 BGR 88	Acidimicrobiia IMCC26256 BGR 88	0	0	0	0	0	0	0	0	0	0	0	0	0	0	0	0	1.50157	0	0	0	0	0	0	0	0	0	0	0	0	0	0	0	0	0	0	0	0	0	0	0	0	0
77cdbfe8e6ed007ca29b6b57de81f35f	Bacteria	Actinobacteria	Acidimicrobiia	Acidimicrobiia IMCC26256	unclassified Acidimicrobiia IMCC26256	unclassified Acidimicrobiia IMCC26256	unclassified Acidimicrobiia IMCC26256	0	0	0	0	0	0	0	0	0	0	1.59328	0	0	0	0	0	0	0	0	0	0	0	0	0	0	0	0	0	0	0	0	0	0	0	0	0	0	0	0	0	0	0
7b4e54b3fc967720478049e32e59c31a	Bacteria	Actinobacteria	Acidimicrobiia	Acidimicrobiia IMCC26256	unclassified Acidimicrobiia IMCC26256	unclassified Acidimicrobiia IMCC26256	unclassified Acidimicrobiia IMCC26256	2.28488	0	0	0	0	0	0	0	0	0	0	0	0	0	0	0	0	0	0	0	0	0	0	0	0	0	0	0	0	0	0	0	0	0	0	0	0	0	0	0	0	0
8e2c143056da84e32b6dc5eb708823ac	Bacteria	Actinobacteria	Acidimicrobiia	Acidimicrobiia IMCC26256	unclassified Acidimicrobiia IMCC26256	unclassified Acidimicrobiia IMCC26256	unclassified Acidimicrobiia IMCC26256	0	0	0	0	0	0	0	0	0	0	0	0	0	0	0	0	0	0	0	0	0	0	0	0	0	0	0	0	0	0	0	0	0	0	0	0	0	0	0	0	0	0
afb4b65419709ecdcaad71d0f9480d07	Bacteria	Actinobacteria	Acidimicrobiia	Acidimicrobiia IMCC26256	unclassified Acidimicrobiia IMCC26256	unclassified Acidimicrobiia IMCC26256	unclassified Acidimicrobiia IMCC26256	0	0	0	0	0	0	0	0	0	0	0	0	0	0	0	0	0	0	0	2.07183	0	0	0	0	0	0	0	0	0	0	0	0	0	0	0	0	0	0	0	0	0	0
c708aff1fd990da381db196e99b07c32	Bacteria	Actinobacteria	Acidimicrobiia	Acidimicrobiia IMCC26256	unclassified Acidimicrobiia IMCC26256	unclassified Acidimicrobiia IMCC26256	unclassified Acidimicrobiia IMCC26256	0	0	0	0	0	0	0	0	0	0	0	0	0	0	0	0	1.73596	0	0	0	0	0	0	0	0	0	0	0	0	0	0	0	0	0	0	0	0	0	0	0	0	0
b8801e9faf9a9f72d04a1591c5e367e5	Bacteria	Actinobacteria	Acidimicrobiia	Acidimicrobiia IMCC26256	uncultured Ferrimicrobium	uncultured Ferrimicrobium	uncultured Ferrimicrobium	0	0	0	0	0	0	0	0	0	2.34661	0	0	0	0	0	0	0	0	0	0	0	0	0	0	0	0	0	0	0	0	0	0	0	0	0	0	0	0	0	0	0	0
6517260fc89aa123b9390c893aa7f65d	Bacteria	Actinobacteria	Acidimicrobiia	Microtrichales	Iamiaceae	Iamia	unclassified Iamia	0	0	0	0	0	0	0	0	0	0	1.93519	0	0	0	0	0	0	0	0	0	0	0	0	0	0	0	0	0	0	0	0	0	0	0	0	0	0	0	0	0	0	0
157aea32642d32478f5dace31cac28f3	Bacteria	Actinobacteria	Acidimicrobiia	Microtrichales	Ilumatobacteraceae	uncultured Ilumatobacteraceae	uncultured Ilumatobacteraceae	0	0	0	0	0	0	0	0	0	0	1.68665	0	0	0	0	0	0	0	0	0	0	0	0	0	0	0	0	0	0	0	0	0	0	0	0	0	0	0	0	0	0	0
c4baad2923edbf53ccd110eab0cb64c1	Bacteria	Actinobacteria	Acidimicrobiia	Microtrichales	unclassified Microtrichales	unclassified Microtrichales	unclassified Microtrichales	0	0	0	0	0	0	1.49445	0	0	0	0	0	0	0	0	0	0	0	0	0	0	0	0	0	0	0	0	0	0	0	0	0	0	0	0	0	0	0	0	0	0	0
65c78a5cd967e7327936408791f49f84	Bacteria	Actinobacteria	Acidimicrobiia	Microtrichales	uncultured Microtrichales	uncultured Microtrichales	uncultured Microtrichales	0	0	0	0	0	0	0	0	1.79345	0	0	0	0	0	3.8877	0	0	0	0	1.60361	0	0	0	0	0	0	0	0	0	0	0	0	0	0	0	0	0	0	0	0	0	0
00dfb670917a54c05c4837cbd95b74b6	Bacteria	Actinobacteria	Actinobacteria	Actinomycetales	Actinomycetaceae	Actinomyces	unclassified Actinomyces	0	0	0	0	0	0	0	0	0	0	0	0	0	0	0	0	0	0	0	0	0	0	0	0	0	0	0	0	2.09632	0	0	0	0	0	0	0	0	0	0	0	0	0
502f969eb3e0f89a10ccd5bf353becae	Bacteria	Actinobacteria	Actinobacteria	Actinomycetales	Actinomycetaceae	Actinomyces	unclassified Actinomyces	2.56793	0	0	0	0	0	2.31496	2.38533	0	0	0	0	0	0	0	0	0	0	0	1.60361	0	0	0	0	0	0	0	0	0	0	0	0	0	0	0	0	0	0	0	0	0	0
024723aacdd79f0ca6a17b664dfc96be	Bacteria	Actinobacteria	Actinobacteria	Actinomycetales	Actinomycetaceae	Varibaculum	uncultured Varibaculum	0	0	0	0	0	0	0	1.69447	0	0	0	0	3.39044	0	0	0	2.54313	0	0	0	0	0	0	0	0	0	0	0	2.7616	0	0	0	0	0	0	0	0	0	0	0	0	0
9eafb0e53c2e3a22ec053b2582b61759	Bacteria	Actinobacteria	Actinobacteria	Bifidobacteriales	Bifidobacteriaceae	Bifidobacterium	commune	0	0	0	0	0	0	0	0	0	0	0	0	0	0	0	0	0	0	0	0	0	0	0	2.67082	0	0	0	0	0	0	0	0	0	0	0	0	0	0	0	0	0	0
b3d2f8adc63221f9def3890ed600f1bf	Bacteria	Actinobacteria	Actinobacteria	Bifidobacteriales	Bifidobacteriaceae	Bifidobacterium	commune	0	0	0	0	0	0	0	0	0	0	0	0	0	0	0	0	0	0	0	0	0	0	0	3.12989	0	0	0	0	0	0	0	0	0	0	0	0	0	0	0	0	0	0
8347bd34436f72573fcde614b95d4702	Bacteria	Actinobacteria	Actinobacteria	Bifidobacteriales	Bifidobacteriaceae	Bifidobacterium	unclassified Bifidobacterium	0	0	0	0	0	0	0	0	0	0	0	0	0	0	0	0	2.41387	0	0	0	0	0	0	0	0	0	0	0	0	0	0	0	0	0	0	0	0	0	0	0	0	0
47798a84d4b0e16b6b1cc15d9682e15d	Bacteria	Actinobacteria	Actinobacteria	Catenulisporales	Actinospicaceae	Actinospica	unclassified Actinospica	0	0	0	0	0	0	0	0	0	0	0	0	0	0	0	0	0	0	0	0	0	0	0	0	0	0	2.74926	0	0	0	0	0	0	0	0	0	0	0	0	0	0	0
29463cac3cc456482304677ffc570a18	Bacteria	Actinobacteria	Actinobacteria	Catenulisporales	Catenulisporaceae	Catenulispora	acidiphila DSM 44928	0	0	0	0	0	0	0	0	0	0	0	0	0	0	0	0	0	0	0	0	0	0	0	0	0	0	1.6415	0	0	0	0	0	0	0	0	0	0	0	0	0	0	0
056cca0b1215936aa39dd6704de2ee9e	Bacteria	Actinobacteria	Actinobacteria	Corynebacteriales	Corynebacteriaceae	Corynebacterium 1	falsenii	3.15745	0	0	0	0	0	0	0	0	0	0	0	0	0	0	0	0	0	0	0	0	0	0	0	0	0	0	0	0	0	0	0	0	0	0	0	0	0	0	0	0	0
986d1160fa2c6d6e1b39adda581cbd09	Bacteria	Actinobacteria	Actinobacteria	Corynebacteriales	Corynebacteriaceae	Corynebacterium 1	kroppenstedtii	0	0	0	0	0	0	0	0	0	0	0	0	0	0	0	0	0	0	0	0	0	0	0	0	0	0	0	0	0	0	0	0	0	0	0	0	0	0	0	0	0	0
d55364acc590cdb76a3a8ec9d3804a4e	Bacteria	Actinobacteria	Actinobacteria	Corynebacteriales	Corynebacteriaceae	Corynebacterium 1	kroppenstedtii	0	0	0	0	0	0	0	0	0	0	0	0	0	0	0	0	0	0	0	0	0	0	0	0	0	0	0	0	1.5495	0	0	0	0	0	0	0	0	0	0	0	0	0
168696d51d1a380b7893a193c2348b73	Bacteria	Actinobacteria	Actinobacteria	Corynebacteriales	Corynebacteriaceae	Corynebacterium 1	unclassified Corynebacterium 1	0	0	0	0	0	0	0	0	0	0	0	0	0	0	0	0	0	0	0	0	0	0	0	0	0	0	0	0	1.64149	0	0	0	0	0	0	0	0	0	0	0	0	0
23cd90b71d55bf10bbbf309a864edd20	Bacteria	Actinobacteria	Actinobacteria	Corynebacteriales	Corynebacteriaceae	Corynebacterium 1	unclassified Corynebacterium 1	0	0	0	0	0	0	0	0	0	0	0	0	0	0	0	0	0	0	0	0	0	0	0	0	0	0	0	0	0	0	0	0	0	0	0	0	0	0	0	0	0	0
26037ccc90116715331e8dc9ea70d763	Bacteria	Actinobacteria	Actinobacteria	Corynebacteriales	Corynebacteriaceae	Corynebacterium 1	unclassified Corynebacterium 1	0	0	0	0	0	0	0	0	0	0	0	0	0	0	0	0	0	0	0	0	0	0	0	0	0	0	0	0	3.5118	0	0	0	0	0	0	0	0	0	0	0	0	0
2d12f439ed06b9a4d311a8d484968860	Bacteria	Actinobacteria	Actinobacteria	Corynebacteriales	Corynebacteriaceae	Corynebacterium 1	unclassified Corynebacterium 1	0	0	0	0	0	0	0	0	0	0	0	0	0	0	0	0	0	0	0	0	0	0	0	0	0	0	0	0	0	0	0	0	0	0	0	0	0	0	0	0	0	0
4e445178e20e89871b6459c52dcde954	Bacteria	Actinobacteria	Actinobacteria	Corynebacteriales	Corynebacteriaceae	Corynebacterium 1	unclassified Corynebacterium 1	0	0	0	0	0	0	0	0	0	0	0	0	0	0	0	0	0	0	0	0	0	0	0	0	0	0	0	0	0	0	0	0	0	0	0	0	0	0	0	0	0	0
51a2e2875e783a18884eb88747d548ae	Bacteria	Actinobacteria	Actinobacteria	Corynebacteriales	Corynebacteriaceae	Corynebacterium 1	unclassified Corynebacterium 1	0	0	0	0	0	0	0	0	0	0	0	0	0	0	0	0	0	0	0	3.90515	0	2.22662	0	0	0	0	0	0	0	2.99211	0	1.56606	0	0	0	0	0	0	0	0	0	0
7a8b80b3a8708227d5812d94036fb4ef	Bacteria	Actinobacteria	Actinobacteria	Corynebacteriales	Corynebacteriaceae	Corynebacterium 1	unclassified Corynebacterium 1	0	0	0	0	0	0	0	2.41924	0	0	0	0	0	0	0	0	0	0	0	0	0	0	0	0	0	0	0	0	3.60615	0	0	0	0	0	0	0	0	0	2.70861	0	0	0
8bc54d575f88d09b2ba16b7f571812ae	Bacteria	Actinobacteria	Actinobacteria	Corynebacteriales	Corynebacteriaceae	Corynebacterium 1	unclassified Corynebacterium 1	0	0	0	0	0	0	0	0	0	0	0	0	0	0	0	0	0	0	0	0	0	0	0	1.55504	0	0	0	0	0	0	0	0	0	0	0	0	0	0	1.81425	0	0	0
96714a6842a401aa4fecabff7a334c5f	Bacteria	Actinobacteria	Actinobacteria	Corynebacteriales	Corynebacteriaceae	Corynebacterium 1	unclassified Corynebacterium 1	0	0	0	0	0	0	0	0	0	0	0	0	0	0	0	0	0	0	0	0	0	0	0	0	0	0	0	0	0	0	0	0	0	0	0	0	0	0	0	0	0	0
99411aab016a672e5bf71b2850b566be	Bacteria	Actinobacteria	Actinobacteria	Corynebacteriales	Corynebacteriaceae	Corynebacterium 1	unclassified Corynebacterium 1	0	0	0	0	0	0	0	1.63799	0	0	0	0	0	0	0	0	0	0	0	0	0	0	0	0	0	0	0	0	3.41085	0	0	0	0	0	0	0	0	0	0	0	0	0
a66882a52910bc5834a621a088795682	Bacteria	Actinobacteria	Actinobacteria	Corynebacteriales	Corynebacteriaceae	Corynebacterium 1	unclassified Corynebacterium 1	0	0	1.56695	0	0	3.71903	0	0	0	0	0	0	0	0	0	0	0	0	0	0	0	0	0	0	0	0	0	0	0	0	0	0	0	0	0	0	0	0	0	0	0	0
cfeb33d30aa1b73ecca815bc65ff35f0	Bacteria	Actinobacteria	Actinobacteria	Corynebacteriales	Corynebacteriaceae	Corynebacterium 1	unclassified Corynebacterium 1	0	0	3.39549	0	0	0	1.94108	3.86233	0	3.1115	0	0	0	0	0	2.12501	1.584	0	1.80526	0	0	1.70967	0	5.18935	0	1.73055	0	0	5.06075	0	0	0	0	0	0	0	0	0	0	0	0	0
d8f1659670efc6a2d363c645e07fa8c9	Bacteria	Actinobacteria	Actinobacteria	Corynebacteriales	Corynebacteriaceae	Corynebacterium 1	unclassified Corynebacterium 1	0	0	0	0	0	0	0	0	0	0	0	0	0	0	0	0	0	0	0	0	0	0	0	0	0	0	0	0	0	0	0	0	0	0	0	0	0	0	0	0	0	0
ec7ae576a4869fda35dafbd99bb5794a	Bacteria	Actinobacteria	Actinobacteria	Corynebacteriales	Corynebacteriaceae	Corynebacterium 1	unclassified Corynebacterium 1	0	0	0	0	0	0	0	0	0	0	0	0	1.9748	0	0	0	0	0	0	0	0	0	0	0	0	0	0	0	0	0	0	0	0	0	0	0	0	0	0	0	0	0
c80e6e931b28b71c48ea9bdcbbf8e661	Bacteria	Actinobacteria	Actinobacteria	Corynebacteriales	Corynebacteriaceae	Corynebacterium 1	urealyticum	0	0	0	0	0	0	0	0	0	0	0	0	0	0	0	0	0	0	0	0	0	0	0	0	0	0	0	0	0	0	0	0	0	0	0	0	0	0	1.66958	0	0	0
842e94deac7494a69f7be3ea636f0c19	Bacteria	Actinobacteria	Actinobacteria	Corynebacteriales	Corynebacteriaceae	Corynebacterium	felinum	2.38553	0	0	0	0	0	0	0	0	0	0	0	0	0	0	0	0	0	0	0	0	1.67471	0	0	2.04825	0	0	0	0	0	0	0	0	0	1.50331	0	0	0	0	0	0	0
fec5b669bff51123a2b7542b7b6fd8a2	Bacteria	Actinobacteria	Actinobacteria	Corynebacteriales	Corynebacteriaceae	Corynebacterium	pseudotuberculosis	0	0	2.01907	0	0	0	0	0	0	0	0	0	0	0	0	0	0	0	0	0	0	0	0	0	0	0	0	0	0	0	0	0	0	0	0	0	0	0	0	0	0	0
eda114feadc46b5230f34e5dfdbc6208	Bacteria	Actinobacteria	Actinobacteria	Corynebacteriales	Corynebacteriaceae	Corynebacterium	unclassified Corynebacterium	0	0	0	0	0	0	0	0	0	0	0	0	0	0	0	0	0	0	0	0	0	0	0	2.70422	0	0	0	0	0	0	0	0	0	0	0	0	0	0	0	0	0	3.18646
8253a32e37cc65a796a92ee67b50d870	Bacteria	Actinobacteria	Actinobacteria	Corynebacteriales	Corynebacteriaceae	Lawsonella	uncultured Lawsonella	0	0	0	0	0	0	0	0	0	0	0	0	2.3687	0	0	0	0	0	0	0	0	0	0	0	0	0	0	0	0	0	0	0	0	0	0	0	0	0	0	0	0	0
1b7aaaf3f4d1a1ab388163f9c393311c	Bacteria	Actinobacteria	Actinobacteria	Corynebacteriales	Corynebacteriaceae	unclassified Corynebacteriaceae	unclassified Corynebacteriaceae	0	0	0	0	0	0	0	1.74882	0	0	0	0	0	0	0	0	0	0	0	0	0	0	0	0	0	0	0	0	0	0	0	0	0	0	0	0	0	0	0	0	0	0
37c41dc7b194be247ecbf55a820a1d7b	Bacteria	Actinobacteria	Actinobacteria	Corynebacteriales	Corynebacteriaceae	unclassified Corynebacteriaceae	unclassified Corynebacteriaceae	0	0	0	0	0	0	0	1.69447	0	0	0	0	0	0	0	0	0	0	0	0	0	0	0	0	0	0	0	0	0	0	0	0	0	0	0	0	0	0	0	0	0	0
536bca28d3d5384a4b1880b427e53dcc	Bacteria	Actinobacteria	Actinobacteria	Corynebacteriales	Corynebacteriaceae	unclassified Corynebacteriaceae	unclassified Corynebacteriaceae	0	0	0	0	0	0	0	0	0	0	0	0	0	0	0	0	0	0	0	0	1.73947	0	0	0	0	0	0	0	3.93177	0	0	0	0	0	0	0	0	0	0	0	0	0
a5fab9dfa56589f0f09b39ee1cdbc996	Bacteria	Actinobacteria	Actinobacteria	Corynebacteriales	Corynebacteriaceae	unclassified Corynebacteriaceae	unclassified Corynebacteriaceae	0	0	0	0	0	0	0	0	0	2.18795	0	0	0	0	0	0	0	0	0	0	0	0	0	0	0	0	0	0	0	0	0	0	0	0	0	0	0	0	0	0	0	0
aa3882b7eb85d06940ea4a7f7b962b5f	Bacteria	Actinobacteria	Actinobacteria	Corynebacteriales	Corynebacteriaceae	unclassified Corynebacteriaceae	unclassified Corynebacteriaceae	2.72984	0	0	0	0	0	2.1401	3.12164	0	0	0	0	3.75427	1.83906	0	0	3.22111	0	0	0	0	0	0	0	0	0	0	0	0	0	0	0	0	0	0	0	0	0	0	0	0	0
ba6a368293a85f1e83f395dfb717f354	Bacteria	Actinobacteria	Actinobacteria	Corynebacteriales	Corynebacteriaceae	unclassified Corynebacteriaceae	unclassified Corynebacteriaceae	0	0	0	0	0	0	0	0	0	0	0	0	0	0	2.86266	0	0	0	0	0	0	0	0	0	0	0	0	0	0	0	0	0	0	0	0	0	0	0	0	0	0	0
bd5f77154b5f3cd7432fc969c1d4a024	Bacteria	Actinobacteria	Actinobacteria	Corynebacteriales	Corynebacteriaceae	unclassified Corynebacteriaceae	unclassified Corynebacteriaceae	4.40915	2.25948	1.96636	0	0	0	2.81161	3.84995	0	0	2.85873	0	0	0	0	0	2.27188	0	0	0	0	0	0	0	0	0	0	0	0	0	0	0	0	0	0	0	0	0	0	0	0	0
c561f0f82884c15a6f30919dea993ffd	Bacteria	Actinobacteria	Actinobacteria	Corynebacteriales	Corynebacteriaceae	unclassified Corynebacteriaceae	unclassified Corynebacteriaceae	0	0	0	0	0	0	0	2.31503	0	0	0	0	0	0	0	0	0	0	0	0	0	0	0	0	0	0	0	0	1.96004	0	0	0	0	0	0	0	0	0	0	0	0	0
cc75a972ce865985cc07b29d9f5d68ed	Bacteria	Actinobacteria	Actinobacteria	Corynebacteriales	Corynebacteriaceae	unclassified Corynebacteriaceae	unclassified Corynebacteriaceae	0	2.32911	0	0	0	0	0	0	0	0	0	0	0	0	0	0	0	0	0	0	0	0	0	0	0	0	0	0	3.85699	0	0	0	0	0	0	0	0	0	0	0	0	0
d033c912ca1554396986e0712250fa99	Bacteria	Actinobacteria	Actinobacteria	Corynebacteriales	Corynebacteriaceae	unclassified Corynebacteriaceae	unclassified Corynebacteriaceae	0	2.35159	0	0	0	0	0	3.43511	0	0	0	0	0	0	0	0	2.41387	0	0	2.42475	0	0	0	0	0	0	0	0	3.6288	0	0	0	0	0	0	0	0	0	0	0	0	0
e16ddbb273135ec790dbae91c878b9ab	Bacteria	Actinobacteria	Actinobacteria	Corynebacteriales	Corynebacteriaceae	unclassified Corynebacteriaceae	unclassified Corynebacteriaceae	0	0	0	0	0	0	0	0	0	0	0	0	1.91705	0	0	0	0	0	0	0	0	0	0	0	0	0	0	0	0	0	0	0	0	0	0	0	0	0	0	0	0	0
1fa6d7f8636dea106edadadc329d9232	Bacteria	Actinobacteria	Actinobacteria	Corynebacteriales	Dietziaceae	Dietzia	unclassified Dietzia	0	0	0	0	0	0	0	0	0	0	0	0	0	0	0	0	0	0	0	0	0	0	0	0	0	0	0	0	0	0	0	0	0	0	0	0	0	0	0	0	0	0
07a29533c9bdf8728fa4ae00e98c3a7b	Bacteria	Actinobacteria	Actinobacteria	Corynebacteriales	Mycobacteriaceae	Mycobacterium	unclassified Mycobacterium	0	0	0	0	0	0	0	0	2.00523	0	0	0	0	0	0	0	0	0	0	0	0	0	0	0	0	0	0	0	0	0	0	0	0	0	0	0	0	0	0	0	0	0
1bf58de8195e017de0ef19d3437eedec	Bacteria	Actinobacteria	Actinobacteria	Corynebacteriales	Mycobacteriaceae	Mycobacterium	unclassified Mycobacterium	0	0	0	0	0	0	0	0	0	0	2.44312	0	0	0	0	0	0	0	0	0	0	0	0	0	0	0	0	0	0	0	0	0	0	0	0	0	0	0	0	0	0	0
28b5cd45169df88637102010e24e6a4c	Bacteria	Actinobacteria	Actinobacteria	Corynebacteriales	Mycobacteriaceae	Mycobacterium	unclassified Mycobacterium	0	0	0	0	0	0	0	1.9478	2.21846	0	3.44427	0	0	0	0	0	1.80632	0	0	0	0	0	0	0	0	0	2.58568	0	0	0	0	0	0	0	0	0	0	0	0	0	0	0
383820756442c045e52b37419850c511	Bacteria	Actinobacteria	Actinobacteria	Corynebacteriales	Mycobacteriaceae	Mycobacterium	unclassified Mycobacterium	0	0	0	0	0	0	0	0	3.48943	0	0	0	0	0	0	0	0	0	0	0	0	0	0	0	0	0	0	0	0	0	0	0	0	0	0	0	0	0	0	0	0	0
4801065ae0aeaf49e73c786324fb3a42	Bacteria	Actinobacteria	Actinobacteria	Corynebacteriales	Mycobacteriaceae	Mycobacterium	unclassified Mycobacterium	0	0	0	0	0	0	0	0	0	0	0	0	0	0	0	0	0	0	0	0	0	0	0	0	0	0	1.7992	0	0	0	0	0	0	0	0	0	0	0	0	0	0	0
53c412a1225ed271e697f02921ee2308	Bacteria	Actinobacteria	Actinobacteria	Corynebacteriales	Mycobacteriaceae	Mycobacterium	unclassified Mycobacterium	0	0	0	0	0	0	0	0	1.93803	2.38891	0	0	0	0	4.48091	0	0	0	0	2.64229	0	0	0	0	0	0	1.73634	0	0	0	0	0	0	0	0	0	0	1.91269	0	0	0	0
5d38d51d176f4ee29146b6503dea5931	Bacteria	Actinobacteria	Actinobacteria	Corynebacteriales	Mycobacteriaceae	Mycobacterium	unclassified Mycobacterium	0	0	0	0	0	0	0	0	0	0	2.14714	0	0	0	0	0	0	0	0	0	0	0	0	0	0	0	0	0	0	0	0	0	0	0	0	0	0	0	0	0	0	0
675999ae65440500a81da32022f6bbed	Bacteria	Actinobacteria	Actinobacteria	Corynebacteriales	Mycobacteriaceae	Mycobacterium	unclassified Mycobacterium	0	0	0	0	0	0	0	0	0	0	2.27291	0	0	0	0	0	0	0	0	0	0	0	0	0	0	0	1.68019	0	0	0	0	0	0	0	0	0	0	0	0	0	0	0
6bae37822e33636a5de9d026954b1176	Bacteria	Actinobacteria	Actinobacteria	Corynebacteriales	Mycobacteriaceae	Mycobacterium	unclassified Mycobacterium	0	0	0	0	0	0	0	0	0	0	2.21139	0	0	0	0	0	0	0	0	0	0	0	0	0	0	0	0	0	0	0	0	0	0	0	0	0	0	0	0	0	0	0
6cb6c12bf437eea7d65c9308afbd16c2	Bacteria	Actinobacteria	Actinobacteria	Corynebacteriales	Mycobacteriaceae	Mycobacterium	unclassified Mycobacterium	0	0	0	0	0	0	0	0	0	0	0	0	0	0	0	0	0	0	0	0	0	0	0	0	0	0	0	0	0	0	0	0	0	0	0	0	0	0	0	0	0	0
6fc0d2cd5dd2cab386e972ed98a7cad9	Bacteria	Actinobacteria	Actinobacteria	Corynebacteriales	Mycobacteriaceae	Mycobacterium	unclassified Mycobacterium	0	0	0	0	0	0	0	0	0	2.78709	0	0	0	0	0	0	0	0	0	0	0	0	0	0	0	0	0	0	0	0	0	0	0	0	0	0	0	0	0	0	0	0
81f5efd70fee881f17a9967419ee4fc1	Bacteria	Actinobacteria	Actinobacteria	Corynebacteriales	Mycobacteriaceae	Mycobacterium	unclassified Mycobacterium	0	0	0	0	0	0	0	0	0	0	0	0	0	0	0	0	0	0	0	0	0	0	0	0	0	0	0	0	0	0	0	0	0	0	0	0	0	0	0	0	0	0
9031627c12da3779a3af5ae397a9beb4	Bacteria	Actinobacteria	Actinobacteria	Corynebacteriales	Mycobacteriaceae	Mycobacterium	unclassified Mycobacterium	0	0	0	0	0	0	0	0	0	0	0	0	0	0	0	0	0	0	0	1.60361	0	0	0	0	0	0	0	0	0	0	0	0	0	0	0	0	0	0	0	0	0	0
9a850069c4157016be5c39181ff12c96	Bacteria	Actinobacteria	Actinobacteria	Corynebacteriales	Mycobacteriaceae	Mycobacterium	unclassified Mycobacterium	0	0	0	0	0	0	2.52885	0	0	2.21171	0	0	0	0	0	0	0	0	0	0	0	0	0	0	0	0	0	0	0	0	0	0	0	0	0	0	0	0	0	0	0	0
b14dfcc005ba91173a466981a94e28bc	Bacteria	Actinobacteria	Actinobacteria	Corynebacteriales	Mycobacteriaceae	Mycobacterium	unclassified Mycobacterium	0	0	0	0	0	0	0	0	0	0	0	0	0	0	0	0	0	0	0	0	0	0	0	0	0	0	0	0	2.7616	0	0	0	0	0	0	0	0	0	0	0	0	0
b428b8dccbdb53a5662453d7176c824e	Bacteria	Actinobacteria	Actinobacteria	Corynebacteriales	Mycobacteriaceae	Mycobacterium	unclassified Mycobacterium	0	0	0	0	0	0	0	0	2.03769	0	0	0	0	0	0	0	0	0	0	0	0	0	0	0	0	0	0	0	0	0	0	0	0	0	0	0	0	0	0	0	0	0
c122c86d31f6a1a563b27b444ce2baae	Bacteria	Actinobacteria	Actinobacteria	Corynebacteriales	Mycobacteriaceae	Mycobacterium	unclassified Mycobacterium	0	0	0	0	0	0	0	0	0	0	0	0	0	0	1.81123	0	0	0	0	0	0	0	0	0	0	0	0	0	0	0	0	0	0	0	0	0	0	0	0	0	0	0
ebd8207e2101fba309325d29f74689f8	Bacteria	Actinobacteria	Actinobacteria	Corynebacteriales	Mycobacteriaceae	Mycobacterium	unclassified Mycobacterium	0	0	0	0	0	0	0	0	0	2.16379	1.93519	0	0	0	0	0	0	0	0	0	0	0	0	0	0	0	1.79039	0	0	0	0	0	0	0	0	0	0	0	0	0	0	0
623c510663ff4a9115f922a6500d7bb6	Bacteria	Actinobacteria	Actinobacteria	Corynebacteriales	Nocardiaceae	Gordonia	unclassified Gordonia	0	0	0	0	0	0	0	0	2.69621	0	0	0	0	0	0	0	0	0	0	0	0	0	0	0	0	0	0	0	0	0	0	0	0	0	0	0	0	0	0	0	0	0
7dda6c028541032efbeaacc11e234ff9	Bacteria	Actinobacteria	Actinobacteria	Corynebacteriales	Nocardiaceae	Gordonia	unclassified Gordonia	0	0	0	0	0	0	0	0	0	0	1.93519	0	0	0	0	0	0	0	0	0	0	0	0	0	0	0	0	0	0	0	0	0	0	0	0	0	0	0	0	0	0	0
e438b33797948fc89be5347a9b49dfc6	Bacteria	Actinobacteria	Actinobacteria	Corynebacteriales	Nocardiaceae	Rhodococcus	rhodochrous	0	0	0	0	0	0	0	0	3.71693	0	0	0	0	0	0	0	0	0	0	0	0	0	0	0	0	0	0	0	0	0	0	0	0	0	0	0	0	0	0	0	0	0
565eb788433094300eceacd42ade4899	Bacteria	Actinobacteria	Actinobacteria	Corynebacteriales	Nocardiaceae	Rhodococcus	unclassified Rhodococcus	0	0	0	0	0	0	0	0	0	0	0	0	0	0	0	0	0	0	0	0	0	0	0	0	0	0	0	0	0	0	0	0	0	0	0	0	0	0	0	0	0	0
f615bcb5470e4a67d2cf7385f81e6e29	Bacteria	Actinobacteria	Actinobacteria	Corynebacteriales	Nocardiaceae	Williamsia	unclassified Williamsia	0	0	0	0	0	0	2.34753	0	0	0	0	0	0	0	0	0	0	2.20073	0	0	0	0	0	0	0	0	2.56515	0	0	0	0	0	0	0	0	0	0	0	0	0	0	0
ad5ae3df8d4377b4a19fe7f3a12d4e06	Bacteria	Actinobacteria	Actinobacteria	Corynebacteriales	Nocardiaceae	Williamsia	uncultured Williamsia	0	0	0	0	0	0	0	0	0	0	0	0	0	0	0	0	1.50157	0	0	0	0	0	0	0	0	0	0	0	0	0	0	0	0	0	0	0	0	0	0	0	0	0
d79660b418576b51a29ee5d5ce65a53d	Bacteria	Actinobacteria	Actinobacteria	Corynebacteriales	unclassified Corynebacteriales	unclassified Corynebacteriales	unclassified Corynebacteriales	0	0	0	0	0	0	0	0	0	0	0	0	0	0	0	0	0	0	0	0	0	0	0	0	0	0	0	0	0	0	0	0	0	0	0	0	0	0	0	0	0	0
2831dcf61aa6119025a02fc4fc165cf5	Bacteria	Actinobacteria	Actinobacteria	Frankiales	Acidothermaceae	Acidothermus	unclassified Acidothermus	0	0	0	0	0	0	0	0	0	0	0	0	0	0	0	0	0	0	0	0	0	0	0	0	0	0	0	0	0	0	0	0	0	0	0	0	0	0	0	0	0	0
618eac27434a7743becf8f7bb8886477	Bacteria	Actinobacteria	Actinobacteria	Frankiales	Acidothermaceae	Acidothermus	unclassified Acidothermus	0	0	0	0	0	0	0	0	1.83098	4.2658	0	0	1.94621	0	0	0	0	0	0	0	0	0	0	1.6945	0	0	1.75458	0	0	0	0	0	0	0	0	0	0	0	0	0	0	0
7c5b4567e6bd85e622beb3ed5678a70e	Bacteria	Actinobacteria	Actinobacteria	Frankiales	Acidothermaceae	Acidothermus	unclassified Acidothermus	0	0	0	0	0	0	0	0	0	0	0	0	0	0	0	0	0	0	0	0	0	0	0	0	0	0	0	0	2.15991	0	0	0	0	0	0	0	0	0	0	0	0	0
841fc947c4c906fafb4a7b05e37077ae	Bacteria	Actinobacteria	Actinobacteria	Frankiales	Acidothermaceae	Acidothermus	unclassified Acidothermus	0	0	0	0	0	0	0	0	0	2.46996	0	0	0	0	0	0	0	0	0	0	0	0	0	0	0	0	0	0	0	0	0	0	0	0	0	0	0	0	0	0	0	0
a687270d15ae0c194f37909547ae5aea	Bacteria	Actinobacteria	Actinobacteria	Frankiales	Acidothermaceae	Acidothermus	unclassified Acidothermus	0	0	0	0	0	0	0	0	0	0	0	0	0	0	3.29027	0	0	0	0	0	0	0	0	0	0	0	0	0	0	0	0	0	0	0	0	0	0	0	0	0	0	0
f8dd573f797bcc951e8840d8ef907c78	Bacteria	Actinobacteria	Actinobacteria	Frankiales	Acidothermaceae	Acidothermus	unclassified Acidothermus	0	0	0	0	0	0	0	0	0	0	0	0	0	0	0	0	0	0	0	0	0	0	0	0	0	0	0	0	0	0	0	0	0	0	0	0	0	0	0	0	0	0
0537f07769594cbc63d3959e09aa495f	Bacteria	Actinobacteria	Actinobacteria	Frankiales	Acidothermaceae	Acidothermus	uncultured Acidothermus	0	0	0	0	0	0	0	0	0	0	0	0	0	0	0	0	0	0	0	0	0	0	0	0	0	0	0	0	0	0	0	0	0	0	0	0	0	0	0	0	0	0
11e2777fd407ee699c52315a09a6fe1c	Bacteria	Actinobacteria	Actinobacteria	Frankiales	Acidothermaceae	Acidothermus	uncultured Acidothermus	0	0	0	0	0	0	0	0	0	0	0	0	0	0	0	0	0	0	0	2.07183	0	0	0	0	0	0	0	0	0	0	0	0	0	0	0	0	0	0	0	0	0	0
14587b24712afe4b0483e8a1b3a15bc4	Bacteria	Actinobacteria	Actinobacteria	Frankiales	Acidothermaceae	Acidothermus	uncultured Acidothermus	0	0	0	0	0	0	0	0	0	2.7224	0	0	0	0	0	0	0	0	0	0	0	0	0	0	0	0	0	0	0	0	0	0	0	0	0	0	0	0	0	0	0	0
251ffb2357149ca5aaed166711c43269	Bacteria	Actinobacteria	Actinobacteria	Frankiales	Acidothermaceae	Acidothermus	uncultured Acidothermus	0	0	0	0	0	0	0	0	3.89136	0	0	0	0	0	0	0	0	0	0	0	0	0	0	0	0	0	0	0	0	0	0	0	0	0	0	0	0	0	0	0	0	0
2601b333202581c999e0f9ca58b3633a	Bacteria	Actinobacteria	Actinobacteria	Frankiales	Acidothermaceae	Acidothermus	uncultured Acidothermus	0	0	0	0	0	0	0	0	0	0	0	0	0	0	0	0	0	0	0	0	0	0	0	0	0	0	0	0	0	0	0	0	0	0	0	0	0	0	0	0	0	0
541ec8ae16c5be5f8e80b22b466906ff	Bacteria	Actinobacteria	Actinobacteria	Frankiales	Acidothermaceae	Acidothermus	uncultured Acidothermus	0	0	0	0	0	0	0	0	0	0	0	0	0	0	0	0	0	0	0	0	0	0	0	0	0	0	0	0	0	0	0	0	0	0	0	0	0	0	0	0	0	0
62f8fba651459a1d4c889265bd81a55c	Bacteria	Actinobacteria	Actinobacteria	Frankiales	Acidothermaceae	Acidothermus	uncultured Acidothermus	0	0	0	0	0	0	0	0	0	2.34661	0	0	0	0	0	0	0	0	0	0	0	0	0	0	0	0	0	0	0	0	0	0	0	0	0	0	0	0	0	0	0	0
bcdcdef8ce373552c2c50a2de3ebe388	Bacteria	Actinobacteria	Actinobacteria	Frankiales	Acidothermaceae	Acidothermus	uncultured Acidothermus	0	0	0	0	0	0	0	0	0	0	0	0	0	0	3.09225	0	0	0	0	0	0	0	0	0	0	0	0	0	0	0	0	0	0	0	0	0	0	0	0	0	0	0
d5ccd8ac1286b806b6b9259ff05d3380	Bacteria	Actinobacteria	Actinobacteria	Frankiales	Acidothermaceae	Acidothermus	uncultured Acidothermus	0	0	0	0	0	0	0	0	0	0	2.21139	0	0	0	0	0	0	0	0	0	0	0	0	0	0	0	0	0	0	0	0	0	0	0	0	0	0	0	0	0	0	0
fc2558bf6120ad5be29e01c26010c5ce	Bacteria	Actinobacteria	Actinobacteria	Frankiales	Acidothermaceae	Acidothermus	uncultured Acidothermus	0	0	0	0	0	0	0	0	0	0	0	0	0	0	0	0	2.45825	0	0	0	0	0	0	0	0	0	0	0	0	0	0	0	0	0	0	0	0	0	0	0	0	0
764d964e54c0828406a72101f015751d	Bacteria	Actinobacteria	Actinobacteria	Frankiales	Frankiaceae	Frankia	uncultured Frankia	0	0	0	0	0	0	0	0	0	0	0	0	0	0	0	0	0	0	0	0	0	0	0	0	0	0	0	0	0	0	0	0	0	0	0	0	0	0	0	0	0	0
01ff592a0de37b789b7b78c9eac507fe	Bacteria	Actinobacteria	Actinobacteria	Frankiales	Frankiaceae	Jatrophihabitans	unclassified Jatrophihabitans	0	0	0	0	0	0	0	0	0	0	0	0	0	0	0	0	0	3.94378	0	0	0	0	0	0	0	0	0	0	0	0	0	0	0	0	0	0	0	0	0	0	0	0
1f47f0b206f169bcfb51c1616f1358d0	Bacteria	Actinobacteria	Actinobacteria	Frankiales	Frankiaceae	Jatrophihabitans	unclassified Jatrophihabitans	0	0	0	0	0	0	0	0	0	2.13922	0	0	0	0	0	0	0	0	0	0	0	0	0	0	0	0	0	0	0	0	0	0	0	0	0	0	0	0	0	0	0	0
2de8a73edf25a9301f25f7513b664282	Bacteria	Actinobacteria	Actinobacteria	Frankiales	Frankiaceae	Jatrophihabitans	unclassified Jatrophihabitans	0	0	0	0	0	0	0	0	0	0	0	0	1.91705	0	0	0	0	0	0	0	0	0	0	0	0	0	0	0	2.4416	0	0	0	0	0	0	0	0	0	0	0	0	0
421670f56affd3e94b991fae3164c847	Bacteria	Actinobacteria	Actinobacteria	Frankiales	Frankiaceae	Jatrophihabitans	unclassified Jatrophihabitans	0	0	0	0	0	0	0	0	0	0	0	0	0	0	3.46436	0	0	0	0	0	0	0	0	0	0	0	0	0	0	0	0	0	0	0	0	0	0	0	0	0	0	0
55f7768348124d0905f858a509954050	Bacteria	Actinobacteria	Actinobacteria	Frankiales	Frankiaceae	Jatrophihabitans	unclassified Jatrophihabitans	0	0	0	0	0	0	0	2.38533	0	0	0	0	0	0	0	0	0	0	0	0	0	0	0	0	0	0	0	0	0	0	0	0	0	0	0	0	0	0	0	0	0	0
5b45191dcc8d5049864aa929b0bcd897	Bacteria	Actinobacteria	Actinobacteria	Frankiales	Frankiaceae	Jatrophihabitans	unclassified Jatrophihabitans	0	0	0	0	0	0	0	0	0	0	0	0	0	0	0	0	0	0	0	1.73566	0	0	0	0	0	0	0	0	0	0	0	0	0	0	0	0	0	0	0	0	0	0
90d60b275e7c44109d6e5206c48be942	Bacteria	Actinobacteria	Actinobacteria	Frankiales	Frankiaceae	Jatrophihabitans	unclassified Jatrophihabitans	0	0	0	0	0	0	0	0	0	0	0	0	0	0	0	0	0	0	0	0	0	0	0	0	0	0	3.01822	0	0	0	0	0	0	0	0	0	0	0	0	0	0	0
9d07c6943b76ae67d195c44be811f1f5	Bacteria	Actinobacteria	Actinobacteria	Frankiales	Frankiaceae	Jatrophihabitans	unclassified Jatrophihabitans	0	0	0	0	0	0	0	0	0	0	0	0	0	0	0	0	0	0	0	0	0	0	0	0	0	0	1.80797	0	0	0	0	0	0	0	0	0	0	0	0	0	0	0
a66b4227edfd93ceb59fb73b0fcdc8aa	Bacteria	Actinobacteria	Actinobacteria	Frankiales	Frankiaceae	Jatrophihabitans	unclassified Jatrophihabitans	0	0	0	0	0	0	0	0	0	0	0	0	0	0	0	0	0	0	0	0	0	0	0	0	0	0	0	0	0	0	0	0	0	0	0	0	0	0	0	0	0	0
a8b40f00ce858f3eb4d30bf7b9d5fa85	Bacteria	Actinobacteria	Actinobacteria	Frankiales	Frankiaceae	Jatrophihabitans	unclassified Jatrophihabitans	0	0	0	0	0	0	3.60081	0	2.37908	0	4.08211	0	0	0	0	0	3.56346	0	0	0	0	0	0	1.85176	0	0	3.13423	0	2.63304	0	0	0	0	0	0	0	0	0	0	0	0	0
f718b93f28cec2164d8ad303ace2aeba	Bacteria	Actinobacteria	Actinobacteria	Frankiales	Frankiaceae	Jatrophihabitans	unclassified Jatrophihabitans	0	0	0	0	0	0	0	0	0	0	2.59535	0	0	0	0	0	0	0	0	0	0	0	0	0	0	0	0	0	0	0	0	0	0	0	0	0	0	0	0	0	0	0
0e7378c4f8872fb9c607442c091329a3	Bacteria	Actinobacteria	Actinobacteria	Frankiales	Frankiaceae	Jatrophihabitans	uncultured Jatrophihabitans	0	0	0	0	0	0	0	0	0	0	0	0	0	0	3.09225	0	0	0	0	0	0	0	0	0	0	0	0	0	0	0	0	0	0	0	0	0	0	0	0	0	0	0
89f9e529c12de7bdb52b8cfaa439ef23	Bacteria	Actinobacteria	Actinobacteria	Frankiales	Frankiaceae	Jatrophihabitans	uncultured Jatrophihabitans	0	0	2.16652	0	0	0	0	3.41844	4.46906	0	6.05667	0	0	0	0	4.39453	5.90146	0	5.12335	0	0	0	0	5.70031	3.76716	0	0	0	0	0	0	0	0	0	0	0	0	0	0	0	0	0
8cdab6d40f995876b3c3df3dfa91ed1a	Bacteria	Actinobacteria	Actinobacteria	Frankiales	Frankiaceae	Jatrophihabitans	uncultured Jatrophihabitans	0	0	0	0	0	0	2.66428	3.03681	3.14666	0	6.24879	0	0	0	0	0	0	0	0	0	0	0	0	0	0	0	0	0	0	0	0	0	0	0	0	0	0	0	0	0	0	0
cdc3e580c18c618adee9cc9560b42f43	Bacteria	Actinobacteria	Actinobacteria	Frankiales	Frankiaceae	Jatrophihabitans	uncultured Jatrophihabitans	0	0	0	0	0	0	0	0	0	0	0	0	0	0	0	0	6.54289	0	0	0	0	0	2.49107	0	0	0	0	0	0	0	0	0	0	0	0	0	0	0	0	0	0	0
fba1917a082c82cf50a68f7553e6e0ff	Bacteria	Actinobacteria	Actinobacteria	Frankiales	Frankiaceae	Jatrophihabitans	uncultured Jatrophihabitans	0	0	0	0	0	0	0	0	0	0	0	0	0	0	0	0	1.50157	0	0	0	0	0	0	0	0	0	0	0	0	0	0	0	0	0	0	0	0	0	0	0	0	0
b231494883db5c32fc32f7856112fcb7	Bacteria	Actinobacteria	Actinobacteria	Frankiales	Geodermatophilaceae	Geodermatophilus	unclassified Acidothermus	0	0	0	0	0	0	0	0	0	0	1.49345	0	0	0	0	0	0	0	0	0	0	0	0	0	0	0	0	0	0	0	0	0	0	0	0	0	0	0	0	0	0	0
78a705004741a8e2e3c05a3e35f9ecbc	Bacteria	Actinobacteria	Actinobacteria	Frankiales	Geodermatophilaceae	Geodermatophilus	uncultured Geodermatophilus	0	0	0	0	0	0	2.28165	0	0	0	0	0	0	0	0	0	0	0	0	0	0	0	0	0	0	0	0	0	0	0	0	0	0	0	0	0	0	0	0	0	0	0
8b4ea65f891ce5b47ef5ab75ff56499f	Bacteria	Actinobacteria	Actinobacteria	Frankiales	Sporichthyaceae	Sporichthya	unclassified Sporichthya	0	0	0	0	0	0	0	0	0	0	1.49345	0	0	0	0	0	2.96837	0	0	0	0	0	0	0	0	0	3.14118	0	0	0	0	0	0	0	0	0	0	0	0	0	0	0
367709e119573203c3f5fbb222c09ace	Bacteria	Actinobacteria	Actinobacteria	Frankiales	Sporichthyaceae	Sporichthyaceae hgcI clade	uncultured Sporichthyaceae hgcI clade	0	0	0	0	0	0	0	0	0	0	0	0	0	0	0	1.89982	0	0	0	0	0	0	0	0	0	0	0	0	0	0	0	0	0	0	0	0	0	0	0	0	0	0
95e8af006f71837c871c7b6797c6b9dd	Bacteria	Actinobacteria	Actinobacteria	Frankiales	Sporichthyaceae	Sporichthyaceae hgcI clade	uncultured Sporichthyaceae hgcI clade	2.84036	0	0	0	0	0	0	0	0	0	0	0	0	0	0	0	0	0	0	0	0	0	0	0	0	0	0	0	0	0	0	0	0	0	0	0	0	0	0	0	0	0
2167521bfbee472d04bc0e23384c8387	Bacteria	Actinobacteria	Actinobacteria	Frankiales	unclassified Frankiales	unclassified Frankiales	unclassified Frankiales	0	0	0	0	1.73731	0	2.6899	0	0	0	0	0	1.9748	0	0	0	0	0	2.53107	0	0	0	0	0	0	0	0	0	0	0	0	0	0	0	0	0	0	0	0	0	0	0
5034ac48405b0b7df76b07bd8ad5d0ee	Bacteria	Actinobacteria	Actinobacteria	Frankiales	unclassified Frankiales	unclassified Frankiales	unclassified Frankiales	0	0	0	0	0	0	0	0	0	0	0	0	0	0	3.09225	0	0	0	0	0	0	0	0	0	0	0	0	0	0	0	0	0	0	0	0	0	0	0	0	0	0	0
9edce4387bbcf53c42c4623d68c7baf6	Bacteria	Actinobacteria	Actinobacteria	Frankiales	unclassified Frankiales	unclassified Frankiales	unclassified Frankiales	0	0	0	0	0	0	0	0	0	0	3.14855	0	0	0	0	0	0	0	0	0	0	0	0	0	0	0	0	0	0	0	0	0	0	0	0	0	0	0	0	0	0	0
06f92584aeb88ada370ea5ed110f0951	Bacteria	Actinobacteria	Actinobacteria	Frankiales	uncultured Frankiales	uncultured Frankiales	uncultured Frankiales	0	0	0	0	0	0	0	0	0	2.5279	0	0	0	0	0	0	0	0	0	0	0	0	0	0	0	0	0	0	0	0	0	0	0	0	0	0	0	0	0	0	0	0
9ca5f68e81c129d65252858decf5a9fd	Bacteria	Actinobacteria	Actinobacteria	Frankiales	uncultured Frankiales	uncultured Frankiales	uncultured Frankiales	0	0	0	0	0	0	1.807	0	0	0	0	0	0	0	0	0	0	0	0	0	0	0	0	0	0	0	0	0	0	0	0	0	0	0	0	0	0	0	0	0	0	0
b85bfd97d597e4ca36cb7a6c44ba90b3	Bacteria	Actinobacteria	Actinobacteria	Frankiales	uncultured Frankiales	uncultured Frankiales	uncultured Frankiales	0	0	0	0	0	0	0	0	0	0	0	0	0	0	0	0	0	0	0	0	0	0	0	0	0	0	1.63166	0	0	0	0	0	0	0	0	0	0	0	0	0	0	0
2248f4771e7e54226917f8d610c654b6	Bacteria	Actinobacteria	Actinobacteria	Kineosporiales	Kineosporiaceae	Kineococcus	unclassified Kineococcus	0	0	0	0	0	0	0	0	0	0	0	0	0	0	0	0	0	0	0	0	0	0	0	0	0	0	0	0	0	0	0	0	0	0	0	0	0	0	0	0	0	0
2b73c95f75cda1a027f3138642960286	Bacteria	Actinobacteria	Actinobacteria	Kineosporiales	Kineosporiaceae	Kineosporia	unclassified Kineosporia	0	0	0	0	0	0	0	0	0	0	1.49345	0	0	0	0	0	0	0	0	0	0	0	0	0	0	0	0	0	0	0	0	0	0	0	0	0	0	0	0	0	0	0
52545eb5cfa947acec2926eadce8ea7c	Bacteria	Actinobacteria	Actinobacteria	Kineosporiales	Kineosporiaceae	Kineosporia	unclassified Kineosporia	0	0	0	0	0	0	0	0	0	0	2.00936	0	0	0	0	0	0	0	0	0	0	0	0	0	0	0	0	0	0	0	0	0	0	0	0	0	0	0	0	0	0	0
771ac6a5b0b883eecde195b0e035bae4	Bacteria	Actinobacteria	Actinobacteria	Kineosporiales	Kineosporiaceae	Quadrisphaera	unclassified Quadrisphaera	0	0	0	0	0	0	1.65917	0	0	0	2.3319	0	0	0	0	0	3.29638	0	0	0	0	0	0	2.41255	0	0	0	0	0	0	0	0	0	0	0	0	0	0	0	0	0	0
9c0cbb5ab6b8fc635261f9deba8b6f1f	Bacteria	Actinobacteria	Actinobacteria	Kineosporiales	Kineosporiaceae	unclassified Kineosporiaceae	unclassified Kineosporiaceae	0	0	0	0	0	0	0	0	1.86755	0	0	0	0	0	0	0	0	0	0	0	0	0	0	0	0	0	0	0	0	0	0	0	0	0	0	0	0	0	0	0	0	0
f8d125f2005fe766df4d922974361c8b	Bacteria	Actinobacteria	Actinobacteria	Kineosporiales	Kineosporiaceae	unclassified Kineosporiaceae	unclassified Kineosporiaceae	0	0	0	0	0	0	0	0	0	0	0	0	0	0	0	0	0	0	0	0	0	0	0	0	0	0	0	0	0	0	0	0	0	0	0	0	0	0	0	0	0	0
2861b60feb98b96bfdfae4152ea84ae7	Bacteria	Actinobacteria	Actinobacteria	Micrococcales	Brevibacteriaceae	Brevibacterium	unclassified Brevibacterium	0	0	0	0	0	0	0	0	0	0	0	0	0	0	0	0	1.87342	0	0	0	0	0	0	0	0	0	3.70967	0	0	0	0	0	0	0	0	0	0	0	0	0	0	0
59bbb81117691ae8817ac815f73b9945	Bacteria	Actinobacteria	Actinobacteria	Micrococcales	Brevibacteriaceae	Brevibacterium	unclassified Brevibacterium	0	0	0	0	0	0	0	0	0	0	0	0	0	0	0	0	0	0	0	0	0	0	0	0	0	0	2.08524	0	0	0	0	0	0	0	0	0	0	0	0	0	0	0
1747759a3f6af9d88fa2c80ac81f3c9e	Bacteria	Actinobacteria	Actinobacteria	Micrococcales	Cellulomonadaceae	Cellulomonas	unclassified Cellulomonas	0	0	0	0	0	0	0	0	1.97202	0	0	0	0	0	0	0	0	0	0	0	0	0	0	0	0	0	0	0	0	0	0	0	0	0	0	0	0	0	0	0	0	0
23a928c87a7460032d15eae44e5b3885	Bacteria	Actinobacteria	Actinobacteria	Micrococcales	Dermabacteraceae	Brachybacterium	unclassified Brachybacterium	0	0	0	0	0	0	0	0	0	0	0	0	0	0	0	0	0	0	0	0	0	0	0	0	0	0	2.87549	0	0	0	0	0	0	0	0	0	0	0	0	0	0	0
a31d5586cdb1cc6b388bf3a36f43a74d	Bacteria	Actinobacteria	Actinobacteria	Micrococcales	Dermabacteraceae	Brachybacterium	unclassified Brachybacterium	0	0	0	0	0	2.24743	0	0	0	0	0	0	0	0	0	0	0	0	0	0	0	0	0	0	0	0	0	0	0	0	0	0	0	0	0	0	0	0	0	0	0	0
a754b93f8d0cc19bf016245688a9248f	Bacteria	Actinobacteria	Actinobacteria	Micrococcales	Dermabacteraceae	Brachybacterium	unclassified Brachybacterium	0	0	0	0	0	0	0	0	0	0	0	0	0	0	0	0	1.99892	0	0	0	0	0	0	0	0	0	0	0	1.34581	0	0	0	0	0	0	0	0	0	0	0	0	0
c360a7e1096c42329a5275f02974e44e	Bacteria	Actinobacteria	Actinobacteria	Micrococcales	Dermabacteraceae	Brachybacterium	unclassified Brachybacterium	0	0	0	0	0	0	0	0	0	0	0	0	0	0	0	0	0	0	0	0	0	0	0	0	0	0	0	0	0	0	0	0	0	0	0	0	0	0	0	0	0	0
d3a23ef34d9d3e5dabac8f6c434e54f5	Bacteria	Actinobacteria	Actinobacteria	Micrococcales	Dermacoccaceae	unclassified Dermacoccaceae	unclassified Dermacoccaceae	0	0	0	0	0	0	0	0	0	0	0	0	0	0	0	0	2.77136	0	0	0	0	0	4.60593	0	0	0	0	0	0	2.05549	0	0	0	3.19421	0	0	0	0	0	0	0	0
70d1e2bd92b69747a7be066a382fcbc8	Bacteria	Actinobacteria	Actinobacteria	Micrococcales	Dermatophilaceae	Mobilicoccus	pelagius	3.31888	0	0	7.43207	5.78793	0	0	0	0	0	0	3.78782	6.92353	0	0	0	0	0	4.90608	0	0	0	2.4822	0	0	0	0	0	0	0	5.28844	0	4.71523	0	5.01859	8.21422	3.70163	7.15242	4.28217	0	3.85406	3.29254
0597a4da94b22911ad38c311696d1580	Bacteria	Actinobacteria	Actinobacteria	Micrococcales	Dermatophilaceae	Mobilicoccus	unclassified Mobilicoccus	0	0	0	0	0	0	0	0	0	0	0	0	0	0	0	0	0	0	0	0	4.52654	0	0	0	0	0	0	0	0	0	5.74937	0	0	0	0	0	0	0	0	0	0	0
2056fa7f52f331f83c536082f48a6279	Bacteria	Actinobacteria	Actinobacteria	Micrococcales	Dermatophilaceae	Mobilicoccus	unclassified Mobilicoccus	0	0	1.63607	1.92575	0	2.93122	0	0	0	0	0	4.33345	0	0	0	4.64931	2.66175	0	5.93612	3.23992	5.70631	0	5.61916	3.58009	1.47604	8.20775	1.7992	4.08882	3.96776	3.41151	5.444	0	0	6.89909	7.4302	0	0	0	0	0	0	0
30b997f4021acbac75dd34664b18371b	Bacteria	Actinobacteria	Actinobacteria	Micrococcales	Dermatophilaceae	Mobilicoccus	unclassified Mobilicoccus	0	0	0	0	0	0	0	0	0	0	0	0	0	0	0	0	0	0	0	0	0	0	0	0	0	0	0	1.79318	0	0	0	0	0	0	0	0	0	0	0	0	0	0
30e73b5f271b5aa7dcfdf6d3167a95d6	Bacteria	Actinobacteria	Actinobacteria	Micrococcales	Dermatophilaceae	Mobilicoccus	unclassified Mobilicoccus	0	0	0	0	0	0	0	0	0	0	0	0	0	0	0	0	0	0	0	0	0	0	0	0	0	0	0	0	0	0	0	0	0	0	0	0	0	0	0	0	0	0
47b357917e23f4f52028a42baa4ce964	Bacteria	Actinobacteria	Actinobacteria	Micrococcales	Dermatophilaceae	Mobilicoccus	unclassified Mobilicoccus	0	0	0	0	0	0	0	0	0	0	0	0	0	0	0	0	0	0	0	0	0	0	0	0	0	0	0	2.76707	0	0	0	0	0	0	0	0	0	0	0	0	0	0
48fd1605c5e1e5bab4ec03ba64db6460	Bacteria	Actinobacteria	Actinobacteria	Micrococcales	Dermatophilaceae	Mobilicoccus	unclassified Mobilicoccus	5.48665	5.51563	4.53884	8.32501	7.51061	6.60542	0	0	0	0	0	9.27071	8.95393	0	0	6.04439	2.50131	0	3.22818	0	6.31622	0	7.09224	6.2522	1.51253	8.702	2.32993	5.44962	5.31237	7.02316	4.27797	0	6.4819	8.28136	6.00898	10.3604	3.50556	8.65553	4.98663	3.57161	4.57859	0
5edddb80aa11676f060937bcd51ddebc	Bacteria	Actinobacteria	Actinobacteria	Micrococcales	Dermatophilaceae	Mobilicoccus	unclassified Mobilicoccus	0	0	0	0	0	0	0	0	0	0	0	0	0	0	0	0	0	0	0	0	0	0	0	0	0	0	0	0	0	0	0	0	0	0	0	4.37768	0	3.44575	0	0	0	0
7c97f88e1607aaa7ab7bb1cec63a5044	Bacteria	Actinobacteria	Actinobacteria	Micrococcales	Dermatophilaceae	Mobilicoccus	unclassified Mobilicoccus	0	0	0	0	0	0	0	0	0	0	0	0	0	0	0	0	0	0	3.25309	0	0	0	0	0	0	3.78774	0	0	0	0	0	0	0	0	0	0	0	0	0	0	0	0
856f8e401f3eb13b8268132699671ac1	Bacteria	Actinobacteria	Actinobacteria	Micrococcales	Dermatophilaceae	Mobilicoccus	unclassified Mobilicoccus	0	0	0	0	0	0	0	0	0	0	0	0	0	0	0	0	0	0	0	0	0	0	0	0	0	0	0	0	0	0	0	0	0	0	0	5.10139	0	3.16282	0	0	0	0
be77d396bf8043694d5803bfd0c3f227	Bacteria	Actinobacteria	Actinobacteria	Micrococcales	Dermatophilaceae	Mobilicoccus	unclassified Mobilicoccus	0	0	0	0	0	0	0	0	0	0	0	0	0	0	0	0	0	0	0	0	0	0	0	0	0	0	0	0	0	0	0	0	0	3.08942	0	0	0	0	0	0	0	0
caa74252016c2f03bef6385c7205ce35	Bacteria	Actinobacteria	Actinobacteria	Micrococcales	Dermatophilaceae	Mobilicoccus	unclassified Mobilicoccus	0	0	0	0	0	0	0	0	0	0	0	0	0	0	0	0	0	0	2.55988	0	0	0	0	0	0	0	0	0	0	0	0	0	0	0	0	0	0	0	0	0	0	0
e367f017ccf8fb448c15f1113baf62d7	Bacteria	Actinobacteria	Actinobacteria	Micrococcales	Dermatophilaceae	Mobilicoccus	unclassified Mobilicoccus	0	0	0	0	0	0	0	0	0	0	0	0	4.93621	0	0	0	0	0	0	0	0	0	0	0	0	0	0	0	0	0	0	0	0	0	0	0	0	0	0	0	0	0
eaf87de28d7448909b2d1ffa174e763c	Bacteria	Actinobacteria	Actinobacteria	Micrococcales	Intrasporangiaceae	Intrasporangium	unclassified Intrasporangium	0	0	0	0	0	0	0	0	0	0	0	0	0	0	3.09225	0	0	0	0	0	0	0	0	0	0	0	0	0	0	0	0	0	0	0	0	0	0	0	0	0	0	0
dd28263fed06db396ea156e947ca212d	Bacteria	Actinobacteria	Actinobacteria	Micrococcales	Intrasporangiaceae	Intrasporangium	uncultured Intrasporangium	0	0	0	0	0	0	2.06376	0	0	0	0	0	0	0	0	0	2.80612	0	0	0	0	0	0	0	0	0	3.16524	0	0	0	0	0	0	0	0	0	0	0	0	0	0	0
f62c5f7d0e3f88f1a46785aa12660960	Bacteria	Actinobacteria	Actinobacteria	Micrococcales	Intrasporangiaceae	Lapillicoccus	uncultured Lapillicoccus	0	0	0	0	0	0	0	0	0	0	0	0	0	0	0	0	0	0	0	0	0	0	0	0	0	0	1.6415	0	0	0	0	0	0	0	0	0	0	0	0	0	0	0
af2faa3026aac1d3bfda6cf01510c8f6	Bacteria	Actinobacteria	Actinobacteria	Micrococcales	Intrasporangiaceae	Phycicoccus	uncultured Phycicoccus	0	0	0	0	0	0	0	0	0	0	0	0	0	0	0	0	0	0	0	0	0	0	0	0	0	0	2.65043	0	0	0	0	0	0	0	0	0	0	0	0	0	0	0
fb4e2b3cb7a4dc36d9eeec389d6c58e8	Bacteria	Actinobacteria	Actinobacteria	Micrococcales	Intrasporangiaceae	Phycicoccus	uncultured Phycicoccus	0	0	0	0	0	0	0	0	0	0	0	0	0	0	0	0	1.73596	0	0	0	0	0	0	0	0	0	0	0	0	0	0	0	0	0	0	0	0	0	0	0	0	0
35f9837ef2d53bdbf30d1423ab06d28c	Bacteria	Actinobacteria	Actinobacteria	Micrococcales	Intrasporangiaceae	Terrabacter	uncultured Terrabacter	0	0	0	0	0	0	0	0	0	0	0	0	0	0	0	0	0	0	0	0	0	0	0	0	0	0	2.05612	0	0	0	0	0	0	0	0	0	0	0	0	0	0	0
2fddc083449f4cb238327212fe7dc873	Bacteria	Actinobacteria	Actinobacteria	Micrococcales	Intrasporangiaceae	Tetrasphaera	unclassified Tetrasphaera	0	0	0	0	0	0	0	0	0	0	0	0	0	0	0	0	0	0	2.49572	0	0	0	2.63421	0	0	0	0	0	0	0	0	0	0	0	0	0	0	0	0	0	0	0
39ea080731281c8b92a4b61672f4ba75	Bacteria	Actinobacteria	Actinobacteria	Micrococcales	Intrasporangiaceae	unclassified Intrasporangiaceae	unclassified Intrasporangiaceae	1.79277	0	0	3.50321	3.84836	0	0	0	0	0	0	0	0	0	0	0	0	4.82467	0	0	5.57239	0	3.01889	0	0	4.37892	0	0	2.95327	2.92906	5.39261	0	7.78768	2.17848	0	7.02487	4.8966	6.31535	3.57362	0	0	0
3c6e790975690c97c71e7bd347a16690	Bacteria	Actinobacteria	Actinobacteria	Micrococcales	Intrasporangiaceae	unclassified Intrasporangiaceae	unclassified Intrasporangiaceae	0	0	0	0	0	0	0	0	0	0	0	0	0	0	2.25221	0	0	0	0	0	0	0	0	0	0	0	0	0	0	0	0	0	0	0	0	0	0	0	0	0	0	0
408d7964711fc3849cbfe5b77597d81c	Bacteria	Actinobacteria	Actinobacteria	Micrococcales	Intrasporangiaceae	unclassified Intrasporangiaceae	unclassified Intrasporangiaceae	0	0	0	0	0	0	0	2.48476	2.3917	2.32498	4.99392	0	0	0	0	1.66509	0	0	4.92724	0	2.57939	0	0	0	0	0	0	0	0	0	0	0	0	0	0	0	0	0	0	0	0	0
5b84f9aefbea73054bcb5ebbf3904893	Bacteria	Actinobacteria	Actinobacteria	Micrococcales	Intrasporangiaceae	unclassified Intrasporangiaceae	unclassified Intrasporangiaceae	0	0	0	0	0	0	0	0	0	0	0	0	2.10982	0	0	0	0	0	0	0	0	0	0	0	0	0	1.72713	0	2.09632	0	0	0	0	0	0	0	0	0	0	0	0	0
b620b4010909d18e7925ff2568ad7c85	Bacteria	Actinobacteria	Actinobacteria	Micrococcales	Intrasporangiaceae	unclassified Intrasporangiaceae	unclassified Intrasporangiaceae	0	0	0	0	0	0	0	0	0	0	0	0	0	0	0	0	0	0	0	0	0	0	2.41847	0	0	2.58274	0	0	0	0	0	0	2.32323	0	0	0	0	0	0	0	0	0
c384e4b9219da541912ec39e00e4990f	Bacteria	Actinobacteria	Actinobacteria	Micrococcales	Intrasporangiaceae	unclassified Intrasporangiaceae	unclassified Intrasporangiaceae	0	0	0	0	0	0	0	0	0	0	0	0	0	0	0	0	0	0	0	0	0	0	0	1.9385	0	0	0	0	0	0	0	0	0	0	0	0	0	0	0	0	0	0
c95ae406e809bf890d9c57ac747a1904	Bacteria	Actinobacteria	Actinobacteria	Micrococcales	Intrasporangiaceae	unclassified Intrasporangiaceae	unclassified Intrasporangiaceae	0	0	0	0	0	0	0	0	0	0	0	0	0	0	0	0	0	0	0	0	0	0	0	0	0	0	1.70854	0	0	0	0	0	0	0	0	0	0	0	0	0	0	0
ef88cf13d5a0737fec600dab54b53b49	Bacteria	Actinobacteria	Actinobacteria	Micrococcales	Intrasporangiaceae	unclassified Intrasporangiaceae	unclassified Intrasporangiaceae	0	0	0	0	0	0	0	0	0	0	2.59535	0	0	0	0	0	0	0	0	0	0	0	0	0	0	0	0	0	0	0	0	0	0	0	0	0	0	0	0	0	0	0
d396718a6cdb9acea6e50b40a44e1b76	Bacteria	Actinobacteria	Actinobacteria	Micrococcales	Microbacteriaceae	Agrococcus	unclassified Agrococcus	0	0	0	0	0	0	0	0	0	0	0	0	0	0	0	0	0	0	0	0	0	0	0	0	0	0	2.40114	0	0	0	0	0	0	0	0	0	0	0	0	0	0	0
f60c383960049de711e7730ac9472cf2	Bacteria	Actinobacteria	Actinobacteria	Micrococcales	Microbacteriaceae	Agrococcus	unclassified Agrococcus	0	0	0	0	0	0	0	0	0	0	0	0	0	0	0	0	0	0	0	0	0	0	0	0	0	0	3.70029	0	0	0	0	0	0	0	0	0	0	0	0	0	0	0
729992fc524b5c9f4ea11e6dfbd9dd47	Bacteria	Actinobacteria	Actinobacteria	Micrococcales	Microbacteriaceae	Amnibacterium	uncultured Amnibacterium	0	0	0	0	0	0	3.84845	1.90057	0	0	0	0	0	0	0	0	0	0	0	0	0	0	0	0	0	0	0	0	0	0	0	0	0	0	0	0	0	0	0	0	0	0
ca4bb0818c1bbc09f485ddb4bc02f249	Bacteria	Actinobacteria	Actinobacteria	Micrococcales	Microbacteriaceae	Amnibacterium	uncultured Amnibacterium	0	0	0	0	0	0	0	0	0	0	0	0	0	0	0	0	0	0	0	0	0	0	0	0	0	0	1.73634	0	0	0	0	0	0	0	0	0	0	0	0	0	0	0
e6e024215a635bef49488eb7fa1b8617	Bacteria	Actinobacteria	Actinobacteria	Micrococcales	Microbacteriaceae	Curtobacterium	unclassified Curtobacterium	0	0	1.99296	0	2.14746	0	3.00774	3.56195	0	2.86409	2.93683	0	2.27984	0	0	0	3.45812	0	0	0	0	1.60214	0	0	0	0	4.1819	0	3.18492	0	0	0	0	0	0	0	0	0	0	0	0	0
6f8e999da4a97cb9084c9723b84602a9	Bacteria	Actinobacteria	Actinobacteria	Micrococcales	Microbacteriaceae	Gryllotalpicola	uncultured Gryllotalpicola	0	0	0	0	0	0	0	0	0	0	3.38978	0	0	0	0	0	0	0	0	0	0	0	0	0	0	0	0	0	0	0	0	0	0	0	0	0	0	0	0	0	0	0
90233fafe474291137723be1c7eb3733	Bacteria	Actinobacteria	Actinobacteria	Micrococcales	Microbacteriaceae	Leifsonia	unclassified Leifsonia	0	0	0	0	0	0	0	0	0	0	0	0	0	0	3.29027	0	1.93753	0	0	0	0	0	0	1.44082	0	0	1.67061	0	0	0	0	0	0	0	0	0	0	0	0	0	0	0
fa34fcf46783dd613a648010f4e4e0e9	Bacteria	Actinobacteria	Actinobacteria	Micrococcales	Microbacteriaceae	Leucobacter	unclassified Leucobacter	0	0	0	0	0	0	0	0	0	0	0	0	0	0	0	0	1.50157	0	0	0	0	0	0	0	0	0	4.2397	0	0	0	0	0	0	0	0	0	0	0	0	0	0	0
6676c8881002eb829fcadf5f9928888f	Bacteria	Actinobacteria	Actinobacteria	Micrococcales	Microbacteriaceae	Microbacterium	unclassified Microbacterium	0	0	0	0	0	0	2.76415	0	3.1317	0	0	0	0	0	0	0	2.84006	0	0	0	0	0	0	0	0	0	3.40064	0	0	0	0	0	0	0	0	0	0	0	0	0	0	0
a2bb22cbfa728f7d77819ffb8f8b532f	Bacteria	Actinobacteria	Actinobacteria	Micrococcales	Microbacteriaceae	Microbacterium	unclassified Microbacterium	0	0	0	0	0	0	0	0	0	0	0	0	0	0	0	0	0	0	0	0	0	0	0	0	0	0	0	0	2.15991	0	0	0	0	0	0	0	0	0	0	0	0	0
a784e6e4a7631a359549867d69c6037a	Bacteria	Actinobacteria	Actinobacteria	Micrococcales	Microbacteriaceae	Microbacterium	unclassified Microbacterium	0	0	0	0	0	0	0	0	0	0	0	0	0	0	0	0	0	0	0	0	0	0	0	0	0	0	0	0	0	0	0	0	0	0	0	0	0	0	0	0	0	0
d9c4c9af5897611af5566e0447435e22	Bacteria	Actinobacteria	Actinobacteria	Micrococcales	Microbacteriaceae	Microbacterium	unclassified Microbacterium	0	0	0	0	0	0	0	0	4.86697	0	0	0	0	0	0	0	0	0	0	0	0	0	0	0	0	0	0	0	0	0	0	0	0	0	0	0	0	0	0	0	0	0
fcdee861c3a5b2efd76eb7d3ab1d606c	Bacteria	Actinobacteria	Actinobacteria	Micrococcales	Microbacteriaceae	Microbacterium	unclassified Microbacterium	0	0	0	0	0	0	0	0	0	0	0	0	0	0	0	0	0	0	0	0	0	0	0	0	0	0	0	0	0	0	0	0	0	0	0	0	0	0	0	0	0	0
3ad14316fc0452b674ab0bb2d71d1170	Bacteria	Actinobacteria	Actinobacteria	Micrococcales	Microbacteriaceae	Schumannella	luteola	0	0	0	0	0	0	0	0	0	0	0	0	0	0	0	0	0	0	0	0	0	0	0	0	0	0	3.45185	0	0	0	0	0	0	0	0	0	0	0	0	0	0	0
026c5eb1670966fe782caf6972502170	Bacteria	Actinobacteria	Actinobacteria	Micrococcales	Microbacteriaceae	unclassified Microbacteriaceae	unclassified Microbacteriaceae	0	0	3.89577	0	0	0	0	2.20269	3.07809	0	5.74015	0	0	0	0	7.4859	5.12788	0	6.20638	2.16848	5.72543	0	4.68737	3.99194	2.45686	2.37985	0	0	0	0	0	0	1.78805	2.53835	0	0	0	0	0	0	0	0
26fe7b0637b3c5a66af1f3e9c6ff869e	Bacteria	Actinobacteria	Actinobacteria	Micrococcales	Microbacteriaceae	unclassified Microbacteriaceae	unclassified Microbacteriaceae	0	0	0	0	0	0	0	0	0	0	0	0	0	0	0	0	0	0	0	0	0	0	0	0	0	0	0	0	0	0	0	0	0	0	0	0	0	0	0	0	0	0
82ee979a45b04be88bac2be7928d6501	Bacteria	Actinobacteria	Actinobacteria	Micrococcales	Microbacteriaceae	unclassified Microbacteriaceae	unclassified Microbacteriaceae	0	0	0	0	0	0	0	0	0	0	0	0	0	0	0	0	0	0	0	0	0	0	0	0	0	0	0	0	0	0	0	0	0	0	0	0	0	0	0	0	0	0
895802d014f18175377696da765e4452	Bacteria	Actinobacteria	Actinobacteria	Micrococcales	Microbacteriaceae	unclassified Microbacteriaceae	unclassified Microbacteriaceae	0	0	0	0	0	0	0	0	0	0	0	0	0	0	0	0	0	0	0	0	0	0	0	0	0	0	1.98063	0	0	0	0	0	0	0	0	0	0	0	0	0	0	0
aa75fcc425c12ce3009d50d59234eab7	Bacteria	Actinobacteria	Actinobacteria	Micrococcales	Microbacteriaceae	unclassified Microbacteriaceae	unclassified Microbacteriaceae	0	0	0	0	0	0	0	0	0	0	0	0	0	0	0	0	0	0	0	0	0	0	0	0	0	0	0	0	0	0	0	0	0	0	0	0	0	0	0	0	0	0
c1805c8d9518b6af7e5c6347b5c310b7	Bacteria	Actinobacteria	Actinobacteria	Micrococcales	Microbacteriaceae	unclassified Microbacteriaceae	unclassified Microbacteriaceae	0	0	0	0	0	0	0	0	0	0	0	0	0	0	2.86266	0	0	0	0	0	0	0	0	0	0	0	0	0	0	0	0	0	0	0	0	0	0	0	0	0	0	0
fa1e763d19c36efde042fb8ae9a4e47c	Bacteria	Actinobacteria	Actinobacteria	Micrococcales	Microbacteriaceae	unclassified Microbacteriaceae	unclassified Microbacteriaceae	0	0	0	0	0	0	0	0	0	0	0	0	0	0	0	0	0	0	1.8526	0	0	0	0	0	0	0	0	0	0	0	0	0	0	0	0	0	0	0	0	0	0	0
0d3ec3f7c06c34cf86f7c26766c9f45f	Bacteria	Actinobacteria	Actinobacteria	Micrococcales	Micrococcaceae	Arthrobacter	unclassified Arthrobacter	2.56793	0	0	0	0	0	0	0	0	0	0	0	0	0	0	0	0	0	0	0	0	0	0	0	0	0	0	0	0	0	0	0	0	0	0	0	0	0	0	0	0	0
634539e30dc4241268dcdd8b2af824fc	Bacteria	Actinobacteria	Actinobacteria	Micrococcales	Micrococcaceae	Arthrobacter	unclassified Arthrobacter	0	0	0	0	0	0	0	1.69447	7.23618	0	0	0	0	0	0	0	0	0	0	0	0	0	0	0	0	0	0	0	0	0	0	0	0	0	0	0	0	2.42384	0	0	0	1.96132
89d51605f07dd859c48a4522dfedd21f	Bacteria	Actinobacteria	Actinobacteria	Micrococcales	Micrococcaceae	Arthrobacter	unclassified Arthrobacter	0	0	0	0	0	0	0	0	0	0	0	0	0	0	0	0	0	0	0	0	0	0	0	0	0	0	0	0	0	0	0	0	0	0	0	0	0	0	0	0	2.2069	0
af404a7294a003f45293c1e1695f156a	Bacteria	Actinobacteria	Actinobacteria	Micrococcales	Micrococcaceae	Arthrobacter	unclassified Arthrobacter	0	0	0	0	0	0	0	0	3.4234	0	0	0	0	0	0	0	0	0	0	0	0	0	0	0	0	0	0	0	0	0	0	0	0	0	0	0	0	0	0	0	0	0
c7d25e46d73dca9f1d830ab0a5c3fe41	Bacteria	Actinobacteria	Actinobacteria	Micrococcales	Micrococcaceae	Arthrobacter	unclassified Arthrobacter	0	0	0	0	0	0	0	0	6.44606	2.34661	0	0	0	0	0	0	0	0	0	0	0	0	0	0	0	0	0	0	0	0	0	0	0	0	0	0	0	0	0	0	0	0
7ba56d0c6625ebec69b0e707c21e612f	Bacteria	Actinobacteria	Actinobacteria	Micrococcales	Micrococcaceae	Arthrobacter	woluwensis	0	0	0	0	0	0	0	0	0	0	0	0	0	0	0	0	0	0	0	0	0	0	0	0	0	0	2.07075	0	0	0	0	0	0	0	0	0	0	0	0	0	1.77554	0
2218b4851f99c362a0ba019c8195fb1f	Bacteria	Actinobacteria	Actinobacteria	Micrococcales	Micrococcaceae	Glutamicibacter	unclassified Glutamicibacter	0	0	0	0	0	0	0	0	0	0	0	0	0	0	0	0	0	0	0	0	0	0	0	0	0	0	0	0	0	0	0	0	0	0	0	0	0	0	0	0	0	0
630f261508d1b9060ce9d1ca75908aff	Bacteria	Actinobacteria	Actinobacteria	Micrococcales	Micrococcaceae	Glutamicibacter	unclassified Glutamicibacter	0	0	0	0	0	0	0	0	0	0	0	0	0	0	0	0	0	0	0	0	0	0	0	0	0	0	0	0	0	0	0	0	0	0	0	0	0	0	0	0	2.5105	0
c29ad8b5ce7552862bcbdcb9915805aa	Bacteria	Actinobacteria	Actinobacteria	Micrococcales	Micrococcaceae	Glutamicibacter	unclassified Glutamicibacter	0	0	0	0	0	0	0	0	0	0	0	0	0	0	0	0	0	0	0	0	0	0	0	0	0	0	0	0	0	0	0	0	0	0	0	0	0	0	0	0	0	0
e1f7607f41be03ed337ddc9ec5d09656	Bacteria	Actinobacteria	Actinobacteria	Micrococcales	Micrococcaceae	Kocuria	marina	0	0	0	0	0	0	0	0	0	0	0	0	0	0	0	0	0	0	0	0	0	0	0	0	0	0	0	0	2.4919	0	0	0	0	0	0	0	0	0	0	0	0	0
e6f6be4ccfb278fe562ca7dffb543652	Bacteria	Actinobacteria	Actinobacteria	Micrococcales	Micrococcaceae	Kocuria	rhizophila	0	0	0	0	0	0	0	0	0	0	0	0	0	0	0	0	0	0	0	0	0	0	0	0	0	0	0	0	0	0	0	0	0	0	0	0	0	0	0	0	0	0
0a838ee07313ccef3e935c5d18e62f91	Bacteria	Actinobacteria	Actinobacteria	Micrococcales	Micrococcaceae	Kocuria	unclassified Kocuria	0	0	0	0	0	0	0	0	0	0	2.00936	0	0	0	0	0	0	0	0	0	0	0	0	0	0	0	0	0	0	0	0	0	0	0	0	0	0	0	0	0	0	0
35f2fc859dd108acca4325856ab405d7	Bacteria	Actinobacteria	Actinobacteria	Micrococcales	Micrococcaceae	Kocuria	unclassified Kocuria	0	0	0	0	0	0	0	0	0	0	0	0	0	0	0	0	0	0	0	0	0	0	0	0	0	0	0	0	0	0	0	0	0	0	0	0	0	0	0	0	0	0
647473b5476e6bb6b710f304f7aa590e	Bacteria	Actinobacteria	Actinobacteria	Micrococcales	Micrococcaceae	Kocuria	unclassified Kocuria	1.9324	1.94153	3.43481	0	0	0	0	1.74882	2.11578	0	0	5.38869	0	0	0	6.23621	0	0	5.92564	2.83129	5.14933	0	0	0	0	0	0	0	0	0	0	0	0	0	0	0	0	0	0	0	0	0
9e325901806ba4d4ff6c21e1260de0dc	Bacteria	Actinobacteria	Actinobacteria	Micrococcales	Micrococcaceae	Kocuria	unclassified Kocuria	0	0	1.85481	0	0	4.57387	0	0	0	0	0	0	0	0	0	0	0	0	0	0	0	0	0	0	0	0	0	0	0	0	0	0	0	0	0	0	0	0	0	0	0	0
4bf03fa8fb8cd66f79240593a6defce9	Bacteria	Actinobacteria	Actinobacteria	Micrococcales	Micrococcaceae	Paenarthrobacter	unclassified Paenarthrobacter	0	0	0	0	0	0	0	0	0	0	1.85701	0	0	0	0	0	0	0	0	0	0	0	0	0	0	0	0	0	1.96004	0	0	0	0	0	0	0	0	0	0	0	0	0
38a149a8cc59529f0b4ce29d6a838176	Bacteria	Actinobacteria	Actinobacteria	Micrococcales	Micrococcaceae	Rothia	unclassified Rothia	0	0	2.09468	0	0	0	0	0	0	0	0	0	0	0	0	0	0	0	0	0	0	0	0	0	0	0	0	0	0	0	0	0	0	0	0	0	0	0	0	0	0	0
e67c03b9144268571a05999ba9abc3c4	Bacteria	Actinobacteria	Actinobacteria	Micrococcales	Micrococcaceae	Sinomonas	unclassified Sinomonas	0	0	0	0	0	0	0	0	0	0	0	0	0	0	0	0	2.50131	0	0	0	0	0	0	0	0	0	0	0	0	0	0	0	0	0	0	0	0	0	0	0	0	0
805e633f669e5e954d57037440aa8f67	Bacteria	Actinobacteria	Actinobacteria	Micrococcales	Micrococcaceae	unclassified Intrasporangiaceae	unclassified Intrasporangiaceae	0	0	1.76509	0	0	0	0	0	0	0	0	0	0	0	0	0	2.58376	0	0	0	0	0	0	1.55504	0	0	3.01822	0	2.15991	0	0	0	0	0	0	0	3.57195	0	0	0	0	0
0b75811e6b5cb6dd003aeb033236aaed	Bacteria	Actinobacteria	Actinobacteria	Micrococcales	unclassified Micrococcales	unclassified Micrococcales	unclassified Micrococcales	0	0	0	0	0	0	0	0	0	0	0	0	0	0	0	0	0	0	0	0	0	0	0	0	0	0	0	0	0	0	0	0	0	0	0	0	0	1.77633	0	0	0	0
242f256865d41c9f443a32f68562bf13	Bacteria	Actinobacteria	Actinobacteria	Micrococcales	unclassified Micrococcales	unclassified Micrococcales	unclassified Micrococcales	0	0	0	0	0	0	0	0	0	0	0	0	0	0	0	0	0	0	0	0	0	0	0	0	0	0	0	0	0	0	0	0	4.0818	0	0	0	0	0	0	0	0	0
6daf609866238148f973a1435d7d1640	Bacteria	Actinobacteria	Actinobacteria	Micrococcales	unclassified Micrococcales	unclassified Micrococcales	unclassified Micrococcales	0	0	0	0	0	0	0	0	0	0	0	0	0	0	0	0	0	0	1.76624	0	0	0	0	0	0	0	0	0	0	0	0	0	0	0	0	0	0	0	0	0	0	0
81924a943c76d6391b968e53ea9b9db3	Bacteria	Actinobacteria	Actinobacteria	Micrococcales	unclassified Micrococcales	unclassified Micrococcales	unclassified Micrococcales	0	0	0	0	0	0	0	0	0	0	0	0	2.10982	0	0	0	0	0	0	0	0	0	0	0	0	0	0	0	0	0	0	0	0	0	0	0	0	0	0	0	0	0
e98569a6503169d460f9def87f0a2f0c	Bacteria	Actinobacteria	Actinobacteria	Micrococcales	unclassified Micrococcales	unclassified Micrococcales	unclassified Micrococcales	0	0	3.07295	0	0	0	0	0	0	0	0	0	0	0	0	4.5918	1.80632	0	5.13105	0	3.48576	0	3.3173	5.1414	3.39926	0	0	0	0	0	0	0	0	0	0	0	0	0	0	0	0	0
eec2334fb62b926cb1ac85a55dddf6b5	Bacteria	Actinobacteria	Actinobacteria	Micrococcales	unclassified Micrococcales	unclassified Micrococcales	unclassified Micrococcales	0	0	0	0	0	0	0	0	0	0	0	0	0	0	0	0	0	0	0	0	0	0	0	0	0	0	0	0	0	0	2.20408	0	2.37904	0	0	0	0	0	0	0	0	0
f89b5a305c3f40dd744bd85f6ba1af5e	Bacteria	Actinobacteria	Actinobacteria	Micrococcales	unclassified Micrococcales	unclassified Micrococcales	unclassified Micrococcales	0	0	0	0	0	0	0	0	0	0	0	0	0	0	0	0	0	0	0	0	0	0	0	0	0	0	0	0	0	0	0	0	0	0	0	0	0	2.47509	0	0	0	0
1835893c0ccd91e45da811dbd8a8f499	Bacteria	Actinobacteria	Actinobacteria	Micromonosporales	Micromonosporaceae	Actinoplanes	unclassified Actinoplanes	0	0	0	0	0	0	0	0	0	0	2.89831	0	0	0	0	0	0	0	0	0	0	0	0	0	0	0	0	0	0	0	0	0	0	0	0	0	0	0	0	0	0	0
3ecb81d8abf02f21d64db93b22748604	Bacteria	Actinobacteria	Actinobacteria	Micromonosporales	Micromonosporaceae	Actinoplanes	unclassified Actinoplanes	0	0	0	0	0	0	0	0	0	0	2.77617	0	0	0	0	0	0	0	0	0	0	0	0	0	0	0	0	0	0	0	0	0	0	0	0	0	0	0	0	0	0	0
4c1f55e28386410f176a0fd3ff082844	Bacteria	Actinobacteria	Actinobacteria	Micromonosporales	Micromonosporaceae	Actinoplanes	unclassified Actinoplanes	0	0	0	0	0	0	0	0	1.67463	0	0	0	0	0	0	0	0	0	0	0	0	0	0	0	0	0	0	0	0	0	0	0	0	0	0	0	0	0	0	0	0	0
55a5dad44f05bc92dedbec802adad891	Bacteria	Actinobacteria	Actinobacteria	Micromonosporales	Micromonosporaceae	Actinoplanes	unclassified Actinoplanes	0	0	0	0	0	0	0	0	0	0	0	0	0	0	0	0	0	2.41049	0	0	0	0	0	0	0	0	0	0	0	0	0	0	0	0	0	0	0	0	0	0	0	0
a62f7428b6c14c28d934f40e896aa91a	Bacteria	Actinobacteria	Actinobacteria	Micromonosporales	Micromonosporaceae	Actinoplanes	uncultured Actinoplanes	0	0	0	0	0	0	0	0	1.92073	0	0	0	0	0	0	0	0	0	0	0	0	0	0	0	0	0	0	0	0	0	0	0	0	0	0	0	0	0	0	0	0	0
fcd7883b9d2febf8c1a1297fff8b7061	Bacteria	Actinobacteria	Actinobacteria	Micromonosporales	Micromonosporaceae	Actinoplanes	uncultured Actinoplanes	0	0	0	0	0	0	0	0	2.35352	0	0	0	0	0	0	0	0	0	0	0	0	0	0	0	0	0	0	0	0	0	0	0	0	0	0	0	0	0	0	0	0	0
4abe010b0d93888c3cd38b1f143f4638	Bacteria	Actinobacteria	Actinobacteria	Micromonosporales	Micromonosporaceae	Dactylosporangium	unclassified Dactylosporangium	0	0	0	0	0	0	0	0	0	0	0	0	0	0	1.81123	0	0	0	0	0	0	0	0	0	0	0	0	0	0	0	0	0	0	0	0	0	0	0	0	0	0	0
9f5259718682de942664bae8fea51eb8	Bacteria	Actinobacteria	Actinobacteria	Micromonosporales	Micromonosporaceae	Luedemannella	uncultured Luedemannella	0	0	0	0	0	0	0	0	0	0	0	0	0	0	0	0	0	0	0	0	0	0	0	0	0	0	0	0	0	0	0	0	0	0	0	0	0	0	0	0	0	0
4ef209b9dc7954a27ff5376c9106ad0f	Bacteria	Actinobacteria	Actinobacteria	Micromonosporales	Micromonosporaceae	Micromonospora	unclassified Micromonospora	0	0	0	0	0	0	0	0	0	0	2.07989	0	0	0	0	0	0	0	0	0	0	0	0	0	0	0	0	0	0	0	0	0	0	0	0	0	0	0	0	0	0	0
81fc97bb39c83863b7cfa03c712f30b8	Bacteria	Actinobacteria	Actinobacteria	Micromonosporales	Micromonosporaceae	Micromonospora	unclassified Micromonospora	0	0	0	0	0	0	0	0	0	0	2.07989	0	0	0	0	0	0	0	0	0	0	0	0	0	0	0	0	0	0	0	0	0	0	0	0	0	0	0	0	0	0	0
e922aeb21e63940f3a7d2b13e336254d	Bacteria	Actinobacteria	Actinobacteria	Micromonosporales	Micromonosporaceae	Planosporangium	uncultured Planosporangium	0	0	0	0	0	0	0	0	0	0	0	0	0	0	0	0	0	0	0	0	0	0	0	0	0	0	0	0	0	0	0	0	0	0	0	0	0	0	0	0	0	0
4d66b997d738769e830320560b6167ea	Bacteria	Actinobacteria	Actinobacteria	Micromonosporales	Micromonosporaceae	unclassified Micromonosporaceae	unclassified Micromonosporaceae	0	0	0	0	0	0	0	0	1.73527	0	0	0	0	0	0	0	0	0	0	0	0	0	0	0	0	0	0	0	0	0	0	0	0	0	0	0	0	0	0	0	0	0
648aaba4fa4e215d338caee75553202f	Bacteria	Actinobacteria	Actinobacteria	Micromonosporales	Micromonosporaceae	unclassified Micromonosporaceae	unclassified Micromonosporaceae	0	0	0	0	0	0	0	0	0	0	0	0	0	0	0	0	0	0	0	2.07183	0	0	0	0	0	0	0	0	0	0	0	0	0	0	0	0	0	0	0	0	0	0
cc208ac8a979a919d654593ca19e49e9	Bacteria	Actinobacteria	Actinobacteria	Micromonosporales	Micromonosporaceae	unclassified Micromonosporaceae	unclassified Micromonosporaceae	0	0	0	0	0	0	0	0	1.71534	0	0	0	0	0	0	0	0	0	0	0	0	0	0	0	0	0	0	0	0	0	0	0	0	0	0	0	0	0	0	0	0	0
aadc2fa67e40821dcd3005e5940d1b85	Bacteria	Actinobacteria	Actinobacteria	Micromonosporales	Micromonosporaceae	uncultured Micromonosporaceae	uncultured Micromonosporaceae	0	0	0	0	0	0	0	0	0	0	0	0	0	0	0	0	0	0	0	2.50097	0	0	0	0	0	0	0	0	0	0	0	0	0	0	0	0	0	0	0	0	0	0
451922ef5ed72e9dcbc727caaadc2d32	Bacteria	Actinobacteria	Actinobacteria	Propionibacteriales	Nocardioidaceae	Aeromicrobium	erythreum	0	0	0	0	0	0	0	0	3.29502	0	0	0	0	0	0	0	1.41414	0	0	0	0	0	0	0	0	0	0	0	0	0	0	0	0	0	0	0	0	0	0	0	0	0
3111013c2c746f02f10f7f9de09b9b3c	Bacteria	Actinobacteria	Actinobacteria	Propionibacteriales	Nocardioidaceae	Aeromicrobium	unclassified Aeromicrobium	0	0	0	0	0	0	0	0	0	0	0	0	0	0	0	0	0	0	0	0	0	0	0	0	0	0	2.15557	0	0	0	0	0	0	0	0	0	0	0	0	0	0	0
67e0e22ad7b5222374a13eaed215c7c5	Bacteria	Actinobacteria	Actinobacteria	Propionibacteriales	Nocardioidaceae	Aeromicrobium	unclassified Aeromicrobium	0	0	0	0	0	0	0	0	0	0	0	0	0	0	0	0	0	0	0	0	0	0	0	0	0	0	1.68019	0	0	0	0	0	0	0	0	0	0	0	0	0	0	0
c82a765a2570b32172991a2da676258b	Bacteria	Actinobacteria	Actinobacteria	Propionibacteriales	Nocardioidaceae	Aeromicrobium	unclassified Aeromicrobium	0	0	0	0	0	0	0	0	0	0	0	0	0	0	0	0	0	0	0	0	0	0	0	0	0	0	0	0	0	0	0	0	0	0	0	0	0	0	0	0	0	0
d19854b2331ebf9cbc9bec4c4b948955	Bacteria	Actinobacteria	Actinobacteria	Propionibacteriales	Nocardioidaceae	Aeromicrobium	unclassified Aeromicrobium	0	0	0	0	0	0	0	0	2.46514	0	0	0	0	0	0	0	0	0	0	0	0	0	0	0	0	0	0	0	0	0	0	0	0	0	0	0	0	0	0	0	0	0
80d4a87f74628dfc2e7d82ffa9af449d	Bacteria	Actinobacteria	Actinobacteria	Propionibacteriales	Nocardioidaceae	Kribbella	unclassified Kribbella	0	0	0	0	0	0	0	0	0	0	0	0	0	0	0	0	0	0	0	0	0	0	0	0	0	0	1.94136	0	0	0	0	0	0	0	0	0	0	0	0	0	0	0
4875c0bee18d73b9f348d48705d20626	Bacteria	Actinobacteria	Actinobacteria	Propionibacteriales	Nocardioidaceae	Marmoricola	unclassified Marmoricola	0	0	0	0	0	0	0	0	0	0	2.44312	0	0	0	0	0	0	0	0	0	0	0	0	0	0	0	0	0	0	0	0	0	0	0	0	0	0	0	0	0	0	0
68dbe7dcfc7055b8de870d42a254b63b	Bacteria	Actinobacteria	Actinobacteria	Propionibacteriales	Nocardioidaceae	Marmoricola	unclassified Marmoricola	0	0	0	0	0	0	0	0	0	0	0	0	0	0	0	0	0	0	0	0	0	0	0	0	0	0	2.61592	0	0	0	0	0	0	0	0	0	0	0	0	0	0	0
8b0b08b28eeda8eb43b1b5d93d0e2334	Bacteria	Actinobacteria	Actinobacteria	Propionibacteriales	Nocardioidaceae	Marmoricola	unclassified Marmoricola	0	0	0	0	0	0	0	0	0	0	0	0	0	0	0	0	0	0	0	0	0	0	0	0	0	0	0	0	0	0	0	0	0	0	0	0	0	0	0	0	0	0
b466cd4a8bd6953f69cbf6f06773a8ea	Bacteria	Actinobacteria	Actinobacteria	Propionibacteriales	Nocardioidaceae	Marmoricola	unclassified Marmoricola	0	0	0	0	0	0	0	0	2.30101	0	0	0	0	0	0	0	0	0	0	0	0	0	0	0	0	0	0	0	0	0	0	0	0	0	0	0	0	0	0	0	0	0
c6a71d15a6d67a0d418d09f523cb6194	Bacteria	Actinobacteria	Actinobacteria	Propionibacteriales	Nocardioidaceae	Marmoricola	unclassified Marmoricola	0	0	0	0	0	0	0	0	0	0	0	0	0	0	0	0	0	0	0	0	1.82302	0	0	0	0	0	2.17602	0	0	0	0	0	0	0	0	0	0	0	0	0	0	0
ce793543e3cab373cd61b37f73f8074a	Bacteria	Actinobacteria	Actinobacteria	Propionibacteriales	Nocardioidaceae	Marmoricola	unclassified Marmoricola	0	0	0	0	0	0	0	0	0	0	0	0	0	0	0	0	0	0	0	0	0	0	0	0	0	0	0	0	0	0	0	0	0	0	0	0	0	0	0	0	0	0
efae0d96829d9c58c02d0d9d6385236e	Bacteria	Actinobacteria	Actinobacteria	Propionibacteriales	Nocardioidaceae	Marmoricola	unclassified Marmoricola	0	0	0	0	0	0	0	0	0	0	0	0	0	0	0	0	0	0	0	0	0	0	0	0	0	0	0	0	2.58751	0	0	0	0	0	0	0	0	0	0	0	0	0
253b84778f98a375c0d6ba516fabd910	Bacteria	Actinobacteria	Actinobacteria	Propionibacteriales	Nocardioidaceae	Marmoricola	uncultured Marmoricola	0	0	0	0	0	0	0	0	0	0	0	0	0	0	0	0	0	0	0	0	0	0	2.78622	2.04659	0	2.33561	0	0	0	0	0	0	0	2.82613	0	0	1.73728	0	0	0	0	0
47e0d45e8afa48eec1ab3eac4ae7a5ac	Bacteria	Actinobacteria	Actinobacteria	Propionibacteriales	Nocardioidaceae	Marmoricola	uncultured Marmoricola	0	0	0	0	0	0	0	0	0	0	0	0	0	0	0	0	0	0	0	0	0	0	0	0	0	0	1.6415	0	0	0	0	0	0	0	0	0	0	0	0	0	0	0
744733f64e0aeefd0f907bb14c90e52f	Bacteria	Actinobacteria	Actinobacteria	Propionibacteriales	Nocardioidaceae	Marmoricola	uncultured Marmoricola	0	0	0	0	0	0	0	1.63799	0	0	0	0	0	0	0	0	0	0	0	0	0	0	0	0	0	0	0	0	0	0	0	0	0	0	0	0	0	0	0	0	0	0
93c9abb336cf4525bc1ab8c8b4cc1905	Bacteria	Actinobacteria	Actinobacteria	Propionibacteriales	Nocardioidaceae	Marmoricola	uncultured Marmoricola	0	0	0	0	0	0	2.1401	0	0	0	0	0	0	0	0	0	0	0	0	0	0	0	0	0	0	0	0	0	0	0	0	0	0	0	0	0	0	0	0	0	0	0
ac6bc44d8f18bc80baad95b10ade0bac	Bacteria	Actinobacteria	Actinobacteria	Propionibacteriales	Nocardioidaceae	Marmoricola	uncultured Marmoricola	0	0	0	0	0	0	1.65917	0	0	0	0	0	0	0	0	0	0	0	0	0	0	0	0	0	0	0	0	0	0	0	0	0	0	0	0	0	0	0	0	0	0	0
f5396139ad5e2f2f367227546474c671	Bacteria	Actinobacteria	Actinobacteria	Propionibacteriales	Nocardioidaceae	Marmoricola	uncultured Marmoricola	0	0	0	0	0	0	0	0	0	0	0	0	0	0	0	0	0	0	0	0	0	0	0	0	0	0	2.08524	0	0	0	0	0	0	0	0	0	0	0	0	0	0	0
477967068f906cd880834003c85c5991	Bacteria	Actinobacteria	Actinobacteria	Propionibacteriales	Nocardioidaceae	Nocardioides	Nocardioides JCM 18998	0	0	0	0	0	0	0	0	0	0	2.73305	0	0	0	0	0	0	0	0	0	0	0	0	0	0	0	0	0	0	0	0	0	0	0	0	0	0	0	0	0	0	0
03458d37eedb9b7319d043c83678bb34	Bacteria	Actinobacteria	Actinobacteria	Propionibacteriales	Nocardioidaceae	Nocardioides	unclassified Nocardioides	0	0	0	0	0	0	0	0	0	0	0	0	0	0	0	0	0	2.75604	0	0	0	0	0	0	0	0	0	0	0	0	0	0	0	0	0	0	0	0	0	0	0	0
042659a11a07cf60b6a20c798c8b62f7	Bacteria	Actinobacteria	Actinobacteria	Propionibacteriales	Nocardioidaceae	Nocardioides	unclassified Nocardioides	0	0	0	0	0	0	0	0	0	0	0	0	0	0	0	0	0	0	0	0	0	0	0	1.59119	0	0	0	0	0	0	0	0	0	0	0	0	0	0	0	0	0	0
07ae06002e4727daf98a8503004fc2cd	Bacteria	Actinobacteria	Actinobacteria	Propionibacteriales	Nocardioidaceae	Nocardioides	unclassified Nocardioides	0	0	0	0	0	0	0	0	0	0	0	0	0	0	0	0	0	0	0	0	0	0	0	0	0	0	2.2486	0	0	0	0	0	0	0	0	0	0	0	0	0	0	0
098902e5ba9a411f936962beabeb4543	Bacteria	Actinobacteria	Actinobacteria	Propionibacteriales	Nocardioidaceae	Nocardioides	unclassified Nocardioides	0	0	0	0	0	0	0	0	0	0	0	0	0	0	0	0	0	0	0	0	0	0	0	0	0	0	0	0	0	0	0	0	0	0	0	0	0	0	0	0	0	0
18e75d6c793be06bbb1fad5c49482229	Bacteria	Actinobacteria	Actinobacteria	Propionibacteriales	Nocardioidaceae	Nocardioides	unclassified Nocardioides	0	0	0	0	0	0	0	0	0	0	0	0	0	0	0	0	2.90564	0	0	0	0	0	0	0	0	0	0	0	0	0	0	0	0	0	0	0	0	0	0	0	0	0
2af58b16f6099b6c520ea9054deedc5e	Bacteria	Actinobacteria	Actinobacteria	Propionibacteriales	Nocardioidaceae	Nocardioides	unclassified Nocardioides	0	0	0	0	0	0	0	0	0	0	0	0	0	0	0	0	3.32063	0	0	0	0	0	0	0	0	0	1.89277	0	2.84135	0	0	0	0	0	0	0	0	0	0	0	0	0
33c404960008c03e722f47c3cafb28a3	Bacteria	Actinobacteria	Actinobacteria	Propionibacteriales	Nocardioidaceae	Nocardioides	unclassified Nocardioides	0	0	0	0	0	0	0	0	1.97202	0	0	0	0	0	0	0	0	0	0	0	0	0	0	0	0	0	0	0	0	0	0	0	0	0	0	0	0	0	0	0	0	0
3bc3a43499733c9974234b30bada53af	Bacteria	Actinobacteria	Actinobacteria	Propionibacteriales	Nocardioidaceae	Nocardioides	unclassified Nocardioides	0	0	0	0	0	0	0	0	0	0	0	0	0	0	0	0	0	0	0	0	0	0	0	0	0	0	0	0	0	0	0	0	0	0	0	0	0	0	0	0	0	0
42d7d7bb7f47e9c11fc7d053905ca7ea	Bacteria	Actinobacteria	Actinobacteria	Propionibacteriales	Nocardioidaceae	Nocardioides	unclassified Nocardioides	0	0	0	0	0	0	0	0	3.18339	0	0	0	2.08381	0	0	0	0	0	0	0	0	0	0	0	0	0	0	0	0	0	0	0	0	0	0	0	0	0	0	0	0	0
4c543ed86d0c02d642135e99e32a0598	Bacteria	Actinobacteria	Actinobacteria	Propionibacteriales	Nocardioidaceae	Nocardioides	unclassified Nocardioides	0	0	0	0	0	0	0	0	0	0	0	0	0	0	0	0	0	0	0	0	0	0	0	0	0	0	2.0037	0	0	0	0	0	0	0	0	0	0	0	0	0	0	0
5f3c425181fd2de15334dfea16e27add	Bacteria	Actinobacteria	Actinobacteria	Propionibacteriales	Nocardioidaceae	Nocardioides	unclassified Nocardioides	0	0	0	0	0	0	0	0	1.63275	0	0	0	0	0	0	0	0	0	0	0	0	0	0	0	0	0	0	0	0	0	0	0	0	0	0	0	0	0	0	0	0	0
61ce80827f7196bc090fa9a4cc34a138	Bacteria	Actinobacteria	Actinobacteria	Propionibacteriales	Nocardioidaceae	Nocardioides	unclassified Nocardioides	0	0	0	0	0	0	0	0	1.77432	3.32264	3.30398	0	0	0	0	0	0	0	0	0	0	0	0	0	0	0	1.78152	0	2.4919	0	0	0	0	0	0	0	0	0	0	0	0	0
6bb1e9aef4ea9c920840d874ed4ef18c	Bacteria	Actinobacteria	Actinobacteria	Propionibacteriales	Nocardioidaceae	Nocardioides	unclassified Nocardioides	0	0	0	0	0	0	0	0	0	0	0	0	0	0	3.46436	0	0	0	0	0	0	0	0	0	0	0	0	0	0	0	0	0	0	0	0	0	0	0	0	0	0	0
72c11e7f986f1907c9fbbf1ab3ef8853	Bacteria	Actinobacteria	Actinobacteria	Propionibacteriales	Nocardioidaceae	Nocardioides	unclassified Nocardioides	0	1.71751	0	0	0	0	0	0	0	0	0	0	0	0	0	0	0	0	0	0	0	0	0	0	0	0	0	0	0	0	0	0	0	0	0	0	0	0	0	0	0	0
73bbd41254527f9a62f437c61abfcdbc	Bacteria	Actinobacteria	Actinobacteria	Propionibacteriales	Nocardioidaceae	Nocardioides	unclassified Nocardioides	0	0	0	0	0	0	0	0	0	0	0	0	0	0	0	0	2.62328	0	0	0	0	0	0	0	0	0	2.16242	0	0	0	0	0	0	0	0	0	0	0	0	0	0	0
76f218da52fc9578de6d2c832a6c5b8e	Bacteria	Actinobacteria	Actinobacteria	Propionibacteriales	Nocardioidaceae	Nocardioides	unclassified Nocardioides	0	0	0	0	0	0	0	0	0	0	0	0	0	0	0	0	0	0	0	1.60361	0	0	0	0	0	0	2.04874	0	0	0	0	0	0	0	0	0	0	0	0	0	0	0
773a17bf3012b73e6d266044bba4578f	Bacteria	Actinobacteria	Actinobacteria	Propionibacteriales	Nocardioidaceae	Nocardioides	unclassified Nocardioides	0	0	0	0	0	0	1.55147	0	0	0	0	0	0	0	0	0	0	0	0	0	0	0	0	0	0	0	0	0	0	0	0	0	0	0	0	0	0	0	0	0	0	0
81b716c190ffb947408425ad1d97a2a9	Bacteria	Actinobacteria	Actinobacteria	Propionibacteriales	Nocardioidaceae	Nocardioides	unclassified Nocardioides	0	0	0	0	0	0	0	0	0	0	0	0	0	0	0	0	0	2.20073	0	0	0	0	0	0	0	0	0	0	0	0	0	0	0	0	0	0	0	0	0	0	0	0
9f8be4a86665c8688263fc554876fca7	Bacteria	Actinobacteria	Actinobacteria	Propionibacteriales	Nocardioidaceae	Nocardioides	unclassified Nocardioides	0	0	0	0	0	0	1.8531	0	0	0	0	0	0	0	0	0	0	0	0	0	0	0	0	0	0	0	0	0	0	0	0	0	0	0	0	0	0	0	0	0	0	0
a22ead0cf1be15011d3905e223cf8f86	Bacteria	Actinobacteria	Actinobacteria	Propionibacteriales	Nocardioidaceae	Nocardioides	unclassified Nocardioides	0	0	0	0	0	0	0	0	0	0	0	0	0	0	0	0	0	0	0	0	0	0	0	0	0	0	0	0	0	0	0	0	0	0	0	0	0	0	1.66958	0	0	0
ae1d532fdaf1baf7bcdd01a284ef116d	Bacteria	Actinobacteria	Actinobacteria	Propionibacteriales	Nocardioidaceae	Nocardioides	unclassified Nocardioides	0	0	0	0	0	0	0	0	0	0	0	0	0	0	0	0	0	0	0	0	0	0	0	0	0	0	0	0	0	0	0	0	0	0	0	0	0	0	0	0	0	0
b3cd0894d038da3b76223b1e02bfc3ea	Bacteria	Actinobacteria	Actinobacteria	Propionibacteriales	Nocardioidaceae	Nocardioides	unclassified Nocardioides	0	0	0	0	0	0	0	0	0	0	0	0	0	0	0	0	0	0	0	0	0	0	0	0	0	0	0	0	0	0	0	0	0	0	0	0	0	0	0	0	0	0
bc1aa7e492622fd80d22206a5502e994	Bacteria	Actinobacteria	Actinobacteria	Propionibacteriales	Nocardioidaceae	Nocardioides	unclassified Nocardioides	0	0	0	0	0	0	0	0	0	0	1.85701	0	0	0	0	0	0	0	0	0	0	0	0	0	0	0	0	0	0	0	0	0	0	0	0	0	0	0	0	0	0	0
c3c7d7c3d286f7f71975d45b8349eb0b	Bacteria	Actinobacteria	Actinobacteria	Propionibacteriales	Nocardioidaceae	Nocardioides	unclassified Nocardioides	0	0	0	0	0	0	0	0	3.40486	0	0	0	0	0	0	0	0	0	0	0	0	0	0	0	0	0	0	0	0	0	0	0	0	0	0	0	0	0	0	0	0	0
d24571bf88c0fc6305da2d1f909a9c2c	Bacteria	Actinobacteria	Actinobacteria	Propionibacteriales	Nocardioidaceae	Nocardioides	unclassified Nocardioides	0	0	0	0	0	0	0	0	0	0	0	0	0	0	0	0	0	0	0	0	0	0	0	0	0	0	1.6897	0	0	0	0	0	0	0	0	0	0	0	0	0	0	0
d5fcf03ee5651578393c1467b4946c0c	Bacteria	Actinobacteria	Actinobacteria	Propionibacteriales	Nocardioidaceae	Nocardioides	unclassified Nocardioides	0	0	0	0	0	0	0	0	5.18759	2.56527	2.3319	0	2.62465	0	0	0	0	0	0	0	0	0	0	0	0	0	0	0	0	0	0	0	0	0	0	0	0	2.71781	0	0	0	0
e33e6f354699c7e263a13da6065738c9	Bacteria	Actinobacteria	Actinobacteria	Propionibacteriales	Nocardioidaceae	Nocardioides	unclassified Nocardioides	0	0	0	0	0	0	0	0	1.75492	0	0	0	0	0	0	0	0	0	0	0	0	0	0	0	0	0	0	0	0	0	0	0	0	0	0	0	0	0	0	0	0	0
e7505a8a6a215501690dd47a79cbccb3	Bacteria	Actinobacteria	Actinobacteria	Propionibacteriales	Nocardioidaceae	Nocardioides	unclassified Nocardioides	0	0	0	0	0	0	0	0	0	0	0	0	0	0	0	0	0	0	0	0	0	0	0	0	0	0	0	0	0	0	0	0	0	0	0	0	0	0	0	0	0	0
ef75476173aab100641765e620f5ffee	Bacteria	Actinobacteria	Actinobacteria	Propionibacteriales	Nocardioidaceae	Nocardioides	unclassified Nocardioides	0	0	1.7339	0	0	0	0	0	0	0	0	0	0	0	0	0	0	0	0	0	0	0	0	0	0	0	0	0	0	0	0	0	0	0	0	0	0	0	0	0	0	0
fad887fab68b8352fe052e0fd9c7d593	Bacteria	Actinobacteria	Actinobacteria	Propionibacteriales	Nocardioidaceae	Nocardioides	unclassified Nocardioides	0	0	0	0	0	0	0	0	0	0	0	0	0	0	0	0	0	0	0	0	0	0	0	0	0	0	3.03324	0	0	0	0	0	0	0	0	0	0	0	0	0	0	0
0ab79cddf490204f079779830a872d8e	Bacteria	Actinobacteria	Actinobacteria	Propionibacteriales	Nocardioidaceae	Nocardioides	uncultured Nocardioides	0	0	0	0	0	0	0	0	0	0	0	0	0	0	0	0	0	2.20073	0	0	0	0	0	0	0	0	0	0	0	0	0	0	0	0	0	0	0	0	0	0	0	0
f412dde66847aee12580afaa0345b7f8	Bacteria	Actinobacteria	Actinobacteria	Propionibacteriales	Nocardioidaceae	Nocardioides	uncultured Nocardioides	0	0	0	0	0	0	0	0	0	0	0	0	0	0	0	0	0	0	0	0	0	0	0	1.59119	0	0	0	0	0	0	0	0	0	0	0	0	0	0	0	0	0	0
125207c6a8dd492eefee1b30b2c38754	Bacteria	Actinobacteria	Actinobacteria	Propionibacteriales	Nocardioidaceae	unclassified Nocardioidaceae	unclassified Nocardioidaceae	0	0	0	0	0	0	0	0	0	0	0	0	0	0	0	0	0	0	0	0	0	0	0	0	0	0	0	0	0	0	0	0	0	0	0	0	0	0	0	0	0	0
6311d267528181dd3033a0a9db7b85d6	Bacteria	Actinobacteria	Actinobacteria	Propionibacteriales	Nocardioidaceae	unclassified Nocardioidaceae	unclassified Nocardioidaceae	0	0	0	0	0	0	0	0	0	0	0	0	0	0	0	0	0	0	0	0	0	0	0	2.83055	0	0	0	0	0	0	0	0	0	0	0	0	0	0	0	0	0	0
86c6d1e980fffd56cd7d6da7cbc7161c	Bacteria	Actinobacteria	Actinobacteria	Propionibacteriales	Nocardioidaceae	unclassified Nocardioidaceae	unclassified Nocardioidaceae	0	0	1.76509	0	0	0	0	0	0	0	0	0	0	0	0	0	0	0	0	0	0	0	0	0	0	0	0	0	0	0	0	0	0	0	0	0	0	0	0	0	0	0
24ed24f1c22f15d5cbbd96fd57d5c676	Bacteria	Actinobacteria	Actinobacteria	Propionibacteriales	Propionibacteriaceae	Cutibacterium	unclassified Cutibacterium	0	0	0	0	0	0	0	0	0	0	0	0	0	0	2.58948	0	0	0	0	0	0	0	0	0	0	0	0	0	0	0	0	0	0	0	0	0	0	0	0	0	0	0
976c548e0e13c21227362762bc67886d	Bacteria	Actinobacteria	Actinobacteria	Propionibacteriales	Propionibacteriaceae	Cutibacterium	unclassified Cutibacterium	0	0	0	0	0	0	0	0	0	0	0	0	0	0	0	0	0	0	0	0	0	0	0	0	0	0	0	0	1.5495	0	0	0	0	0	0	0	0	0	0	0	0	0
bb03e6ea99adcfcf8083ec2c9af114fb	Bacteria	Actinobacteria	Actinobacteria	Propionibacteriales	Propionibacteriaceae	Cutibacterium	unclassified Cutibacterium	1.46496	1.81781	0	0	0	0	2.21261	1.8012	0	0	0	0	6.50297	0	1.81123	3.15621	0	0	0	0	0	0	0	0	0	2.06457	0	0	0	0	0	0	0	0	0	0	0	0	0	0	0	0
11d499a15750baf393ed1e21026834ef	Bacteria	Actinobacteria	Actinobacteria	Propionibacteriales	Propionibacteriaceae	Friedmanniella	endophytica	0	0	0	0	0	0	0	0	0	0	0	0	0	0	0	1.63287	0	0	0	0	0	0	0	0	0	0	0	0	0	0	0	0	0	0	0	0	0	0	0	0	0	0
fb2bc27861369d6115814cdd860df508	Bacteria	Actinobacteria	Actinobacteria	Propionibacteriales	Propionibacteriaceae	Friedmanniella	unclassified Friedmanniella	0	0	0	0	0	0	0	0	0	0	0	0	0	0	0	0	1.66198	0	0	0	0	0	0	0	0	0	0	0	0	0	0	0	0	0	0	0	0	0	0	0	0	0
716814abca94f647365e9fe366b77bcf	Bacteria	Actinobacteria	Actinobacteria	Propionibacteriales	Propionibacteriaceae	Friedmanniella	uncultured Friedmanniella	0	0	0	0	0	0	0	2.12263	0	0	0	0	0	0	0	0	0	0	0	0	0	0	0	0	0	0	0	0	0	0	0	0	0	0	0	0	0	0	0	0	0	0
78932fc343afd9b2a37fdf84e6ccddab	Bacteria	Actinobacteria	Actinobacteria	Propionibacteriales	Propionibacteriaceae	Marinilutecoccus	Marinilutecoccus NML 02-0265	0	0	0	0	0	0	0	0	0	0	0	0	0	0	0	0	0	0	0	0	0	0	4.51309	0	0	0	0	0	0	0	0	0	0	0	0	4.60316	2.88167	4.30551	3.205	0	0	0
77e6b36f200f4746fd76e480acc8cd23	Bacteria	Actinobacteria	Actinobacteria	Propionibacteriales	Propionibacteriaceae	unclassified Propionibacteriaceae	unclassified Propionibacteriaceae	0	0	0	0	0	0	0	0	0	0	1.49345	0	0	0	0	0	0	0	0	0	0	0	0	0	0	0	0	0	0	0	0	0	0	0	0	0	0	0	0	0	0	0
80868c9128737f74c8e3c0a62cc71f48	Bacteria	Actinobacteria	Actinobacteria	Pseudonocardiales	Pseudonocardiaceae	Actinomycetospora	unclassified Actinomycetospora	0	0	3.06044	0	0	0	0	0	0	0	4.95692	0	0	0	0	0	0	0	0	0	0	0	0	0	0	0	1.88451	0	0	0	0	0	0	0	0	0	0	0	0	0	0	0
af0c9c092de4767e814565eac0c6b9ae	Bacteria	Actinobacteria	Actinobacteria	Pseudonocardiales	Pseudonocardiaceae	Actinomycetospora	unclassified Actinomycetospora	0	0	0	0	0	0	0	0	0	0	0	0	0	0	4.30893	0	0	0	0	0	0	0	0	0	0	0	0	0	0	0	0	0	0	0	0	0	0	0	0	0	0	0
d956e996e8b188e86b02253e00524016	Bacteria	Actinobacteria	Actinobacteria	Pseudonocardiales	Pseudonocardiaceae	Actinomycetospora	unclassified Actinomycetospora	0	0	0	0	0	0	0	0	0	0	0	0	0	0	0	0	2.45825	0	0	0	0	0	0	0	0	0	0	0	1.45124	0	0	0	0	0	0	0	0	0	0	0	0	0
07cc4c9e865053e32b4a3063d5881916	Bacteria	Actinobacteria	Actinobacteria	Pseudonocardiales	Pseudonocardiaceae	Actinomycetospora	uncultured Actinomycetospora	3.57477	0	0	0	0	0	0	0	0	0	0	0	0	0	0	0	0	0	0	0	0	0	0	0	0	0	0	0	0	0	0	0	0	0	0	0	0	0	0	0	0	0
2e18207c313c6fb0ff506d623a10c70a	Bacteria	Actinobacteria	Actinobacteria	Pseudonocardiales	Pseudonocardiaceae	Actinomycetospora	uncultured Actinomycetospora	0	0	0	0	0	0	0	0	0	0	3.93764	0	0	0	4.48091	0	0	0	0	0	0	0	0	0	0	0	0	0	0	0	0	0	0	0	0	0	0	0	0	0	0	0
33d988b9d3d4152243bb1c666310511d	Bacteria	Actinobacteria	Actinobacteria	Pseudonocardiales	Pseudonocardiaceae	Actinomycetospora	uncultured Actinomycetospora	0	0	0	0	0	0	0	3.81216	3.19783	0	4.04733	1.76647	0	0	0	5.99454	4.49047	0	7.78803	0	4.66033	0	4.74973	3.49679	2.98432	6.96241	0	0	4.55751	2.84426	0	0	0	3.51638	5.84715	0	0	0	0	0	0	0
49a1897b3e8a961a219716df9d1892f5	Bacteria	Actinobacteria	Actinobacteria	Pseudonocardiales	Pseudonocardiaceae	Actinomycetospora	uncultured Actinomycetospora	0	0	0	0	0	0	0	2.74754	1.77432	3.87741	3.04657	0	2.62465	0	0	0	0	0	0	0	0	0	0	0	0	0	2.80721	0	0	0	0	0	0	0	0	0	0	0	0	0	0	0
71cbbd1e85ae0060f281feba9178276b	Bacteria	Actinobacteria	Actinobacteria	Pseudonocardiales	Pseudonocardiaceae	Actinomycetospora	uncultured Actinomycetospora	0	1.97087	3.20392	0	2.60707	0	3.3981	3.66447	0	0	0	2.03159	2.69507	0	0	2.93622	4.66158	0	3.19917	0	2.71679	1.99117	0	0	2.17888	0	4.80227	0	4.88371	1.64896	0	2.61038	0	0	0	0	2.02271	0	0	0	0	3.67901
ba9be95f7c556f7e37fcb8edc3895be3	Bacteria	Actinobacteria	Actinobacteria	Pseudonocardiales	Pseudonocardiaceae	Actinomycetospora	uncultured Actinomycetospora	0	0	0	0	0	0	3.53164	0	2.3275	2.18795	0	0	0	0	0	0	0	0	0	0	0	0	0	0	0	0	0	0	0	0	0	0	0	0	0	0	0	0	0	0	0	0
cca02cf565fb46319e52d9ccd2c7c42c	Bacteria	Actinobacteria	Actinobacteria	Pseudonocardiales	Pseudonocardiaceae	Actinomycetospora	uncultured Actinomycetospora	0	0	0	0	0	0	0	0	0	0	0	0	0	0	0	0	0	0	0	0	0	0	0	0	0	0	0	0	0	0	0	0	0	0	0	0	0	0	0	0	0	0
0190d553abefadf1e9bca22d31303f72	Bacteria	Actinobacteria	Actinobacteria	Pseudonocardiales	Pseudonocardiaceae	Actinophytocola	unclassified Actinophytocola	0	0	0	0	0	0	0	0	0	0	0	0	0	0	0	0	0	0	0	0	0	0	0	0	0	0	1.6415	0	0	0	0	0	0	0	0	0	0	0	0	0	0	0
5ccb72b5c9414e0e894be22ce02422e6	Bacteria	Actinobacteria	Actinobacteria	Pseudonocardiales	Pseudonocardiaceae	Amycolatopsis	unclassified Amycolatopsis	0	0	0	0	0	0	0	0	0	0	2.27291	0	0	0	0	0	2.36807	0	0	0	0	0	0	0	0	0	3.17204	0	0	0	0	0	0	0	0	0	0	0	0	0	0	0
bbff938e6b43a1e1084545b837f7f89e	Bacteria	Actinobacteria	Actinobacteria	Pseudonocardiales	Pseudonocardiaceae	Amycolatopsis	uncultured Amycolatopsis	0	0	0	0	0	0	0	0	0	0	0	0	0	0	0	0	1.93753	0	0	0	0	0	0	0	0	0	2.35406	0	0	0	0	0	0	0	0	0	0	0	0	0	0	0
e183fe0674b072a58cf0e3755f038b04	Bacteria	Actinobacteria	Actinobacteria	Pseudonocardiales	Pseudonocardiaceae	Crossiella	unclassified Crossiella	0	0	0	0	0	0	0	0	0	0	0	0	0	0	0	0	0	0	0	0	0	0	0	0	0	0	0	0	0	0	0	0	0	0	0	0	0	0	1.50875	0	0	0
2902a1bc59d8bbe82d3e9fcd741cae10	Bacteria	Actinobacteria	Actinobacteria	Pseudonocardiales	Pseudonocardiaceae	Crossiella	uncultured Crossiella	0	0	0	0	0	0	0	1.8012	0	0	0	0	0	0	0	1.81621	0	0	0	0	0	0	0	0	0	0	0	0	0	0	0	0	0	0	0	0	0	0	0	0	0	0
037b58a3ea6bffc15637d9709ef8fde8	Bacteria	Actinobacteria	Actinobacteria	Pseudonocardiales	Pseudonocardiaceae	Pseudonocardia	unclassified Pseudonocardia	0	0	0	0	0	0	0	0	0	0	1.38619	0	0	0	0	0	0	0	0	0	0	0	0	0	0	0	0	0	0	0	0	0	0	0	0	0	0	0	0	0	0	0
226ed235cb23b91bf0c195f3fd478560	Bacteria	Actinobacteria	Actinobacteria	Pseudonocardiales	Pseudonocardiaceae	Pseudonocardia	unclassified Pseudonocardia	0	0	0	0	0	0	0	0	0	0	0	0	0	0	0	0	0	0	0	0	0	0	0	0	0	0	1.85944	0	0	0	0	0	0	0	0	0	0	0	0	0	0	0
57c1bcaf2bad3b94171d164dd74e35e3	Bacteria	Actinobacteria	Actinobacteria	Pseudonocardiales	Pseudonocardiaceae	Pseudonocardia	unclassified Pseudonocardia	0	0	0	0	0	0	0	0	2.27401	0	0	0	0	0	0	0	3.34448	0	0	0	0	0	0	0	0	0	3.73286	0	0	0	0	0	0	0	0	0	0	0	0	0	0	0
62ae2ef4106e0876e94999f279682655	Bacteria	Actinobacteria	Actinobacteria	Pseudonocardiales	Pseudonocardiaceae	Pseudonocardia	unclassified Pseudonocardia	0	0	0	0	0	0	0	0	0	0	0	0	0	0	0	0	0	0	0	0	0	0	0	0	0	0	0	0	0	0	0	0	0	0	0	0	0	0	0	0	0	0
763b8e619996f3062d095a14e8087225	Bacteria	Actinobacteria	Actinobacteria	Pseudonocardiales	Pseudonocardiaceae	Pseudonocardia	unclassified Pseudonocardia	0	0	0	0	0	0	0	2.03786	0	0	4.01168	0	0	0	0	0	0	0	0	0	0	0	0	0	0	0	0	0	1.80954	0	0	0	0	0	0	0	0	0	0	0	0	0
b5403ef11437e63f3d9ddab4da0c3234	Bacteria	Actinobacteria	Actinobacteria	Pseudonocardiales	Pseudonocardiaceae	Pseudonocardia	unclassified Pseudonocardia	0	0	2.62325	0	0	0	0	0	0	0	0	0	0	0	0	0	0	0	0	0	0	0	0	0	0	0	2.28043	0	0	0	0	1.62457	0	0	0	0	0	0	0	0	0	0
c134b685e25f885f6d6bdf2810155581	Bacteria	Actinobacteria	Actinobacteria	Pseudonocardiales	Pseudonocardiaceae	Pseudonocardia	unclassified Pseudonocardia	0	0	0	0	0	0	0	0	0	0	0	0	0	0	0	0	0	0	0	0	0	0	0	0	0	0	0	0	0	0	0	0	0	0	0	0	0	0	0	0	0	0
e0c4c9e3b86ccab26e9effc3d1c531f1	Bacteria	Actinobacteria	Actinobacteria	Pseudonocardiales	Pseudonocardiaceae	Pseudonocardia	unclassified Pseudonocardia	0	0	0	0	0	0	0	0	0	0	0	0	0	0	0	0	0	0	0	0	0	0	0	0	0	0	2.53908	0	0	0	0	0	0	0	0	0	0	0	0	0	0	0
d9a2b87b32ed94aceb248f0d41c72916	Bacteria	Actinobacteria	Actinobacteria	Pseudonocardiales	Pseudonocardiaceae	Pseudonocardia	uncultured Pseudonocardia	0	0	0	0	0	0	0	0	0	0	0	0	0	0	0	0	0	0	0	0	0	0	0	0	0	0	0	0	0	0	0	0	0	0	0	0	0	0	0	0	0	0
3629e61fc557006fff8343c1256c311b	Bacteria	Actinobacteria	Actinobacteria	Pseudonocardiales	Pseudonocardiaceae	unclassified Pseudonocardiaceae	unclassified Pseudonocardiaceae	0	0	0	0	0	0	0	0	0	0	0	0	0	0	0	0	1.87342	0	0	0	0	0	0	0	0	0	0	0	0	0	0	0	0	0	0	0	0	0	0	0	0	0
40dc8f4deb51069950604bbbd8f350b5	Bacteria	Actinobacteria	Actinobacteria	Pseudonocardiales	Pseudonocardiaceae	unclassified Pseudonocardiaceae	unclassified Pseudonocardiaceae	0	0	0	0	0	0	0	0	0	0	0	0	0	0	0	0	0	0	0	0	0	0	0	0	0	0	3.2122	0	0	0	0	0	0	0	0	0	0	0	0	0	0	0
80da64ed3c5a945ecf88959ba9c3e309	Bacteria	Actinobacteria	Actinobacteria	Pseudonocardiales	Pseudonocardiaceae	unclassified Pseudonocardiaceae	unclassified Pseudonocardiaceae	0	0	0	0	0	0	0	0	0	0	0	0	0	0	0	0	0	0	0	0	0	0	0	0	0	0	0	0	0	0	0	0	0	0	0	0	0	0	0	0	0	0
b5e294062463581e6a639f3df7ba8c53	Bacteria	Actinobacteria	Actinobacteria	Pseudonocardiales	Pseudonocardiaceae	unclassified Pseudonocardiaceae	unclassified Pseudonocardiaceae	0	0	0	0	0	0	0	0	0	0	0	0	0	0	0	0	0	0	0	0	0	0	0	0	0	0	0	0	0	0	0	0	0	0	0	0	0	0	0	0	0	0
cf91c75e8c9ebc039e5a3a9cc66b0401	Bacteria	Actinobacteria	Actinobacteria	Pseudonocardiales	Pseudonocardiaceae	unclassified Pseudonocardiaceae	unclassified Pseudonocardiaceae	0	0	0	0	0	0	0	0	0	0	0	0	0	0	0	0	0	0	0	0	0	0	0	0	0	0	1.63166	0	0	0	0	0	0	0	0	0	0	0	0	0	0	0
e907c08afc269d0af44f5c96e61bac60	Bacteria	Actinobacteria	Actinobacteria	Streptomycetales	Streptomycetaceae	Kitasatospora	unclassified Kitasatospora	0	0	0	0	0	0	0	0	0	0	0	0	0	0	0	0	0	0	0	0	0	0	0	0	0	0	0	0	0	0	0	0	0	0	0	0	0	0	0	0	0	0
044bada4483e14e502adfe81956b08e7	Bacteria	Actinobacteria	Actinobacteria	Streptomycetales	Streptomycetaceae	Streptomyces	unclassified Streptomyces	0	0	0	0	0	0	0	0	0	2.13922	0	0	0	0	3.75991	0	0	0	0	1.60361	0	0	0	0	0	0	0	0	0	0	0	0	0	0	0	0	0	0	0	0	0	0
22b27895c8585b3925c68d061ec5f8ec	Bacteria	Actinobacteria	Actinobacteria	Streptomycetales	Streptomycetaceae	Streptomyces	unclassified Streptomyces	0	0	0	0	0	0	0	0	0	0	0	0	0	0	0	0	0	0	0	0	0	0	0	0	0	0	0	0	0	0	0	0	0	0	0	0	0	0	0	0	0	0
519021244fbdf7c074b7d58d11cf2c9a	Bacteria	Actinobacteria	Actinobacteria	Streptomycetales	Streptomycetaceae	Streptomyces	unclassified Streptomyces	0	0	0	0	0	0	0	0	0	0	0	0	0	0	0	0	0	0	0	0	0	0	0	0	0	0	0	0	1.34581	0	0	0	0	0	0	0	0	0	0	0	0	0
5c76cac1f417251767b4730cabf4f9b8	Bacteria	Actinobacteria	Actinobacteria	Streptomycetales	Streptomycetaceae	Streptomyces	unclassified Streptomyces	0	0	0	0	0	0	0	0	0	0	0	0	0	0	0	0	0	0	0	0	0	0	0	0	0	0	0	0	0	0	0	0	0	0	0	0	0	0	0	0	0	0
6610dd06d40e36e20a0bd3720f16cb16	Bacteria	Actinobacteria	Actinobacteria	Streptomycetales	Streptomycetaceae	Streptomyces	unclassified Streptomyces	0	0	0	0	0	0	0	0	0	0	0	0	0	0	0	0	0	3.37191	0	0	0	0	0	1.47991	0	0	2.62091	0	0	0	0	0	0	0	0	0	0	0	0	0	0	0
7a2cfab8a54db054c607773629392738	Bacteria	Actinobacteria	Actinobacteria	Streptomycetales	Streptomycetaceae	Streptomyces	unclassified Streptomyces	0	0	0	0	0	0	0	0	0	0	0	0	0	0	0	0	0	0	0	0	0	0	0	0	0	0	0	0	0	0	0	0	0	0	0	0	0	0	0	0	0	0
7bea72d8a5d6f0def624ab36da9ee2b7	Bacteria	Actinobacteria	Actinobacteria	Streptomycetales	Streptomycetaceae	Streptomyces	unclassified Streptomyces	0	0	0	0	0	0	0	0	0	0	0	0	0	0	0	0	0	0	0	0	0	0	0	0	0	0	0	0	1.34581	0	0	0	0	0	0	0	0	0	1.50875	0	0	0
98db40c8ce99e94dbc422910deeee0fb	Bacteria	Actinobacteria	Actinobacteria	Streptomycetales	Streptomycetaceae	Streptomyces	unclassified Streptomyces	0	0	0	0	0	0	0	0	0	0	0	0	0	0	0	1.59991	3.1142	0	0	0	0	0	0	0	0	0	3.46576	0	0	0	0	0	0	0	0	0	0	0	0	0	0	0
9fbe7a5a41b6be5dbdd954227c0999ba	Bacteria	Actinobacteria	Actinobacteria	Streptomycetales	Streptomycetaceae	Streptomyces	unclassified Streptomyces	0	0	0	0	0	0	0	0	0	0	0	0	0	0	0	0	0	0	0	0	0	0	0	0	0	0	0	0	1.5495	0	0	0	0	0	0	0	0	0	0	0	0	0
a2dec19a8f029054da6250bac78a610f	Bacteria	Actinobacteria	Actinobacteria	Streptomycetales	Streptomycetaceae	Streptomyces	unclassified Streptomyces	0	0	0	0	0	0	0	0	0	0	0	0	0	0	0	0	1.41414	0	0	0	0	0	0	0	0	0	0	0	0	0	0	0	0	0	0	0	0	0	0	0	0	0
a6d4742d8c802171498b62b6d79b1764	Bacteria	Actinobacteria	Actinobacteria	Streptomycetales	Streptomycetaceae	Streptomyces	unclassified Streptomyces	0	0	0	0	0	0	0	0	0	0	0	0	0	0	0	0	0	0	0	1.73566	0	0	0	0	0	0	1.66097	0	0	0	0	0	0	0	0	0	0	0	0	0	0	0
a830e2f8549b689f346e4feb4b98c3ae	Bacteria	Actinobacteria	Actinobacteria	Streptomycetales	Streptomycetaceae	Streptomyces	unclassified Streptomyces	0	0	0	0	0	0	0	0	0	2.46996	0	0	0	0	0	0	0	0	0	0	0	0	0	0	0	0	0	0	0	0	0	0	0	0	0	0	0	0	0	0	0	0
d08c5f08a18029b422f465a290a27cb9	Bacteria	Actinobacteria	Actinobacteria	Streptomycetales	Streptomycetaceae	Streptomyces	unclassified Streptomyces	0	0	0	0	0	0	0	0	0	0	3.08137	0	0	0	0	0	0	0	0	0	0	0	0	0	0	0	0	0	0	0	0	0	0	0	0	0	0	0	0	0	0	0
e7893a9caa78efbd6b5567c5c48102cc	Bacteria	Actinobacteria	Actinobacteria	Streptomycetales	Streptomycetaceae	Streptomyces	unclassified Streptomyces	0	0	0	0	0	0	0	0	0	0	0	0	0	0	0	0	2.87322	0	0	0	0	0	0	0	0	0	1.6897	0	0	0	0	0	0	0	0	0	0	0	0	0	0	0
fdd39fcb1a07321d0cfb62f748759177	Bacteria	Actinobacteria	Actinobacteria	Streptomycetales	Streptomycetaceae	Streptomyces	unclassified Streptomyces	0	0	0	0	0	0	0	0	0	0	1.77434	0	0	0	0	0	0	0	0	0	0	0	0	0	0	0	0	0	0	0	0	0	0	0	0	0	0	0	0	0	0	0
a89010fab824a819e4d51ef3829f0186	Bacteria	Actinobacteria	Actinobacteria	Streptomycetales	Streptomycetaceae	unclassified Streptomycetaceae	unclassified Streptomycetaceae	0	0	0	0	0	0	0	0	0	0	0	0	0	0	0	0	0	0	0	0	0	0	0	0	0	0	1.7992	0	0	0	0	0	0	0	0	0	0	0	0	0	0	0
9cf120a8fb432361dcc138859214fac9	Bacteria	Actinobacteria	Coriobacteriia	Coriobacteriales	Atopobiaceae	Atopobium	unclassified Atopobium	0	0	0	0	0	0	0	0	0	0	0	0	0	0	0	0	0	0	0	0	0	0	0	0	0	0	0	0	0	0	0	0	0	0	0	0	0	0	0	0	0	0
8f14aa0ee0a8af8a7ee88ff3ef6b8d25	Bacteria	Actinobacteria	Coriobacteriia	Coriobacteriales	Atopobiaceae	Olsenella	unclassified Olsenella	0	0	0	0	0	0	0	0	0	0	0	0	0	0	0	0	0	0	0	0	0	0	0	0	0	0	0	0	0	0	0	0	0	0	0	0	0	0	0	0	0	0
9c32c9cf8f42201fab9ec06052c2afb5	Bacteria	Actinobacteria	Coriobacteriia	Coriobacteriales	Atopobiaceae	Olsenella	unclassified Olsenella	0	0	0	0	0	0	0	0	0	0	0	0	0	0	0	0	0	0	0	0	0	0	0	0	0	0	0	0	0	0	0	0	0	0	0	0	0	0	0	0	0	0
19c1fd10e1254da555b7411dc291c252	Bacteria	Actinobacteria	Coriobacteriia	Coriobacteriales	Atopobiaceae	Olsenella	uncultured Olsenella	0	0	0	0	0	0	0	0	0	0	0	0	0	0	0	0	0	0	0	0	0	0	0	0	0	0	0	0	0	0	0	0	0	0	0	0	0	0	0	0	0	0
393b424a397faa34ec95a005aebe9d02	Bacteria	Actinobacteria	Coriobacteriia	Coriobacteriales	Atopobiaceae	Olsenella	uncultured Olsenella	0	0	0	0	0	0	0	0	0	0	0	0	0	0	0	0	0	0	0	0	0	0	0	0	0	0	0	0	0	0	0	0	0	0	0	0	0	0	0	0	0	0
843cd010aac3f0aa5e362483a4a805ea	Bacteria	Actinobacteria	Coriobacteriia	Coriobacteriales	Atopobiaceae	Olsenella	uncultured Olsenella	0	0	0	0	0	0	0	0	0	0	0	0	0	0	0	0	0	0	0	0	0	0	0	0	0	0	0	0	0	0	0	0	0	0	0	0	0	0	0	0	0	0
085dd956270c3f8a1212ba1040bd81ff	Bacteria	Actinobacteria	Coriobacteriia	Coriobacteriales	Atopobiaceae	unclassified Atopobiaceae	unclassified Atopobiaceae	0	6.0172	0	0	1.85482	0	0	0	0	0	0	0	0	2.23687	0	0	0	0	0	0	0	0	0	0	0	0	0	0	0	0	0	0	0	0	0	0	0	0	0	4.88399	0	0
5367c25a87f2b25819f9f7803785d573	Bacteria	Actinobacteria	Coriobacteriia	Coriobacteriales	Coriobacteriaceae	Collinsella	stercoris	0	0	0	0	0	0	0	0	0	0	0	0	0	0	0	0	0	0	0	0	0	0	0	0	0	0	0	0	0	0	0	0	0	0	0	0	0	0	0	0	0	0
8f6952e371abd4af2bf620089072b5ac	Bacteria	Actinobacteria	Coriobacteriia	Coriobacteriales	Coriobacteriaceae	Collinsella	unclassified Collinsella	0	0	0	0	0	0	0	0	0	0	0	0	0	0	0	0	0	1.9552	0	0	0	0	0	0	0	0	0	0	0	0	0	0	0	0	0	0	0	0	0	0	0	0
e0901a2b53c0165a5a09e451794c8839	Bacteria	Actinobacteria	Coriobacteriia	Coriobacteriales	Coriobacteriaceae	Collinsella	unclassified Collinsella	0	0	0	0	0	0	0	0	0	0	0	0	0	0	0	0	0	0	0	0	0	0	0	0	0	0	0	0	0	0	0	0	0	0	0	0	0	0	0	0	0	0
ee566eb71b66cd632f104602d118910f	Bacteria	Actinobacteria	Coriobacteriia	Coriobacteriales	Coriobacteriales Incertae Sedis	Raoultibacter	uncultured Raoultibacter	0	2.2355	0	0	0	0	0	0	0	0	0	0	0	0	0	0	0	0	0	0	0	0	0	0	0	0	0	0	0	0	0	0	0	0	0	0	0	0	0	1.40444	0	0
2658ccb08fff3069b486bb9c596af0a5	Bacteria	Actinobacteria	Coriobacteriia	Coriobacteriales	Eggerthellaceae	Eggerthellaceae DNF00809	uncultured Eggerthellaceae DNF00809	0	0	0	0	0	0	0	0	0	0	0	0	0	0	0	0	0	0	0	0	0	0	0	0	0	0	0	0	0	0	0	0	0	0	0	0	0	0	0	0	0	0
cff3ab598fdb222a1e466b42440ae4b2	Bacteria	Actinobacteria	Coriobacteriia	Coriobacteriales	Eggerthellaceae	Paraeggerthella	hongkongensis	0	0	0	0	0	0	0	0	0	0	0	0	0	0	0	0	0	0	0	0	0	0	0	0	0	0	0	0	0	0	0	2.76577	0	0	0	0	0	0	0	0	0	0
c3c6b2280885632110be31e8852bf300	Bacteria	Actinobacteria	Coriobacteriia	Coriobacteriales	Eggerthellaceae	Slackia	uncultured Slackia	0	0	0	0	0	0	0	0	0	0	0	0	0	0	0	0	0	0	0	0	0	0	0	0	0	0	0	0	0	0	0	0	0	0	0	0	0	0	0	0	0	0
031d65a24ae130bceef9ac14412dc934	Bacteria	Actinobacteria	Coriobacteriia	Coriobacteriia OPB41	uncultured Coriobacteriia OPB41	uncultured Coriobacteriia OPB41	uncultured Coriobacteriia OPB41	0	0	0	0	0	0	0	0	0	0	0	0	0	0	0	0	1.584	0	0	0	0	0	0	0	0	0	0	0	0	0	0	0	0	0	0	0	0	0	0	0	0	0
1e6a0bde92bbbe79d9ed35511fa43a73	Bacteria	Actinobacteria	Rubrobacteria	Rubrobacterales	Rubrobacteriaceae	Rubrobacter	uncultured Rubrobacter	0	0	0	0	0	0	0	0	0	0	3.04657	0	0	0	0	0	0	0	0	0	0	0	0	0	0	0	0	0	0	0	0	0	0	0	0	0	0	0	0	0	0	0
cb030eabf93645d894b6ac33cf14075a	Bacteria	Actinobacteria	Rubrobacteria	Rubrobacterales	Rubrobacteriaceae	Rubrobacter	uncultured Rubrobacter	1.63816	0	0	0	0	0	0	0	0	0	2.73305	0	0	0	0	0	0	0	0	0	0	0	0	0	0	0	0	0	0	0	0	0	0	0	0	0	0	0	0	0	0	0
554f1ab5a548f7bc103d1a243f698cb3	Bacteria	Actinobacteria	Thermoleophilia	Gaiellales	unclassified Gaiellales	unclassified Gaiellales	unclassified Gaiellales	0	0	0	0	0	0	0	0	0	0	0	0	0	0	0	0	0	0	0	0	0	0	0	0	0	0	0	0	0	0	0	0	0	0	0	0	0	0	0	0	0	0
58eae33b8fc0b5750402baefe583f220	Bacteria	Actinobacteria	Thermoleophilia	Gaiellales	uncultured Gaiellales	uncultured Gaiellales 5G12	uncultured Gaiellales 5G12	0	0	0	0	0	0	0	0	1.67463	3.04692	0	0	0	0	2.86266	0	0	0	0	2.64229	0	0	0	0	0	0	0	0	0	0	0	0	0	0	0	0	0	0	0	0	0	0
34325f54457056b689a3d678a9fdd251	Bacteria	Actinobacteria	Thermoleophilia	Gaiellales	uncultured Gaiellales	uncultured Gaiellales Ellin6515	uncultured Gaiellales Ellin6515	0	0	0	0	0	0	0	0	0	2.13922	0	0	0	0	0	0	0	0	0	0	0	0	0	0	0	0	0	0	0	0	0	0	0	0	0	0	0	0	0	0	0	0
14113920cd66c9cc31681f8070d79d5c	Bacteria	Actinobacteria	Thermoleophilia	Gaiellales	uncultured Gaiellales	uncultured Gaiellales	uncultured Gaiellales	0	0	0	0	0	0	0	0	0	0	2.14714	0	0	0	0	0	0	0	0	0	0	0	0	0	0	0	0	0	0	0	0	0	0	0	0	0	0	0	0	0	0	0
417896ac0c551fc098efa351d392717e	Bacteria	Actinobacteria	Thermoleophilia	Gaiellales	uncultured Gaiellales	uncultured Gaiellales	uncultured Gaiellales	0	0	0	0	0	0	0	0	0	2.65467	0	0	0	0	0	0	0	0	0	0	0	0	0	0	0	0	0	0	0	0	0	0	0	0	0	0	0	0	0	0	0	0
5030b2b93f48cd1a300ef0252bc3db94	Bacteria	Actinobacteria	Thermoleophilia	Gaiellales	uncultured Gaiellales	uncultured Gaiellales	uncultured Gaiellales	0	0	0	0	0	0	0	0	0	0	2.64273	0	0	0	0	0	0	0	0	0	0	0	0	0	0	0	0	0	0	0	0	0	0	0	0	0	0	0	0	0	0	0
544507965ba11c7f1f9cbfb977bf6c02	Bacteria	Actinobacteria	Thermoleophilia	Gaiellales	uncultured Gaiellales	uncultured Gaiellales	uncultured Gaiellales	0	0	0	0	0	0	0	0	0	2.46996	0	0	1.91705	0	0	0	0	0	0	0	0	0	0	0	0	0	0	0	0	0	0	0	0	0	0	0	0	0	0	0	0	0
74b02e4e87d6dbc40da1881658d17db7	Bacteria	Actinobacteria	Thermoleophilia	Gaiellales	uncultured Gaiellales	uncultured Gaiellales	uncultured Gaiellales	0	0	0	0	0	0	0	0	0	0	0	0	0	0	0	0	0	0	0	0	0	0	0	0	0	0	0	0	2.02979	0	0	0	0	0	0	0	0	0	0	0	0	0
8347a3c2309481bce9a01afb2c9c0f48	Bacteria	Actinobacteria	Thermoleophilia	Gaiellales	uncultured Gaiellales	uncultured Gaiellales	uncultured Gaiellales	0	0	0	0	0	0	0	0	0	0	0	0	0	0	0	0	0	2.59359	0	0	0	0	0	0	0	0	0	0	0	0	0	0	0	0	0	0	0	0	0	0	0	0
968e6d57f0ab866fc6bf26173735f00a	Bacteria	Actinobacteria	Thermoleophilia	Gaiellales	uncultured Gaiellales	uncultured Gaiellales	uncultured Gaiellales	0	0	0	0	0	0	0	0	0	2.7224	0	0	0	0	0	0	0	0	0	0	0	0	0	0	0	0	0	0	0	0	0	0	0	0	0	0	0	0	0	0	0	0
9bd369a2dac9397ed0c9d08b219b272a	Bacteria	Actinobacteria	Thermoleophilia	Gaiellales	uncultured Gaiellales	uncultured Gaiellales	uncultured Gaiellales	0	0	0	0	0	0	0	0	0	0	0	0	0	0	0	0	0	0	0	0	0	0	0	0	0	0	0	0	0	0	0	0	0	0	0	0	0	0	0	0	0	0
9dd441be87d674867bab6d812af44add	Bacteria	Actinobacteria	Thermoleophilia	Gaiellales	uncultured Gaiellales	uncultured Gaiellales	uncultured Gaiellales	0	0	0	0	0	0	0	0	0	0	0	0	0	0	2.58948	0	0	0	0	0	0	0	0	0	0	0	0	0	0	0	0	0	0	0	0	0	0	0	0	0	0	0
a32bceb92530cfebe3f64ae83007999c	Bacteria	Actinobacteria	Thermoleophilia	Gaiellales	uncultured Gaiellales	uncultured Gaiellales	uncultured Gaiellales	0	0	0	0	0	0	0	0	0	2.18795	0	0	0	0	0	0	0	0	0	0	0	0	0	0	0	0	0	0	0	0	0	0	0	0	0	0	0	0	0	0	0	0
b1a5c6a49908a68dfa4aeccb97ed1d09	Bacteria	Actinobacteria	Thermoleophilia	Gaiellales	uncultured Gaiellales	uncultured Gaiellales	uncultured Gaiellales	0	0	0	0	0	0	0	0	0	0	0	0	0	0	0	0	0	0	0	0	0	0	0	0	0	0	0	0	0	0	0	0	0	0	0	0	0	0	0	0	0	0
b97738248ac9d672dba4803f2e242338	Bacteria	Actinobacteria	Thermoleophilia	Gaiellales	uncultured Gaiellales	uncultured Gaiellales	uncultured Gaiellales	0	0	0	0	0	0	0	0	0	0	0	0	0	0	0	0	1.66198	0	0	0	0	0	0	0	0	0	0	0	0	0	0	0	0	0	0	0	0	0	0	0	0	0
c398b6476d6fabfd677a6507792b1f2f	Bacteria	Actinobacteria	Thermoleophilia	Gaiellales	uncultured Gaiellales	uncultured Gaiellales	uncultured Gaiellales	0	0	0	0	0	0	0	0	0	0	0	0	0	0	2.86266	0	0	0	0	0	0	0	0	0	0	0	0	0	0	0	0	0	0	0	0	0	0	0	0	0	0	0
dd3e2b81ad2da54352677d0a24f0daf2	Bacteria	Actinobacteria	Thermoleophilia	Gaiellales	uncultured Gaiellales	uncultured Gaiellales	uncultured Gaiellales	0	0	0	0	0	0	0	0	0	2.73885	0	0	0	0	0	0	0	0	0	0	0	0	0	0	0	0	0	0	0	0	0	0	0	0	0	0	0	0	0	0	0	0
e4bc8a605cb689d0877ab8c1a04e9b21	Bacteria	Actinobacteria	Thermoleophilia	Gaiellales	uncultured Gaiellales	uncultured Gaiellales	uncultured Gaiellales	0	0	0	0	0	0	0	0	0	0	0	0	0	0	0	0	0	0	0	0	0	0	0	0	0	0	0	0	1.72796	0	0	0	0	0	0	0	0	0	0	0	0	0
049f1e66d963ae43346161dad6027af4	Bacteria	Actinobacteria	Thermoleophilia	Solirubrobacterales	Solirubrobacteraceae	Conexibacter	unclassified Conexibacter	0	0	0	0	0	0	0	0	0	0	0	0	0	0	0	0	0	0	0	0	0	0	0	0	0	0	0	0	0	0	0	0	0	0	0	0	0	0	0	0	0	0
86befc98dede6147157e81617c50d51c	Bacteria	Actinobacteria	Thermoleophilia	Solirubrobacterales	Solirubrobacteraceae	Conexibacter	unclassified Conexibacter	0	0	0	0	0	0	0	0	0	0	0	0	0	0	3.75991	0	0	0	0	0	0	0	0	0	0	0	0	0	0	0	0	0	0	0	0	0	0	0	0	0	0	0
896d9a375623ab76eb265af2482aa42b	Bacteria	Actinobacteria	Thermoleophilia	Solirubrobacterales	Solirubrobacteraceae	Conexibacter	unclassified Conexibacter	0	0	0	0	0	0	0	0	0	0	0	0	0	0	0	0	0	0	0	0	0	0	0	0	0	0	0	0	0	0	0	0	0	0	0	0	0	0	1.50875	0	0	0
b17b476097708ba2bea244f71e1e1d30	Bacteria	Actinobacteria	Thermoleophilia	Solirubrobacterales	Solirubrobacteraceae	Conexibacter	unclassified Conexibacter	0	0	0	0	0	0	0	0	0	0	0	0	0	0	0	0	2.93735	0	0	0	0	0	0	0	0	0	0	0	2.09632	0	0	0	0	0	0	0	0	0	0	0	0	0
cadd99affc7b8aafb95c867eba3299ff	Bacteria	Actinobacteria	Thermoleophilia	Solirubrobacterales	Solirubrobacteraceae	Conexibacter	unclassified Conexibacter	0	0	0	0	0	0	0	0	0	0	0	0	0	0	0	0	0	0	0	0	0	0	0	0	0	0	0	0	0	0	0	0	0	0	0	0	0	0	0	0	0	2.04465
d541e4019cc27b6bde84c2ae3ce7ff59	Bacteria	Actinobacteria	Thermoleophilia	Solirubrobacterales	Solirubrobacteraceae	Conexibacter	unclassified Conexibacter	0	0	0	0	0	0	0	0	0	0	3.2438	0	0	0	0	0	0	0	0	0	0	0	0	0	0	0	0	0	0	0	0	0	0	0	0	0	0	0	0	0	0	0
dfa14e131557ba7faed609001fb41182	Bacteria	Actinobacteria	Thermoleophilia	Solirubrobacterales	Solirubrobacteraceae	Conexibacter	unclassified Conexibacter	0	0	0	0	0	0	0	0	1.63275	0	2.21139	0	0	0	0	0	0	2.20073	0	0	0	0	0	0	0	0	0	0	0	0	0	0	0	0	0	0	0	0	0	0	0	0
fdaafebb228bb3effe76c3919d1b5457	Bacteria	Actinobacteria	Thermoleophilia	Solirubrobacterales	Solirubrobacteraceae	Conexibacter	unclassified Conexibacter	0	0	0	0	0	0	0	0	0	0	0	0	0	0	3.29027	0	0	0	0	0	0	0	0	0	0	0	0	0	0	0	0	0	0	0	0	0	0	0	0	0	0	0
0fb543f7df83d59b199204a26b81cc42	Bacteria	Actinobacteria	Thermoleophilia	Solirubrobacterales	Solirubrobacteraceae	Conexibacter	uncultured Conexibacter	0	0	0	0	0	0	0	0	0	0	0	0	0	0	0	0	0	0	0	0	0	0	0	0	0	0	0	0	0	0	0	0	0	0	0	0	0	0	0	0	0	0
1648fbf071d2fd7146578b0ecbb043be	Bacteria	Actinobacteria	Thermoleophilia	Solirubrobacterales	Solirubrobacteraceae	Conexibacter	uncultured Conexibacter	0	0	0	0	0	0	0	0	0	0	0	0	0	0	0	0	0	0	0	0	0	0	0	0	0	0	0	0	0	0	0	0	0	0	0	0	0	0	0	0	0	0
2be1fb1e253fb2992c327299e3120721	Bacteria	Actinobacteria	Thermoleophilia	Solirubrobacterales	Solirubrobacteraceae	Conexibacter	uncultured Conexibacter	0	0	0	0	0	0	0	0	2.1005	4.23714	0	0	2.3687	0	0	0	0	0	0	2.771	0	0	0	0	1.4195	0	2.28043	0	0	0	0	0	0	0	0	0	0	0	0	0	0	0
2f856720c17dc16f106b083c06e54ca5	Bacteria	Actinobacteria	Thermoleophilia	Solirubrobacterales	Solirubrobacteraceae	Conexibacter	uncultured Conexibacter	0	0	0	0	0	0	0	0	0	0	0	0	0	0	0	0	0	0	0	0	0	0	0	0	0	0	1.71787	0	0	0	0	0	0	0	0	0	0	0	0	0	0	0
3f262bf666f8c86c60bb4f301e92cde2	Bacteria	Actinobacteria	Thermoleophilia	Solirubrobacterales	Solirubrobacteraceae	Conexibacter	uncultured Conexibacter	0	0	0	0	0	0	2.17681	0	0	0	0	0	0	0	0	0	0	0	0	0	0	0	0	0	0	0	0	0	0	0	0	0	0	0	0	0	0	0	0	0	0	0
5cd17b892c5ad955856ad0c5682f24cc	Bacteria	Actinobacteria	Thermoleophilia	Solirubrobacterales	Solirubrobacteraceae	Conexibacter	uncultured Conexibacter	0	0	0	0	0	0	0	0	0	0	0	0	0	0	0	0	0	0	0	0	0	0	0	1.6945	0	0	0	0	0	0	0	0	0	0	0	0	0	0	0	0	0	0
5edac55879d0d618eccf644c1e75cf73	Bacteria	Actinobacteria	Thermoleophilia	Solirubrobacterales	Solirubrobacteraceae	Conexibacter	uncultured Conexibacter	0	0	0	0	0	0	0	0	0	0	0	0	0	0	0	0	0	0	0	0	0	0	0	0	0	0	0	0	0	0	0	0	0	0	0	0	0	0	0	0	0	0
63e61de9bab3512c32a13e073c468725	Bacteria	Actinobacteria	Thermoleophilia	Solirubrobacterales	Solirubrobacteraceae	Conexibacter	uncultured Conexibacter	0	0	0	0	0	0	0	0	0	0	0	0	0	0	0	1.49626	0	0	0	0	0	0	0	0	0	0	0	0	0	0	0	0	0	0	0	0	0	0	0	0	0	0
7815c745eb90b400626a831a7f4ef185	Bacteria	Actinobacteria	Thermoleophilia	Solirubrobacterales	Solirubrobacteraceae	Conexibacter	uncultured Conexibacter	0	0	0	0	0	0	0	0	1.93803	3.57249	0	0	2.08381	0	0	0	0	0	0	0	0	0	0	0	0	0	0	0	0	0	0	0	0	0	0	0	0	0	0	0	0	0
79b8f270d24dd595fd43de507e08283f	Bacteria	Actinobacteria	Thermoleophilia	Solirubrobacterales	Solirubrobacteraceae	Conexibacter	uncultured Conexibacter	0	0	0	0	0	0	0	0	0	0	3.11535	0	0	0	0	0	0	0	0	0	0	0	0	0	0	0	0	0	0	0	0	0	0	0	0	0	0	0	0	0	0	0
7aadbb5be8af560230957c6752ab46cd	Bacteria	Actinobacteria	Thermoleophilia	Solirubrobacterales	Solirubrobacteraceae	Conexibacter	uncultured Conexibacter	0	0	0	0	0	0	0	0	0	0	3.2742	0	0	0	0	0	0	0	0	0	0	0	0	0	0	0	0	0	0	0	0	0	0	0	0	0	0	0	0	0	0	0
874f3908282a94b15efee680b55f29ba	Bacteria	Actinobacteria	Thermoleophilia	Solirubrobacterales	Solirubrobacteraceae	Conexibacter	uncultured Conexibacter	0	0	0	0	0	0	0	1.85174	0	0	0	0	0	0	0	0	0	0	0	0	0	0	0	0	0	0	0	0	0	0	0	0	0	0	0	0	0	0	0	0	0	0
8c7d6d0b5f6324c1ef5c9c2bbeeb85cb	Bacteria	Actinobacteria	Thermoleophilia	Solirubrobacterales	Solirubrobacteraceae	Conexibacter	uncultured Conexibacter	0	0	0	0	0	0	0	0	0	0	0	0	0	0	0	0	0	0	0	0	0	0	0	0	0	0	1.90098	0	0	0	0	0	0	0	0	0	0	0	0	0	0	0
930c2431b8b22fe63c8decffc4a0c2a3	Bacteria	Actinobacteria	Thermoleophilia	Solirubrobacterales	Solirubrobacteraceae	Conexibacter	uncultured Conexibacter	0	0	0	0	0	0	0	0	0	0	0	0	0	0	0	0	1.99892	0	0	0	0	0	0	0	0	0	0	0	0	0	0	0	0	0	0	0	0	0	0	0	0	0
96d6f5f02f0f7daae686a2251dfd3ddf	Bacteria	Actinobacteria	Thermoleophilia	Solirubrobacterales	Solirubrobacteraceae	Conexibacter	uncultured Conexibacter	0	0	0	0	0	0	0	0	0	0	0	0	0	0	0	0	0	0	0	0	0	0	0	0	0	0	0	0	0	0	0	0	0	0	0	0	0	0	1.88149	0	0	0
a2e8fefeb2fd5881f7e41f6380614578	Bacteria	Actinobacteria	Thermoleophilia	Solirubrobacterales	Solirubrobacteraceae	Conexibacter	uncultured Conexibacter	0	0	0	0	0	0	0	0	0	0	0	0	0	0	0	0	0	0	0	0	0	0	0	0	0	0	0	0	0	0	0	0	0	0	0	0	0	0	0	0	0	0
b2df47958ace740433039cac4923deeb	Bacteria	Actinobacteria	Thermoleophilia	Solirubrobacterales	Solirubrobacteraceae	Conexibacter	uncultured Conexibacter	0	0	0	0	0	0	0	0	0	2.28073	0	0	0	0	0	0	0	0	0	0	0	0	0	0	0	0	0	0	0	0	0	0	0	0	0	0	0	0	0	0	0	0
c16b2317ccf03dba78a6d5e14aa05353	Bacteria	Actinobacteria	Thermoleophilia	Solirubrobacterales	Solirubrobacteraceae	Conexibacter	uncultured Conexibacter	0	0	0	0	0	0	0	0	0	0	0	0	0	0	0	0	0	0	0	0	0	0	0	0	0	0	0	0	0	0	0	0	0	0	0	0	0	0	0	0	0	0
d5ad057cb51b7512697f935fa4ad397d	Bacteria	Actinobacteria	Thermoleophilia	Solirubrobacterales	Solirubrobacteraceae	Conexibacter	uncultured Conexibacter	0	0	0	0	0	0	0	0	0	0	0	0	0	0	0	0	0	0	0	0	0	0	0	0	0	0	0	0	0	0	0	0	0	0	0	0	0	0	0	0	0	0
f562a9417237e356b23ded68c51fc344	Bacteria	Actinobacteria	Thermoleophilia	Solirubrobacterales	Solirubrobacteraceae	Conexibacter	uncultured Conexibacter	0	0	0	0	0	0	0	0	0	0	0	0	0	0	0	0	0	0	0	0	0	0	0	0	0	0	0	0	0	0	0	0	0	0	0	0	0	0	1.88149	0	0	0
5df22747813ad924ff84a01bed0a3e18	Bacteria	Actinobacteria	Thermoleophilia	Solirubrobacterales	Solirubrobacteraceae	Solirubrobacter	unclassified Solirubrobacter	0	0	0	0	0	0	0	0	0	0	0	0	0	0	3.09225	0	0	0	0	0	0	0	0	0	0	0	0	0	0	0	0	0	0	0	0	0	0	0	0	0	0	0
cd03fd3427ee8979e1a0e73a1b7089a1	Bacteria	Actinobacteria	Thermoleophilia	Solirubrobacterales	Solirubrobacteraceae	Solirubrobacter	unclassified Solirubrobacter	0	0	0	0	0	0	0	0	0	0	0	0	0	0	0	0	0	0	0	0	0	0	0	0	0	0	0	0	0	0	0	0	0	0	0	0	0	0	0	0	0	0
120b79c31651b2215ca610540e649f64	Bacteria	Actinobacteria	Thermoleophilia	Solirubrobacterales	Solirubrobacteraceae	Solirubrobacter	uncultured Solirubrobacter	0	0	0	0	0	0	0	0	0	0	0	0	0	0	0	0	0	0	0	0	0	0	0	0	0	0	0	0	1.34581	0	0	0	0	0	0	0	0	0	0	0	0	0
4017cfad08e2bcc6c5e7388ed48b5b56	Bacteria	Actinobacteria	Thermoleophilia	Solirubrobacterales	Solirubrobacteraceae	Solirubrobacter	uncultured Solirubrobacter	0	0	0	0	0	0	0	0	0	0	0	0	0	0	0	0	0	0	0	0	0	0	0	0	0	0	0	0	0	0	0	0	0	0	0	0	0	0	0	0	0	0
5fc59f86ca47c3f5578e165db5db8d52	Bacteria	Actinobacteria	Thermoleophilia	Solirubrobacterales	Solirubrobacteraceae	Solirubrobacter	uncultured Solirubrobacter	0	0	0	0	0	0	0	0	0	2.08878	0	0	0	0	0	0	0	0	0	0	0	0	0	0	0	0	0	0	0	0	0	0	0	0	0	0	0	0	0	0	0	0
b3d17b5412afcb0348527979f466661b	Bacteria	Actinobacteria	Thermoleophilia	Solirubrobacterales	Solirubrobacteraceae	Solirubrobacter	uncultured Solirubrobacter	0	0	0	0	0	0	0	0	0	0	3.47076	0	0	0	0	0	0	0	0	0	0	0	0	0	0	0	0	0	0	0	0	0	0	0	0	0	0	0	0	0	0	0
d55821efdeb2eceb7620a9081cdb4e75	Bacteria	Actinobacteria	Thermoleophilia	Solirubrobacterales	Solirubrobacteraceae	Solirubrobacter	uncultured Solirubrobacter	0	0	0	0	0	0	0	0	0	0	0	0	0	0	3.09225	0	0	0	0	0	0	0	0	0	0	0	0	0	0	0	0	0	0	0	0	0	0	0	0	0	0	0
62860bd12b5832943f66cfe182f49cfa	Bacteria	Actinobacteria	Thermoleophilia	Solirubrobacterales	Solirubrobacteraceae	Solirubrobacteraceae JCM 18997	uncultured Solirubrobacteraceae JCM 18997	0	0	0	0	0	0	0	0	0	0	1.49345	0	0	0	0	0	0	0	0	0	0	0	0	0	0	0	0	0	0	0	0	0	0	0	0	0	0	0	0	0	0	0
899d79fdd7afbbbabf9ff9813fa35a05	Bacteria	Actinobacteria	Thermoleophilia	Solirubrobacterales	Solirubrobacteraceae	unclassified Solirubrobacteraceae	unclassified Solirubrobacteraceae	0	0	0	0	0	0	0	0	0	0	1.59328	0	0	0	0	0	0	0	0	0	0	0	0	0	0	0	0	0	0	0	0	0	0	0	0	0	0	0	0	0	0	0
89dafaad210f80a53c0c4ec0c979e562	Bacteria	Actinobacteria	Thermoleophilia	Solirubrobacterales	Solirubrobacteraceae	unclassified Solirubrobacteraceae	unclassified Solirubrobacteraceae	0	0	0	0	0	0	0	0	0	0	0	0	0	0	3.09225	0	0	0	0	0	0	0	0	0	0	0	0	0	0	0	0	0	0	0	0	0	0	0	0	0	0	0
c9578eab3c27696dcb5a0b58d1489460	Bacteria	Actinobacteria	Thermoleophilia	Solirubrobacterales	Solirubrobacteraceae	unclassified Solirubrobacteraceae	unclassified Solirubrobacteraceae	2.17668	0	0	0	0	0	0	0	0	0	0	0	0	0	0	0	0	0	0	0	0	0	0	0	0	0	0	0	0	0	0	0	0	0	0	0	0	0	0	0	0	0
194ba15ce2472510d1fb37a62fbe05e4	Bacteria	Actinobacteria	Thermoleophilia	Solirubrobacterales	Solirubrobacterales 67-14	unclassified Solirubrobacterales 67-14	unclassified Solirubrobacterales 67-14	0	0	0	0	0	0	0	0	0	0	2.49567	0	0	0	0	0	0	0	0	0	0	0	0	0	0	0	0	0	0	0	0	0	0	0	0	0	0	0	0	0	0	0
2d4f8e8d7e49dcc1adf24b675009c3b2	Bacteria	Actinobacteria	Thermoleophilia	Solirubrobacterales	Solirubrobacterales 67-14	unclassified Solirubrobacterales 67-14	unclassified Solirubrobacterales 67-14	0	0	0	0	0	0	0	0	0	0	2.07989	0	0	0	0	0	0	0	0	0	0	0	0	0	0	0	0	0	0	0	0	0	0	0	0	0	0	0	0	0	0	0
b3852409fd84b2b708704c43c90883bd	Bacteria	Actinobacteria	Thermoleophilia	Solirubrobacterales	Solirubrobacterales 67-14	unclassified Solirubrobacterales 67-14	unclassified Solirubrobacterales 67-14	0	0	0	0	0	0	0	0	0	0	2.27291	0	0	0	0	0	0	0	0	0	0	0	0	0	0	0	0	0	0	0	0	0	0	0	0	0	0	0	0	0	0	0
d4c610aa5197515c51cf438c42cf4deb	Bacteria	Actinobacteria	Thermoleophilia	Solirubrobacterales	Solirubrobacterales 67-14	unclassified Solirubrobacterales 67-14	unclassified Solirubrobacterales 67-14	0	0	0	0	0	0	0	0	0	0	1.49345	0	0	0	0	0	0	0	0	0	0	0	0	0	0	0	0	0	0	0	0	0	0	0	0	0	0	0	0	0	0	0
11627f0355a70dd41d81f9f1da617524	Bacteria	Actinobacteria	Thermoleophilia	Solirubrobacterales	Solirubrobacterales 67-14	uncultured Solirubrobacterales 67-14	uncultured Solirubrobacterales 67-14	0	0	0	0	0	0	0	0	0	0	2.49567	0	0	0	0	0	0	0	0	0	0	0	0	0	0	0	0	0	0	0	0	0	0	0	0	0	0	0	0	0	0	0
6c29d326d30344367f351c117fb9e993	Bacteria	Actinobacteria	Thermoleophilia	Solirubrobacterales	Solirubrobacterales 67-14	uncultured Solirubrobacterales 67-14	uncultured Solirubrobacterales 67-14	0	0	0	0	0	0	0	0	0	0	0	0	0	0	0	0	0	0	0	0	0	0	0	0	0	0	0	0	1.96004	0	0	0	0	0	0	0	0	0	0	0	0	0
eb89f072b904b0f3192c56960d952735	Bacteria	Actinobacteria	Thermoleophilia	Solirubrobacterales	Solirubrobacterales 67-14	uncultured Solirubrobacterales 67-14	uncultured Solirubrobacterales 67-14	0	0	0	0	0	0	0	0	0	0	0	0	0	0	0	0	0	0	0	0	0	0	0	0	0	0	0	0	0	0	0	0	0	0	0	0	0	0	0	0	0	0
ae3e4f8137248ea387540441bf9c187a	Bacteria	Armatimonadetes	Armatimonadia	Armatimonadales	unclassified Armatimonadales	unclassified Armatimonadales	unclassified Armatimonadales	0	0	0	0	0	0	1.55147	0	0	0	0	0	0	0	0	0	0	0	0	0	0	0	0	0	0	0	0	0	0	0	0	0	0	0	0	0	0	0	0	0	0	0
a659f8753dd38fb2bf2b1b2dc99955eb	Bacteria	Armatimonadetes	Armatimonadia	Armatimonadales	uncultured Armatimonadales	uncultured Armatimonadales	uncultured Armatimonadales	0	0	0	0	0	0	0	0	0	0	0	0	0	0	0	0	0	1.65914	0	0	0	0	0	0	0	0	0	0	0	0	0	0	0	0	0	0	0	0	0	0	0	0
a6c4a622120c8391320141eac2c93896	Bacteria	Armatimonadetes	Armatimonadia	Armatimonadales	uncultured Armatimonadales	uncultured Armatimonadales	uncultured Armatimonadales	0	0	0	0	0	0	0	0	0	0	0	0	0	0	0	0	0	0	0	0	0	0	0	0	0	0	0	0	0	0	0	0	2.73733	0	0	0	0	0	0	0	0	0
acc94ef5ea25723ea3db38e95c04a47e	Bacteria	Armatimonadetes	Armatimonadia	Armatimonadales	uncultured Armatimonadales	uncultured Armatimonadales	uncultured Armatimonadales	0	0	0	0	0	0	0	0	0	0	1.77434	0	0	0	0	0	0	0	0	0	0	0	0	0	0	0	0	0	0	0	0	0	0	0	0	0	0	0	0	0	0	0
f646e5dd6911fd588fb9ede45b74f244	Bacteria	Armatimonadetes	Chthonomonadetes	Chthonomonadales	Chthonomonadaceae	Chthonomonas	uncultured Chthonomonas	0	0	0	0	0	0	0	0	0	0	2.14714	0	0	0	0	0	0	0	0	0	0	0	0	0	0	0	0	0	0	0	0	0	0	0	0	0	0	0	0	0	0	0
994c025c1b56b937d85a6ec5238cfb3c	Bacteria	Armatimonadetes	Fimbriimonadia	Fimbriimonadales	Fimbriimonadaceae	unclassified Fimbriimonadaceae	unclassified Fimbriimonadaceae	0	0	0	0	0	0	0	0	0	0	1.49345	0	0	0	0	0	0	0	0	0	0	0	0	0	0	0	0	0	0	0	0	0	0	0	0	0	0	0	0	0	0	0
02b282568bb934d870824315c232fd8b	Bacteria	Bacteroidetes	Bacteroidia	Bacteroidales	Bacteroidaceae	Bacteroides	acidifaciens	0	0	0	0	0	0	0	0	0	0	0	0	0	0	3.61969	0	0	0	0	0	0	0	0	0	0	0	0	0	0	0	0	0	0	0	0	0	0	0	0	0	0	0
4d72155aeba06bdf2929310481138dd8	Bacteria	Bacteroidetes	Bacteroidia	Bacteroidales	Bacteroidaceae	Bacteroides	coprosuis	0	0	0	0	0	0	0	0	0	0	0	0	0	0	0	0	0	0	0	0	0	0	0	0	0	0	0	0	0	0	0	0	0	0	0	0	0	0	0	0	0	0
9496d87b94d90dff068f0716603930bd	Bacteria	Bacteroidetes	Bacteroidia	Bacteroidales	Bacteroidaceae	Bacteroides	fragilis	0	0	0	0	0	0	0	0	0	0	0	0	0	0	0	0	0	0	0	0	0	0	0	0	0	0	0	0	0	0	0	0	0	0	0	0	0	0	0	0	0	0
25d727166a36df8d2f6a915a945bf5ac	Bacteria	Bacteroidetes	Bacteroidia	Bacteroidales	Bacteroidaceae	Bacteroides	stercoris ATCC 43183	0	0	0	0	0	0	0	0	0	0	0	0	0	0	0	0	0	0	0	0	0	0	0	0	0	0	0	0	0	0	0	0	0	0	0	0	0	0	0	0	0	0
026773ed998278ea98ad4adfc716c06d	Bacteria	Bacteroidetes	Bacteroidia	Bacteroidales	Bacteroidaceae	Bacteroides	unclassified Bacteroides	0	8.39273	1.88352	0	3.37952	0	4.06954	4.27722	0	5.67723	2.27291	3.57583	3.7209	6.23493	0	0	4.11412	0	0	3.05003	2.04803	3.47267	0	1.88126	0	0	0	0	3.21517	0	3.7811	0	0	0	0	0	3.06049	4.56108	1.50875	7.1415	0	0
03af966ff07ddef2b87da992b85b600b	Bacteria	Bacteroidetes	Bacteroidia	Bacteroidales	Bacteroidaceae	Bacteroides	unclassified Bacteroides	0	0	0	0	0	0	0	0	0	0	0	0	0	0	0	0	0	0	0	0	0	0	0	0	0	0	0	0	0	0	0	0	0	0	0	0	0	0	0	0	0	0
1df1fb0b6655759e86dd6afbab2b0121	Bacteria	Bacteroidetes	Bacteroidia	Bacteroidales	Bacteroidaceae	Bacteroides	unclassified Bacteroides	0	0	0	0	0	0	0	0	0	0	0	0	0	0	0	0	0	0	0	0	0	0	0	0	0	0	0	0	0	0	0	0	0	0	0	0	0	0	0	0	0	0
23f7e7dec8e6f499ef16e00c66c6cdc9	Bacteria	Bacteroidetes	Bacteroidia	Bacteroidales	Bacteroidaceae	Bacteroides	unclassified Bacteroides	0	0	0	0	0	0	0	0	0	0	0	0	0	0	0	0	0	0	0	0	0	0	0	0	0	0	0	0	0	0	0	0	0	0	0	0	0	0	0	0	2.38223	0
2a2b525d19477e8cfa54705c431db1d8	Bacteria	Bacteroidetes	Bacteroidia	Bacteroidales	Bacteroidaceae	Bacteroides	unclassified Bacteroides	0	0	0	0	0	0	0	0	0	0	0	0	0	0	0	0	1.66198	0	0	0	0	0	0	0	0	0	0	0	0	0	0	0	0	0	0	0	0	0	0	0	0	0
2b7929cbab9d20c849cac3c9cad8bd1e	Bacteria	Bacteroidetes	Bacteroidia	Bacteroidales	Bacteroidaceae	Bacteroides	unclassified Bacteroides	0	0	0	0	0	0	0	0	0	0	0	0	0	0	0	0	0	0	0	0	0	0	0	0	0	0	0	0	0	0	0	0	0	0	0	0	2.09016	0	0	0	0	0
3dd7042da39846e676d5034715adc9e8	Bacteria	Bacteroidetes	Bacteroidia	Bacteroidales	Bacteroidaceae	Bacteroides	unclassified Bacteroides	0	0	0	0	0	0	0	0	0	0	0	0	0	0	0	0	0	0	0	0	0	0	0	0	2.62464	0	0	0	0	0	0	0	0	0	0	0	0	0	0	0	0	0
3e32d02e887df46d9b3e24f3bb4b6b2f	Bacteria	Bacteroidetes	Bacteroidia	Bacteroidales	Bacteroidaceae	Bacteroides	unclassified Bacteroides	0	0	0	0	0	0	0	0	0	0	0	0	0	0	0	0	0	0	0	0	0	0	0	0	0	0	0	0	0	0	0	0	0	0	0	0	0	0	0	0	0	2.40147
49a4bfedce8752fdfaff4caa8a5fb22d	Bacteria	Bacteroidetes	Bacteroidia	Bacteroidales	Bacteroidaceae	Bacteroides	unclassified Bacteroides	0	0	0	0	0	0	0	0	0	0	0	0	0	0	0	0	0	0	0	0	0	0	0	0	0	0	0	0	0	0	0	3.09034	0	0	0	0	0	0	0	0	0	0
4e6f752fab820ae0caa3b68e3cfd9351	Bacteria	Bacteroidetes	Bacteroidia	Bacteroidales	Bacteroidaceae	Bacteroides	unclassified Bacteroides	0	0	0	0	0	0	0	0	0	0	0	0	0	0	0	0	0	0	0	0	0	0	0	0	0	0	0	0	0	0	0	0	0	0	0	0	0	0	0	0	0	0
4fdff7222956440c1ec51e69e3293b40	Bacteria	Bacteroidetes	Bacteroidia	Bacteroidales	Bacteroidaceae	Bacteroides	unclassified Bacteroides	0	0	0	0	0	0	0	1.69447	0	0	0	0	0	0	0	0	0	0	0	0	0	0	0	0	0	0	0	0	0	0	0	0	0	0	0	0	0	0	0	0	0	0
5a7c285bdaa367e541147f2e6f4dfcff	Bacteria	Bacteroidetes	Bacteroidia	Bacteroidales	Bacteroidaceae	Bacteroides	unclassified Bacteroides	0	0	0	0	0	0	0	0	0	0	0	0	0	0	0	0	0	0	0	0	0	0	0	0	0	0	0	0	0	0	0	0	0	0	2.16351	0	0	0	0	0	0	0
5ba0d6c9654a3deef44c5374be15385c	Bacteria	Bacteroidetes	Bacteroidia	Bacteroidales	Bacteroidaceae	Bacteroides	unclassified Bacteroides	0	0	0	0	0	0	0	0	0	0	0	0	0	1.9574	0	0	0	0	0	0	0	0	0	0	0	0	0	0	0	0	0	0	0	0	0	0	0	0	0	0	0	0
668fdb718997fc1589c7817655d4bb5f	Bacteria	Bacteroidetes	Bacteroidia	Bacteroidales	Bacteroidaceae	Bacteroides	unclassified Bacteroides	0	0	0	0	0	0	0	0	0	0	0	0	0	0	0	0	0	0	0	0	0	0	0	0	0	0	0	0	0	0	0	0	0	0	0	0	0	0	0	0	0	0
70862805a2b7c7d954cbe12362445c7c	Bacteria	Bacteroidetes	Bacteroidia	Bacteroidales	Bacteroidaceae	Bacteroides	unclassified Bacteroides	0	4.1223	0	0	0	0	0	0	0	3.88482	0	0	0	4.4633	0	0	0	0	0	0	0	0	0	0	0	0	0	0	0	0	2.69863	0	0	0	0	0	0	0	0	0	0	0
76e69c2154b1b7000c5ad80b9898f2a0	Bacteria	Bacteroidetes	Bacteroidia	Bacteroidales	Bacteroidaceae	Bacteroides	unclassified Bacteroides	2.94301	0	0	0	0	0	0	0	0	0	0	0	0	0	0	0	0	0	0	0	0	0	0	0	0	0	0	0	0	0	0	0	0	0	0	0	0	0	0	0	0	0
7b8c15b3fc5042490d1532deb27e44b4	Bacteria	Bacteroidetes	Bacteroidia	Bacteroidales	Bacteroidaceae	Bacteroides	unclassified Bacteroides	0	0	0	0	0	0	0	0	0	0	0	0	0	0	0	0	0	0	0	0	0	0	0	0	0	0	0	0	0	0	0	0	0	0	0	0	0	0	0	0	0	0
7f87d91dfb95bd3a6598fd05ee796422	Bacteria	Bacteroidetes	Bacteroidia	Bacteroidales	Bacteroidaceae	Bacteroides	unclassified Bacteroides	0	0	0	0	0	0	0	0	0	0	0	0	0	0	0	0	0	0	0	0	0	0	0	1.44082	0	0	0	0	0	0	0	0	0	0	0	0	0	0	0	0	0	0
8503b8341acdfb329ec9f85b670ffb94	Bacteria	Bacteroidetes	Bacteroidia	Bacteroidales	Bacteroidaceae	Bacteroides	unclassified Bacteroides	0	0	0	0	0	0	0	0	0	0	0	0	0	0	0	0	0	0	0	0	0	0	0	0	0	0	0	0	2.15991	0	0	0	0	0	0	0	0	0	0	0	0	0
8f085ab3564707a2ea29003a442444e1	Bacteria	Bacteroidetes	Bacteroidia	Bacteroidales	Bacteroidaceae	Bacteroides	unclassified Bacteroides	0	0	0	0	0	0	0	0	0	0	0	0	0	0	0	0	0	0	0	0	0	0	0	0	3.78219	0	0	0	0	0	0	0	0	0	2.13261	0	0	0	0	0	0	0
90a51bac3de366459d333d62d2373a02	Bacteria	Bacteroidetes	Bacteroidia	Bacteroidales	Bacteroidaceae	Bacteroides	unclassified Bacteroides	0	0	0	0	0	0	0	0	0	0	0	0	0	0	3.09225	0	0	0	0	0	0	0	0	0	0	0	0	0	0	0	0	0	0	0	0	0	0	0	0	0	0	0
ab294b9e50f64f8b8b20b57eb09010f1	Bacteria	Bacteroidetes	Bacteroidia	Bacteroidales	Bacteroidaceae	Bacteroides	unclassified Bacteroides	0	0	0	0	0	0	0	0	0	0	0	0	0	0	0	0	0	0	0	0	0	0	0	0	0	0	0	0	0	0	0	0	0	0	0	0	0	0	0	0	0	2.40147
c1e6a3b26cc7d12c8f7e22ebb092e001	Bacteria	Bacteroidetes	Bacteroidia	Bacteroidales	Bacteroidaceae	Bacteroides	unclassified Bacteroides	0	0	0	0	0	0	0	0	0	0	0	0	0	0	0	0	0	0	0	0	0	0	0	0	0	0	0	0	0	0	0	0	0	0	0	0	0	0	0	0	0	0
c3e3f67c71a6f63983c78865cfd00f4f	Bacteria	Bacteroidetes	Bacteroidia	Bacteroidales	Bacteroidaceae	Bacteroides	unclassified Bacteroides	0	0	0	0	0	0	0	0	0	0	0	0	0	3.30294	0	0	0	0	0	0	0	0	0	0	0	0	0	0	0	0	0	0	0	0	0	0	0	0	0	0	0	0
decb9e80418b1870012768ec8d5dfee3	Bacteria	Bacteroidetes	Bacteroidia	Bacteroidales	Bacteroidaceae	Bacteroides	unclassified Bacteroides	0	0	0	0	0	0	0	0	0	0	0	0	0	0	0	0	0	0	0	0	0	0	0	0	0	0	0	0	0	0	0	0	0	0	0	0	0	0	0	0	0	0
066ed8bb896ec0f4a8c972277154d13b	Bacteria	Bacteroidetes	Bacteroidia	Bacteroidales	Bacteroidaceae	Bacteroides	uncultured Bacteroides	0	0	0	0	0	0	0	0	0	0	0	0	0	0	0	0	0	0	0	0	0	0	0	0	0	0	0	0	0	0	0	0	0	0	0	0	0	0	0	0	0	0
297cfdbc22ba72f01af86d892d84a6d8	Bacteria	Bacteroidetes	Bacteroidia	Bacteroidales	Bacteroidaceae	Bacteroides	uncultured Bacteroides	0	0	0	0	0	0	0	0	0	0	0	0	0	0	0	0	0	0	0	0	0	0	0	0	0	0	0	0	0	0	0	0	0	0	0	0	0	0	0	0	0	0
31da9184fdef777ebc72566908f13461	Bacteria	Bacteroidetes	Bacteroidia	Bacteroidales	Bacteroidaceae	Bacteroides	uncultured Bacteroides	0	0	0	0	0	0	0	0	0	0	0	0	0	0	0	0	0	0	0	0	0	0	0	0	0	0	0	0	0	0	0	0	0	0	0	0	0	0	0	0	0	2.66113
574ab9c17692ffd001643c930f6895f5	Bacteria	Bacteroidetes	Bacteroidia	Bacteroidales	Bacteroidaceae	Bacteroides	uniformis	0	0	0	0	0	0	0	0	0	0	0	0	0	0	0	0	0	0	0	0	0	0	0	0	0	0	0	0	0	0	0	0	0	0	0	0	0	0	0	0	0	0
346cecbdc426f04742e9140b07d3af3c	Bacteria	Bacteroidetes	Bacteroidia	Bacteroidales	Bacteroidales BS11 gut group	uncultured Bacteroidales BS11 gut group	uncultured Bacteroidales BS11 gut group	0	0	0	0	0	0	0	0	0	0	0	0	0	0	0	0	0	0	0	0	0	0	0	0	0	0	0	0	0	0	0	0	0	0	0	0	0	0	0	0	0	0
41547490aadf89841213000078aad904	Bacteria	Bacteroidetes	Bacteroidia	Bacteroidales	Bacteroidales BS11 gut group	uncultured Bacteroidales BS11 gut group	uncultured Bacteroidales BS11 gut group	0	0	0	0	0	0	0	0	0	0	0	0	0	0	0	0	0	0	0	0	0	0	0	0	0	0	0	0	0	0	0	0	0	0	0	0	0	0	0	0	0	0
4eb67ac6cad1d3532d9a1c146ac17953	Bacteria	Bacteroidetes	Bacteroidia	Bacteroidales	Bacteroidales BS11 gut group	uncultured Bacteroidales BS11 gut group	uncultured Bacteroidales BS11 gut group	0	0	0	0	0	0	0	0	0	0	0	0	0	0	0	0	0	0	0	0	0	0	0	0	0	0	0	0	0	0	0	0	0	0	0	0	0	0	0	0	0	2.00359
74a281deeae1f979842ae406c62f1ad4	Bacteria	Bacteroidetes	Bacteroidia	Bacteroidales	Bacteroidales BS11 gut group	uncultured Bacteroidales BS11 gut group	uncultured Bacteroidales BS11 gut group	0	0	0	0	0	0	0	0	0	0	0	0	0	0	0	0	0	0	0	0	0	0	0	0	0	0	0	0	0	0	0	0	0	0	0	0	0	0	0	0	0	0
98106d3c79c6ce3b97d1b907aac04b6c	Bacteria	Bacteroidetes	Bacteroidia	Bacteroidales	Bacteroidales BS11 gut group	uncultured Bacteroidales BS11 gut group	uncultured Bacteroidales BS11 gut group	0	0	0	0	0	0	0	0	0	0	0	0	0	0	0	0	0	0	0	0	0	0	0	0	0	0	0	0	0	0	0	0	0	0	0	0	1.83883	0	0	0	0	0
796a54f6d8dea9c68474226144fcff87	Bacteria	Bacteroidetes	Bacteroidia	Bacteroidales	Bacteroidales F082	Bacteroidales Bact_22	unclassified Bacteroidales Bact_22	0	0	0	0	0	0	0	0	0	0	0	0	0	0	0	0	0	0	0	0	0	0	0	0	0	0	0	0	0	0	0	0	0	0	0	0	0	0	0	0	0	0
adeb78544ca03ce4fc2f97a86dc64bed	Bacteria	Bacteroidetes	Bacteroidia	Bacteroidales	Bacteroidales F082	Bacteroidales Bact_22	unclassified Bacteroidales Bact_22	0	0	0	0	0	0	0	0	0	0	0	0	0	0	0	0	0	0	0	0	0	0	0	0	0	0	0	0	0	0	0	0	0	0	0	0	0	0	3.88346	0	0	0
06169376a3691deb9d38691cd69518a0	Bacteria	Bacteroidetes	Bacteroidia	Bacteroidales	Bacteroidales F082	unclassified Bacteroidales F082	unclassified Bacteroidales F082	0	0	0	0	0	0	0	0	0	0	0	0	0	0	0	0	0	0	0	0	0	0	0	0	0	0	0	0	0	0	0	0	0	0	0	0	0	0	0	0	0	0
079520c5772e46a3de0ea01655740e0e	Bacteria	Bacteroidetes	Bacteroidia	Bacteroidales	Bacteroidales F082	unclassified Bacteroidales F082	unclassified Bacteroidales F082	0	0	0	0	0	0	0	0	0	0	0	0	0	0	0	0	0	0	0	0	0	0	0	0	0	0	0	0	0	0	0	0	0	0	0	0	0	0	0	0	0	0
66e5dab562133878f51d24ff0deefa73	Bacteria	Bacteroidetes	Bacteroidia	Bacteroidales	Bacteroidales F082	unclassified Bacteroidales F082	unclassified Bacteroidales F082	0	0	0	0	0	0	0	0	0	0	0	0	0	0	0	0	0	0	0	0	0	0	0	0	0	0	0	0	0	0	0	0	0	0	0	0	0	0	0	0	0	0
94728a3ab7c633a94f2c8384cadd2d19	Bacteria	Bacteroidetes	Bacteroidia	Bacteroidales	Bacteroidales F082	unclassified Bacteroidales F082	unclassified Bacteroidales F082	0	0	0	0	0	0	0	0	0	0	0	0	0	0	0	0	0	0	0	0	0	0	0	0	0	0	0	0	0	0	0	0	0	0	0	0	0	0	0	0	0	0
9abd18a097b6b995e75697d1ae83ddc8	Bacteria	Bacteroidetes	Bacteroidia	Bacteroidales	Bacteroidales F082	unclassified Bacteroidales F082	unclassified Bacteroidales F082	0	0	0	0	0	0	0	0	0	0	0	0	0	0	0	0	0	0	0	0	0	0	0	0	0	0	0	0	0	0	0	0	0	0	0	0	0	0	0	0	0	0
bcb884ecabdbe9dea8b3900a85f6320c	Bacteria	Bacteroidetes	Bacteroidia	Bacteroidales	Bacteroidales F082	unclassified Bacteroidales F082	unclassified Bacteroidales F082	0	0	0	0	0	0	0	0	0	0	0	0	0	0	0	0	0	0	0	0	0	0	0	0	0	0	0	0	0	0	0	0	0	0	0	0	0	0	0	0	0	0
ceff67cd3a46c8d5474dfe9daf0feb58	Bacteria	Bacteroidetes	Bacteroidia	Bacteroidales	Bacteroidales F082	unclassified Bacteroidales F082	unclassified Bacteroidales F082	0	0	0	0	0	0	0	0	0	0	0	0	0	0	0	0	0	0	0	0	0	0	0	0	0	0	0	0	0	0	0	0	0	0	0	0	0	0	0	0	0	0
d10c1dee10bc626d3d3f7a924dc97f8c	Bacteria	Bacteroidetes	Bacteroidia	Bacteroidales	Bacteroidales F082	unclassified Bacteroidales F082	unclassified Bacteroidales F082	0	0	0	0	0	0	0	0	0	0	0	0	0	0	0	0	0	0	0	0	0	0	0	0	0	0	0	0	0	0	0	0	0	0	0	0	0	0	0	0	0	0
ed518ea2264ccf7b9a3e23c3040d4bea	Bacteria	Bacteroidetes	Bacteroidia	Bacteroidales	Bacteroidales F082	unclassified Bacteroidales F082	unclassified Bacteroidales F082	0	0	0	0	0	0	0	0	0	0	0	0	0	0	0	0	0	0	0	0	0	0	0	0	0	0	0	0	0	0	0	0	0	0	0	0	0	0	0	0	0	0
faf3a71bbd69e498a8ab71fd304be4a9	Bacteria	Bacteroidetes	Bacteroidia	Bacteroidales	Bacteroidales F082	unclassified Bacteroidales F082	unclassified Bacteroidales F082	0	0	0	0	0	0	0	0	0	0	0	0	0	0	0	0	0	0	0	0	0	0	0	0	0	0	0	0	0	0	0	0	0	0	0	0	0	0	2.81563	0	0	0
1f64c15efc8a0740190f8b8872a4af74	Bacteria	Bacteroidetes	Bacteroidia	Bacteroidales	Bacteroidales F082	uncultured Bacteroidales F082	uncultured Bacteroidales F082	0	0	0	0	0	0	0	0	0	0	0	0	0	0	0	0	0	0	0	0	0	0	0	0	0	0	0	0	0	0	0	0	0	0	0	0	0	0	0	0	0	2.30337
45cd5f5fea495acdf3915ac3bfd45203	Bacteria	Bacteroidetes	Bacteroidia	Bacteroidales	Bacteroidales F082	uncultured Bacteroidales F082	uncultured Bacteroidales F082	0	0	0	0	0	0	0	0	0	0	0	0	0	0	0	0	0	0	0	0	0	0	0	0	0	0	0	0	0	0	0	0	0	0	0	0	0	0	0	0	0	0
53fbf9302d38a6b1a22c86c1467f2f16	Bacteria	Bacteroidetes	Bacteroidia	Bacteroidales	Bacteroidales F082	uncultured Bacteroidales F082	uncultured Bacteroidales F082	0	0	0	0	0	0	0	0	0	0	0	0	0	0	0	0	0	0	0	0	0	0	0	0	0	0	0	0	0	0	0	0	0	0	0	0	0	0	0	0	0	0
58bd5b78d7fefba98cb8a434e1153667	Bacteria	Bacteroidetes	Bacteroidia	Bacteroidales	Bacteroidales F082	uncultured Bacteroidales F082	uncultured Bacteroidales F082	0	0	0	0	0	0	0	0	0	0	0	0	0	0	0	0	0	0	0	0	0	0	0	0	0	0	0	0	0	0	0	0	0	0	0	0	0	0	0	0	0	0
659dc3b0f5608917aac5b45a688efb76	Bacteria	Bacteroidetes	Bacteroidia	Bacteroidales	Bacteroidales F082	uncultured Bacteroidales F082	uncultured Bacteroidales F082	0	0	0	0	0	0	0	0	0	0	0	0	0	0	0	0	0	0	0	0	0	0	0	0	0	0	0	0	0	0	0	0	0	0	0	0	0	0	0	0	0	0
7134ec692c5d3536d7976a47d86e6806	Bacteria	Bacteroidetes	Bacteroidia	Bacteroidales	Bacteroidales F082	uncultured Bacteroidales F082	uncultured Bacteroidales F082	0	0	0	0	0	0	0	0	0	0	0	0	0	0	0	0	0	0	0	0	0	0	0	0	0	0	0	0	0	0	0	0	0	0	0	0	0	0	0	0	0	0
80be4c713d376c2aa91a646f32474862	Bacteria	Bacteroidetes	Bacteroidia	Bacteroidales	Bacteroidales F082	uncultured Bacteroidales F082	uncultured Bacteroidales F082	0	0	0	0	0	0	0	0	0	0	0	0	0	0	0	0	0	0	0	0	0	0	0	0	0	0	0	0	0	0	0	0	0	0	0	0	0	0	0	0	0	0
81c4b82b2103ec552b9508642240dbe6	Bacteria	Bacteroidetes	Bacteroidia	Bacteroidales	Bacteroidales F082	uncultured Bacteroidales F082	uncultured Bacteroidales F082	0	0	0	0	0	0	0	0	0	0	0	0	0	0	0	0	0	0	0	0	0	0	0	0	0	0	0	0	0	0	0	0	0	0	0	0	0	0	0	0	0	0
881d91dce4632518569c8450cb8e6f16	Bacteria	Bacteroidetes	Bacteroidia	Bacteroidales	Bacteroidales F082	uncultured Bacteroidales F082	uncultured Bacteroidales F082	0	0	0	0	0	0	0	0	0	0	0	0	0	0	0	0	0	0	0	0	0	0	0	0	0	0	0	0	0	0	0	0	0	0	0	0	0	0	0	0	0	0
8a2456c97254f622e4b2608fd17a4674	Bacteria	Bacteroidetes	Bacteroidia	Bacteroidales	Bacteroidales F082	uncultured Bacteroidales F082	uncultured Bacteroidales F082	0	0	0	0	0	0	0	0	0	0	0	0	0	0	0	0	0	0	0	0	0	0	0	0	0	0	0	0	0	0	0	0	0	0	0	0	0	0	0	0	0	2.33682
90286dca93ffa49adaf88c619a564018	Bacteria	Bacteroidetes	Bacteroidia	Bacteroidales	Bacteroidales F082	uncultured Bacteroidales F082	uncultured Bacteroidales F082	0	0	0	0	0	0	0	0	0	0	0	0	0	0	0	0	0	0	0	0	0	0	0	0	0	0	0	0	0	0	0	0	0	0	0	0	0	0	0	0	0	0
9dec7d4e7574d0223a9856b507f08727	Bacteria	Bacteroidetes	Bacteroidia	Bacteroidales	Bacteroidales F082	uncultured Bacteroidales F082	uncultured Bacteroidales F082	0	0	0	0	0	0	0	0	0	0	0	0	0	0	0	0	0	0	0	0	0	0	0	0	0	0	0	0	0	0	0	0	0	0	0	0	1.67274	0	0	0	0	0
bef155dcd31a80324ebda09e0453799d	Bacteria	Bacteroidetes	Bacteroidia	Bacteroidales	Bacteroidales F082	uncultured Bacteroidales F082	uncultured Bacteroidales F082	0	0	0	0	0	0	0	0	0	0	0	0	0	0	0	0	0	0	0	0	0	0	0	0	0	0	0	0	0	0	0	0	0	0	0	0	0	0	0	0	0	0
cc68266756fa05907020fd717464daac	Bacteria	Bacteroidetes	Bacteroidia	Bacteroidales	Bacteroidales F082	uncultured Bacteroidales F082	uncultured Bacteroidales F082	0	0	0	0	0	0	0	0	0	0	0	0	0	0	0	0	0	0	0	0	0	0	0	0	0	0	0	0	0	0	0	0	0	0	0	0	0	0	0	0	0	0
ce371122cb75aa550c837b129643c025	Bacteria	Bacteroidetes	Bacteroidia	Bacteroidales	Bacteroidales F082	uncultured Bacteroidales F082	uncultured Bacteroidales F082	0	0	0	0	0	0	0	0	0	0	0	0	0	0	0	0	0	0	0	0	0	0	0	0	0	0	0	0	0	0	0	0	0	0	0	0	0	0	0	0	0	0
d051a2410abb105b972a06a5209c9c41	Bacteria	Bacteroidetes	Bacteroidia	Bacteroidales	Bacteroidales F082	uncultured Bacteroidales F082	uncultured Bacteroidales F082	0	0	0	0	0	0	0	0	0	0	0	0	0	0	0	0	0	0	0	0	0	0	0	0	0	0	0	0	0	0	0	0	0	0	0	0	0	0	0	0	0	1.96132
d6a38297063f63ad89ba0fe59cb81e18	Bacteria	Bacteroidetes	Bacteroidia	Bacteroidales	Bacteroidales F082	uncultured Bacteroidales F082	uncultured Bacteroidales F082	0	0	0	0	0	0	0	0	0	0	0	0	0	0	0	0	0	0	0	0	0	0	0	0	0	0	0	0	0	0	0	0	0	0	0	0	0	0	0	0	0	0
e4afea4c12839fae11a2843941d587e3	Bacteria	Bacteroidetes	Bacteroidia	Bacteroidales	Bacteroidales F082	uncultured Bacteroidales F082	uncultured Bacteroidales F082	0	0	0	0	0	0	0	0	0	0	0	0	0	0	0	0	0	0	0	0	0	0	0	0	0	0	0	0	0	0	0	0	0	0	0	0	0	0	2.00724	0	0	0
eeabf192d3258af148cd9b5576d609d5	Bacteria	Bacteroidetes	Bacteroidia	Bacteroidales	Bacteroidales F082	uncultured Bacteroidales F082	uncultured Bacteroidales F082	0	0	0	0	0	0	0	0	0	0	0	0	0	0	0	0	0	0	0	0	0	0	0	0	0	0	0	0	0	0	0	0	0	0	0	0	0	0	0	0	0	0
f5a8d283a69d3b2b3232bb949a826e42	Bacteria	Bacteroidetes	Bacteroidia	Bacteroidales	Bacteroidales F082	uncultured Bacteroidales F082	uncultured Bacteroidales F082	0	0	0	0	0	0	0	0	0	0	0	0	0	0	0	0	0	0	0	0	0	0	0	0	0	0	0	0	0	0	0	0	0	0	0	0	0	0	0	0	0	0
f851861fa1ca86e109214660eeea45d0	Bacteria	Bacteroidetes	Bacteroidia	Bacteroidales	Bacteroidales F082	uncultured Bacteroidales F082	uncultured Bacteroidales F082	0	0	0	0	0	0	0	0	0	0	0	0	0	0	0	0	0	0	0	0	0	0	0	0	0	0	0	0	0	0	0	0	0	0	0	0	0	0	0	0	0	0
eb178acada24ab5b3ac1dfa3589fd2b0	Bacteria	Bacteroidetes	Bacteroidia	Bacteroidales	Bacteroidales p-251-o5	uncultured Bacteroidales p-251-o5	uncultured Bacteroidales p-251-o5	0	0	0	0	0	0	0	0	0	0	0	0	0	0	0	0	0	0	0	0	0	0	0	0	0	0	0	0	0	0	0	0	0	0	0	0	0	0	0	0	0	0
d20f8459199fe0bc1a632fa89435f07d	Bacteria	Bacteroidetes	Bacteroidia	Bacteroidales	Bacteroidales RF16 group	unclassified Bacteroidales RF16 group	unclassified Bacteroidales RF16 group	0	0	0	0	0	0	0	0	0	0	0	0	0	0	0	0	0	0	0	0	0	0	0	0	0	0	0	0	0	0	0	0	0	0	0	0	0	0	0	0	0	0
0d8fb3feedc1d99a93a5bc3af2a35ace	Bacteria	Bacteroidetes	Bacteroidia	Bacteroidales	Bacteroidales RF16 group	uncultured Bacteroidales RF16 group	uncultured Bacteroidales RF16 group	0	0	0	0	0	0	0	0	0	0	0	0	0	0	0	0	0	0	0	0	0	0	0	0	0	0	0	0	0	0	0	0	0	0	0	0	0	0	0	0	0	2.46334
68fa261eb3bb3aed0aea2bfab66a7ed1	Bacteria	Bacteroidetes	Bacteroidia	Bacteroidales	Bacteroidales RF16 group	uncultured Bacteroidales RF16 group	uncultured Bacteroidales RF16 group	0	0	0	0	0	0	0	0	0	0	0	0	0	0	0	0	0	0	0	0	0	0	0	0	0	0	0	0	0	0	0	0	0	0	0	0	0	0	0	0	0	0
79efefcdd2886006e37324ea49591a41	Bacteria	Bacteroidetes	Bacteroidia	Bacteroidales	Bacteroidales RF16 group	uncultured Bacteroidales RF16 group	uncultured Bacteroidales RF16 group	0	0	0	0	0	0	0	0	0	0	0	0	0	0	0	0	0	0	0	0	0	0	0	0	0	0	0	0	0	0	0	0	0	0	0	0	0	0	0	0	0	1.91778
898c46a52c49acf0783ff15ccf67007f	Bacteria	Bacteroidetes	Bacteroidia	Bacteroidales	Bacteroidales RF16 group	uncultured Bacteroidales RF16 group	uncultured Bacteroidales RF16 group	0	0	0	0	0	0	0	0	0	0	0	0	0	0	0	0	0	0	0	0	0	0	0	0	0	0	0	0	0	0	0	0	0	0	0	0	0	0	0	0	0	0
9ab6f45bbb424f66afffa67253d82597	Bacteria	Bacteroidetes	Bacteroidia	Bacteroidales	Bacteroidales RF16 group	uncultured Bacteroidales RF16 group	uncultured Bacteroidales RF16 group	0	0	0	0	0	0	0	0	0	0	0	0	0	0	0	0	0	0	0	0	0	0	0	0	0	0	0	0	0	0	0	0	0	0	0	0	0	0	0	0	0	2.60733
02448ff114a0e4938c01403cc7600687	Bacteria	Bacteroidetes	Bacteroidia	Bacteroidales	Bacteroidales UCG-001	uncultured Bacteroidales UCG-001	uncultured Bacteroidales UCG-001	0	0	0	0	0	0	0	0	0	0	0	0	0	0	0	0	0	0	0	0	0	0	0	0	0	0	0	0	0	0	0	0	0	0	0	0	0	0	0	0	0	0
7671aa5d46851dc557fbadb0786789b6	Bacteria	Bacteroidetes	Bacteroidia	Bacteroidales	Bacteroidales UCG-001	uncultured Bacteroidales UCG-001	uncultured Bacteroidales UCG-001	0	0	0	0	0	0	0	0	0	0	0	0	0	0	0	0	0	0	0	0	0	0	0	0	0	0	0	0	0	0	0	0	0	0	0	0	0	0	1.88149	0	0	0
cf32487bd6c16edf30df62c6cabfe9f3	Bacteria	Bacteroidetes	Bacteroidia	Bacteroidales	Bacteroidales UCG-001	uncultured Bacteroidales UCG-001	uncultured Bacteroidales UCG-001	0	0	0	0	0	0	0	0	0	0	0	0	0	0	0	0	0	0	0	0	0	0	0	0	0	0	0	0	0	0	0	0	0	0	0	0	2.15461	0	0	0	0	0
d0257d3505740e163df6fa6c976da175	Bacteria	Bacteroidetes	Bacteroidia	Bacteroidales	Bacteroidales UCG-001	uncultured Bacteroidales UCG-001	uncultured Bacteroidales UCG-001	0	0	0	0	0	0	0	0	0	0	0	0	0	0	0	0	0	0	0	0	0	0	0	0	0	0	0	0	0	0	0	0	0	0	0	0	0	0	0	0	0	0
ea9310d888ff24cae950d5e8cdbcd34a	Bacteria	Bacteroidetes	Bacteroidia	Bacteroidales	Bacteroidales UCG-001	uncultured Bacteroidales UCG-001	uncultured Bacteroidales UCG-001	0	0	0	0	0	0	0	0	0	0	0	0	0	0	0	0	0	0	0	0	0	0	0	0	0	0	0	0	0	0	0	0	0	0	0	0	0	0	0	0	0	0
2db66fe3ee001e135c5d413cfc861fd1	Bacteria	Bacteroidetes	Bacteroidia	Bacteroidales	Bacteroidetes BD2-2	uncultured Bacteroidetes BD2-2	uncultured Bacteroidetes BD2-2	0	0	0	0	0	0	0	0	0	0	0	0	0	0	0	0	0	0	0	0	0	0	0	0	0	0	0	0	0	0	0	0	0	0	0	0	0	0	0	0	0	2.19812
14289196a989a4518f5bc05571dc5a69	Bacteria	Bacteroidetes	Bacteroidia	Bacteroidales	Barnesiellaceae	uncultured Barnesiellaceae	uncultured Barnesiellaceae Tilapia9	0	0	0	0	0	0	0	0	0	0	0	0	0	0	0	0	0	0	0	0	0	0	0	0	0	0	0	3.51301	0	0	0	0	0	0	0	0	0	0	0	0	0	0
1dca259c48596eb33f2bdb3f9edd8168	Bacteria	Bacteroidetes	Bacteroidia	Bacteroidales	Muribaculaceae	uncultured Muribaculaceae	uncultured Muribaculaceae	0	0	0	0	0	0	0	0	0	0	0	0	0	0	0	0	0	0	0	0	0	0	0	0	0	0	0	0	0	0	0	0	0	0	0	0	0	0	0	0	0	0
22730b9a08b8fcdcb2ba2a9d8ee7a42d	Bacteria	Bacteroidetes	Bacteroidia	Bacteroidales	Muribaculaceae	uncultured Muribaculaceae	uncultured Muribaculaceae	0	0	0	0	0	0	0	0	0	0	0	0	0	0	0	0	0	0	0	0	0	0	0	0	0	0	0	0	0	0	0	0	0	0	0	0	0	0	2.59301	0	0	0
6c44fc2cd10543478cc5179603ffa2ac	Bacteria	Bacteroidetes	Bacteroidia	Bacteroidales	Muribaculaceae	uncultured Muribaculaceae	uncultured Muribaculaceae	0	0	0	0	0	0	0	0	0	0	0	0	0	0	0	0	0	0	0	0	0	0	0	0	0	0	0	0	0	0	0	0	0	0	0	0	0	0	2.00724	0	0	0
7823cd3ed89fd7deaa2b7e861925f7d2	Bacteria	Bacteroidetes	Bacteroidia	Bacteroidales	Muribaculaceae	uncultured Muribaculaceae	uncultured Muribaculaceae	0	0	0	0	0	0	0	0	0	0	0	0	0	0	0	0	0	0	0	0	0	0	0	0	0	0	0	0	0	0	0	0	0	0	0	0	1.85831	0	0	0	0	0
5b853e9d63822123dad9e9f4535a1882	Bacteria	Bacteroidetes	Bacteroidia	Bacteroidales	Paludibacteraceae	Paludibacteraceae F0058	uncultured Paludibacteraceae F0058	0	0	0	0	0	0	0	0	0	0	0	0	0	3.69726	0	0	0	0	0	0	0	0	0	0	0	0	0	0	0	0	0	0	0	0	0	0	0	0	0	0	0	0
16c4e0bdd102f96d764dd91bb45e7caf	Bacteria	Bacteroidetes	Bacteroidia	Bacteroidales	Porphyromonadaceae	Falsiporphyromonas	endometrii	1.55416	2.45903	2.14297	0	0	0	2.87999	2.31503	0	0	0	1.58584	0	3.17619	0	0	2.36807	0	0	0	0	0	0	0	0	0	0	0	0	0	3.06625	0	0	0	0	0	0	0	0	4.03126	0	0
3e5996a5281869c99afba0c599ee76ba	Bacteria	Bacteroidetes	Bacteroidia	Bacteroidales	Porphyromonadaceae	Falsiporphyromonas	endometrii	0	0	0	0	0	0	0	0	0	0	0	0	0	0	0	0	0	0	0	0	0	0	0	0	0	0	0	0	1.72796	0	0	0	0	0	0	0	0	0	0	0	0	0
5071bedfbf1d0c2819707492ca81383d	Bacteria	Bacteroidetes	Bacteroidia	Bacteroidales	Porphyromonadaceae	Falsiporphyromonas	endometrii	0	0	0	0	0	0	0	0	0	0	0	0	0	0	0	0	0	0	0	2.16848	0	0	0	0	0	0	0	0	0	0	0	0	0	0	0	0	0	0	0	0	0	0
aa1e499d8e73bc88c0860d45d022a28a	Bacteria	Bacteroidetes	Bacteroidia	Bacteroidales	Porphyromonadaceae	Falsiporphyromonas	endometrii	0	0	0	0	0	0	0	0	0	2.13922	0	0	0	4.70962	0	0	0	0	0	0	0	0	0	0	0	0	0	0	0	0	0	0	0	0	0	0	0	0	0	2.06347	0	0
ccce5b9570088aa543380993589923d9	Bacteria	Bacteroidetes	Bacteroidia	Bacteroidales	Porphyromonadaceae	Falsiporphyromonas	endometrii	0	0	0	0	0	0	2.63819	0	0	0	0	0	0	0	0	0	0	0	0	0	0	2.29727	0	0	0	0	0	0	1.64149	0	0	0	0	0	0	0	0	2.89761	0	2.42479	0	0
edf6a2c68496b188bd7a0732292a6f7d	Bacteria	Bacteroidetes	Bacteroidia	Bacteroidales	Porphyromonadaceae	Falsiporphyromonas	endometrii	0	4.71015	0	0	0	0	0	0	0	0	0	0	0	2.40101	0	0	0	0	0	0	0	0	0	0	0	0	0	0	0	0	0	0	0	0	0	0	0	0	0	0	0	0
f6025c5bbefdc129722778f2cc059634	Bacteria	Bacteroidetes	Bacteroidia	Bacteroidales	Porphyromonadaceae	Falsiporphyromonas	endometrii	0	0	0	0	0	0	2.71508	2.45237	0	0	0	2.64661	1.85688	0	0	0	2.84006	0	0	0	0	0	0	0	0	0	0	0	0	0	2.41396	0	0	0	0	0	2.33227	4.05067	0	4.59131	0	0
178a124e7f9472ae60180330cedaba4a	Bacteria	Bacteroidetes	Bacteroidia	Bacteroidales	Porphyromonadaceae	Porphyromonas	unclassified Porphyromonas	0	2.65252	0	0	0	0	2.28165	2.79996	0	0	0	0	4.51749	0	0	0	2.0578	0	0	3.36755	0	0	0	0	0	0	0	0	3.5118	0	0	0	0	0	0	0	0	0	0	0	0	0
8eabba8079a17437c63509fc42255b03	Bacteria	Bacteroidetes	Bacteroidia	Bacteroidales	Porphyromonadaceae	Porphyromonas	unclassified Porphyromonas	0	0	0	0	0	0	0	0	0	0	0	0	0	0	0	0	0	0	0	0	0	0	0	0	0	0	0	0	0	0	0	3.40048	0	0	0	0	0	0	0	0	0	0
cec96839d76b1b59845c17c73ff99830	Bacteria	Bacteroidetes	Bacteroidia	Bacteroidales	Porphyromonadaceae	Porphyromonas	unclassified Porphyromonas	0	0	0	0	0	0	0	0	0	0	0	0	0	0	0	0	0	0	0	0	0	0	0	0	0	0	0	0	0	0	0	0	0	0	0	0	0	0	0	0	0	0
7562776e36555a38b431567e682de5af	Bacteria	Bacteroidetes	Bacteroidia	Bacteroidales	Porphyromonadaceae	Porphyromonas	uncultured Porphyromonas	0	0	0	0	0	0	0	0	0	0	0	0	2.32495	0	0	0	0	0	0	0	0	0	0	0	0	0	0	0	1.88675	0	0	0	0	0	0	0	0	0	0	0	0	0
86309a99a571e28efe6d085cbf1ae6ee	Bacteria	Bacteroidetes	Bacteroidia	Bacteroidales	Porphyromonadaceae	Porphyromonas	uncultured Porphyromonas	0	0	0	0	0	0	0	0	0	0	0	0	0	0	0	0	0	0	0	0	0	0	0	0	0	0	0	0	0	0	0	0	0	0	0	0	0	0	0	0	0	0
ac2b31947892bf6cdc486e65b37403d0	Bacteria	Bacteroidetes	Bacteroidia	Bacteroidales	Porphyromonadaceae	Porphyromonas	uncultured Porphyromonas	0	0	0	0	0	0	0	0	0	0	0	0	0	0	0	0	0	0	0	0	0	0	0	0	0	0	0	0	0	0	0	0	0	0	0	0	0	0	0	0	0	0
6210d9828b361c87b3d41778d92f09e0	Bacteria	Bacteroidetes	Bacteroidia	Bacteroidales	Prevotellaceae	Alloprevotella	unclassified Alloprevotella	4.90078	4.0347	3.19249	0	0	0	4.55412	5.3225	0	3.91408	3.33315	1.83745	4.53199	4.28078	0	0	3.62317	0	0	3.98694	2.66112	1.54522	0	2.32939	2.15599	0	0	0	3.83768	2.00882	3.06625	0	0	0	0	0	0	0	0	0	0	0
aca5a47d7ee2274db8ac1a8124e6d91d	Bacteria	Bacteroidetes	Bacteroidia	Bacteroidales	Prevotellaceae	Alloprevotella	unclassified Alloprevotella	0	0	0	0	0	0	5.48334	0	0	0	0	0	0	0	0	0	0	0	0	0	0	0	0	0	0	0	0	0	0	0	0	0	0	0	0	2.2881	2.09016	0	2.6711	1.92258	0	2.04465
cdfa644f9789ab48cbb46afa5719b2d5	Bacteria	Bacteroidetes	Bacteroidia	Bacteroidales	Prevotellaceae	Alloprevotella	unclassified Alloprevotella	0	5.69776	0	0	1.59256	0	1.8531	3.9806	0	3.72888	0	2.55129	0	5.08319	0	0	1.93753	0	0	0	0	1.54522	0	0	0	0	0	0	0	0	3.03836	0	0	0	0	0	0	2.34338	0	5.02142	0	0
c7dcd5d1634b2f73c1f8cff18115d60b	Bacteria	Bacteroidetes	Bacteroidia	Bacteroidales	Prevotellaceae	Alloprevotella	uncultured Alloprevotella	0	0	0	0	0	0	0	0	0	0	0	0	0	0	0	0	0	0	0	0	0	0	0	0	0	0	0	0	0	0	0	0	0	0	0	0	0	0	0	0	0	0
86480343b68f2eb74a374049c9a31088	Bacteria	Bacteroidetes	Bacteroidia	Bacteroidales	Prevotellaceae	Prevotella 1	ruminicola	0	0	0	0	0	0	0	0	0	0	0	0	0	0	0	0	0	0	0	0	0	0	0	0	0	0	0	0	0	0	0	0	0	0	0	0	0	0	0	0	0	0
e3ed4006665f81242d0633d4b2811691	Bacteria	Bacteroidetes	Bacteroidia	Bacteroidales	Prevotellaceae	Prevotella 1	ruminicola	0	0	0	0	0	0	0	0	0	0	0	0	0	0	0	0	0	0	0	0	0	0	0	0	0	0	0	0	0	0	0	0	0	0	0	0	2.53953	0	0	0	0	3.07195
00161034cdc4c628c11c00c29993e091	Bacteria	Bacteroidetes	Bacteroidia	Bacteroidales	Prevotellaceae	Prevotella 1	unclassified Prevotella 1	0	0	0	0	0	0	0	0	0	0	0	0	0	0	0	0	0	0	0	0	0	0	0	0	0	0	0	0	0	0	0	0	0	0	0	0	0	0	1.50875	0	0	0
081603d1cc6c1cb45a0a131cf83c760d	Bacteria	Bacteroidetes	Bacteroidia	Bacteroidales	Prevotellaceae	Prevotella 1	unclassified Prevotella 1	0	0	0	0	0	0	0	0	0	0	0	0	0	0	0	0	0	0	0	0	0	0	0	0	0	0	0	0	0	0	0	0	0	0	0	0	0	0	0	0	0	0
17f0d6536491a1102dac0c21f9406fa2	Bacteria	Bacteroidetes	Bacteroidia	Bacteroidales	Prevotellaceae	Prevotella 1	unclassified Prevotella 1	0	0	0	0	0	0	0	0	0	0	0	0	0	0	0	0	0	0	0	0	0	0	0	0	0	0	0	0	0	0	0	0	0	0	0	0	0	0	0	0	0	0
23f98487a29524b2c96dd575abfa5d58	Bacteria	Bacteroidetes	Bacteroidia	Bacteroidales	Prevotellaceae	Prevotella 1	unclassified Prevotella 1	0	0	0	0	0	0	0	0	0	0	0	0	0	0	0	0	0	0	0	0	0	0	0	0	0	0	0	0	0	0	0	0	0	0	0	0	0	0	0	0	0	0
31c93634e7c10dc10dc63aa7072d66cc	Bacteria	Bacteroidetes	Bacteroidia	Bacteroidales	Prevotellaceae	Prevotella 1	unclassified Prevotella 1	0	0	0	0	0	0	0	0	0	0	0	0	0	0	0	0	0	0	0	0	0	0	0	0	0	0	0	0	0	0	0	0	0	0	0	0	0	0	0	0	0	0
354e439faebdd02af74cf7093244d2a4	Bacteria	Bacteroidetes	Bacteroidia	Bacteroidales	Prevotellaceae	Prevotella 1	unclassified Prevotella 1	0	0	0	0	0	0	0	0	0	0	0	0	0	0	0	0	0	0	0	0	0	0	0	0	0	0	0	0	0	0	0	0	0	0	0	0	0	0	0	0	0	2.57966
3ab2caf309393d27f435e1dc43d79d80	Bacteria	Bacteroidetes	Bacteroidia	Bacteroidales	Prevotellaceae	Prevotella 1	unclassified Prevotella 1	0	0	0	0	0	0	0	0	0	0	0	0	0	0	0	0	0	0	0	0	0	0	0	0	0	0	0	0	0	0	0	0	0	0	0	0	0	0	0	0	0	0
5873c5351e30a5c758aa2319022bfd38	Bacteria	Bacteroidetes	Bacteroidia	Bacteroidales	Prevotellaceae	Prevotella 1	unclassified Prevotella 1	0	0	0	0	0	0	0	0	0	0	0	0	0	0	0	0	0	0	0	0	0	0	0	0	0	0	0	0	0	0	0	0	0	0	0	0	0	0	0	0	0	0
5e3a7ff386467f9dcc8d8358d62f196e	Bacteria	Bacteroidetes	Bacteroidia	Bacteroidales	Prevotellaceae	Prevotella 1	unclassified Prevotella 1	0	0	0	0	0	0	0	0	0	0	0	0	0	0	0	0	0	0	0	0	0	0	0	0	0	0	0	0	0	0	0	0	0	0	0	0	0	0	0	0	0	2.30337
6c9ef064cccb9be491d31bee0ce3f0bb	Bacteria	Bacteroidetes	Bacteroidia	Bacteroidales	Prevotellaceae	Prevotella 1	unclassified Prevotella 1	0	0	0	0	0	0	0	0	0	0	0	0	0	0	0	0	0	0	0	0	0	0	0	0	0	0	0	0	0	0	0	0	0	0	0	0	0	0	0	0	0	0
74b5965be7a87505819c493c73e6ee4d	Bacteria	Bacteroidetes	Bacteroidia	Bacteroidales	Prevotellaceae	Prevotella 1	unclassified Prevotella 1	0	0	0	0	0	0	0	0	0	0	0	0	0	0	0	0	0	0	0	0	0	0	0	0	0	0	0	0	0	0	0	0	0	0	0	0	0	0	0	0	0	0
863ccb51a1fc9cf14adcbce4ee6b63b0	Bacteria	Bacteroidetes	Bacteroidia	Bacteroidales	Prevotellaceae	Prevotella 1	unclassified Prevotella 1	0	0	0	0	0	0	0	0	0	0	0	0	0	0	0	0	0	0	0	0	0	0	0	0	0	0	0	0	0	0	0	0	0	0	0	0	0	0	0	0	0	0
9ab2f5d277e5e494d6fe82a5eb60a0b2	Bacteria	Bacteroidetes	Bacteroidia	Bacteroidales	Prevotellaceae	Prevotella 1	unclassified Prevotella 1	0	0	0	0	0	0	0	0	0	0	0	0	0	0	0	0	0	0	0	0	0	0	0	0	0	0	0	0	0	0	0	0	0	0	0	0	0	0	0	0	0	0
9d0bb1cd51d5034f653de99e73f4d3c5	Bacteria	Bacteroidetes	Bacteroidia	Bacteroidales	Prevotellaceae	Prevotella 1	unclassified Prevotella 1	0	0	0	0	0	0	0	0	0	0	0	0	0	0	0	0	0	0	0	0	0	0	0	0	0	0	0	0	0	0	0	0	0	0	0	0	0	0	0	0	0	0
ab396bb375fec860718ba7135fdbe66f	Bacteria	Bacteroidetes	Bacteroidia	Bacteroidales	Prevotellaceae	Prevotella 1	unclassified Prevotella 1	0	0	0	0	0	0	0	0	0	0	0	0	0	0	0	0	0	0	0	0	0	0	0	0	0	0	0	0	0	0	0	0	0	0	0	0	0	0	0	0	0	3.76751
af349223ecb464c3e61703cbd59e7777	Bacteria	Bacteroidetes	Bacteroidia	Bacteroidales	Prevotellaceae	Prevotella 1	unclassified Prevotella 1	0	0	0	0	0	0	0	0	0	0	0	0	0	0	0	0	0	0	0	0	0	0	0	0	0	0	0	0	0	0	0	0	0	0	0	0	0	0	0	0	0	3.62588
b1936a69f563e40b7aced70243502b4f	Bacteria	Bacteroidetes	Bacteroidia	Bacteroidales	Prevotellaceae	Prevotella 1	unclassified Prevotella 1	0	0	0	0	0	0	0	0	0	0	0	0	0	0	0	0	0	0	0	0	0	0	0	0	0	0	0	0	0	0	0	0	0	0	0	0	0	0	0	0	0	0
b7141bcb8539bef1f5ee93955702ae4b	Bacteria	Bacteroidetes	Bacteroidia	Bacteroidales	Prevotellaceae	Prevotella 1	unclassified Prevotella 1	0	0	0	0	0	0	0	0	0	0	0	0	0	0	0	0	0	0	0	0	0	0	0	0	0	0	0	0	0	0	0	0	0	0	0	0	0	0	0	0	0	0
bf97b40b93099aaa45b9d203e5192422	Bacteria	Bacteroidetes	Bacteroidia	Bacteroidales	Prevotellaceae	Prevotella 1	unclassified Prevotella 1	0	0	0	0	0	0	0	0	0	0	0	0	0	0	0	0	0	0	0	0	0	0	0	0	0	0	0	0	0	0	0	0	0	0	0	0	0	0	0	0	0	0
c33e3ef8c9ebf065673e18af83646705	Bacteria	Bacteroidetes	Bacteroidia	Bacteroidales	Prevotellaceae	Prevotella 1	unclassified Prevotella 1	0	0	0	0	0	0	0	0	0	0	0	0	0	0	0	0	0	0	0	0	0	0	0	0	0	0	0	0	0	0	0	0	0	0	0	0	0	0	0	0	0	0
c7c1c693263597fe8ad65402647fce6f	Bacteria	Bacteroidetes	Bacteroidia	Bacteroidales	Prevotellaceae	Prevotella 1	unclassified Prevotella 1	0	0	0	0	0	0	0	0	0	0	0	0	0	0	0	0	0	0	0	0	0	0	0	0	0	0	0	0	0	0	0	0	0	0	0	0	0	0	0	0	0	0
ca910d7e8e0670d201e7af2c27a5671b	Bacteria	Bacteroidetes	Bacteroidia	Bacteroidales	Prevotellaceae	Prevotella 1	unclassified Prevotella 1	0	0	0	0	0	0	0	0	0	0	0	0	0	0	0	0	0	0	0	0	0	0	0	0	0	0	0	0	0	0	0	0	0	0	0	0	0	0	0	0	0	2.12342
da5b6807d130459c492735c15edccde1	Bacteria	Bacteroidetes	Bacteroidia	Bacteroidales	Prevotellaceae	Prevotella 1	unclassified Prevotella 1	0	0	0	0	0	0	0	0	0	0	0	0	0	0	0	0	0	0	0	0	0	0	0	0	0	0	0	0	0	0	0	0	0	0	0	0	0	0	0	0	0	0
e06cd036fb5eaab0ed266bdf193c4e10	Bacteria	Bacteroidetes	Bacteroidia	Bacteroidales	Prevotellaceae	Prevotella 1	unclassified Prevotella 1	0	0	0	0	0	0	0	0	0	0	0	0	0	0	0	0	0	0	0	0	0	0	0	0	0	0	0	0	0	0	0	0	0	0	0	0	0	0	0	0	0	0
e09556276d4ca42af892d65e4c8f6646	Bacteria	Bacteroidetes	Bacteroidia	Bacteroidales	Prevotellaceae	Prevotella 1	unclassified Prevotella 1	0	0	0	0	0	0	0	0	0	0	0	0	0	0	0	0	0	0	0	0	0	0	0	0	0	0	0	0	0	0	0	0	0	0	0	0	0	0	0	0	0	0
e564284a7ad547b05fbc7d52d07701b0	Bacteria	Bacteroidetes	Bacteroidia	Bacteroidales	Prevotellaceae	Prevotella 1	unclassified Prevotella 1	0	0	0	0	0	0	0	0	0	0	0	0	0	0	0	0	0	0	0	0	0	0	0	0	0	0	0	0	0	0	0	0	0	0	0	0	0	0	0	0	0	0
ea8795edcc940b31e1d7bd06c63bf845	Bacteria	Bacteroidetes	Bacteroidia	Bacteroidales	Prevotellaceae	Prevotella 1	unclassified Prevotella 1	0	0	0	0	0	0	0	0	0	0	0	0	0	0	0	0	0	0	0	0	0	0	0	0	0	0	0	0	0	0	0	0	0	0	0	0	0	0	1.66958	0	0	0
f9d41c27b1fc899c75366ce8b4df3b5f	Bacteria	Bacteroidetes	Bacteroidia	Bacteroidales	Prevotellaceae	Prevotella 1	unclassified Prevotella 1	0	0	0	0	0	0	0	0	0	0	0	0	0	0	0	0	0	0	0	0	0	0	0	0	0	0	0	0	0	0	0	0	0	0	0	0	0	0	0	0	0	0
182767e5a020370b5f66d30ee89c481e	Bacteria	Bacteroidetes	Bacteroidia	Bacteroidales	Prevotellaceae	Prevotella 1	uncultured Prevotella 1	0	0	0	0	0	0	0	0	0	0	0	0	0	0	0	0	0	0	0	0	0	0	0	0	0	0	0	0	0	0	0	0	0	0	0	0	0	0	0	0	0	2.16125
189b2981ba05ccc405d94037e3151e97	Bacteria	Bacteroidetes	Bacteroidia	Bacteroidales	Prevotellaceae	Prevotella 1	uncultured Prevotella 1	0	0	0	0	0	0	0	0	0	0	0	0	0	0	0	0	0	0	0	0	0	0	0	0	0	0	0	0	0	0	0	0	0	0	0	0	0	0	0	0	0	0
344e94643d85979e48285c2bdc3a80bf	Bacteria	Bacteroidetes	Bacteroidia	Bacteroidales	Prevotellaceae	Prevotella 1	uncultured Prevotella 1	0	0	0	0	0	0	0	0	0	0	0	0	0	0	0	0	0	0	0	0	0	0	0	0	0	0	0	0	0	0	0	0	0	0	0	0	0	0	0	0	0	0
36e9603137157be2219224f62b444568	Bacteria	Bacteroidetes	Bacteroidia	Bacteroidales	Prevotellaceae	Prevotella 1	uncultured Prevotella 1	0	0	0	0	0	0	0	0	0	0	0	0	0	0	0	0	0	0	0	0	0	0	0	0	0	0	0	0	0	0	0	0	0	0	0	0	0	0	0	0	0	0
47977c44a81d777ab81c2b5ac9ccc1d4	Bacteria	Bacteroidetes	Bacteroidia	Bacteroidales	Prevotellaceae	Prevotella 1	uncultured Prevotella 1	0	0	0	0	0	0	0	0	0	0	0	0	0	0	0	0	0	0	0	0	0	0	0	0	0	0	0	0	0	0	0	0	0	0	0	0	0	0	0	0	0	0
4a984e56705b9fb810aeada36c79d496	Bacteria	Bacteroidetes	Bacteroidia	Bacteroidales	Prevotellaceae	Prevotella 1	uncultured Prevotella 1	0	0	0	0	0	0	0	0	0	0	0	0	0	0	0	0	0	0	0	0	0	0	0	0	0	0	0	0	0	0	0	0	0	0	0	0	1.87753	0	0	0	0	0
69349530d1e1f91b4e2dec7312340162	Bacteria	Bacteroidetes	Bacteroidia	Bacteroidales	Prevotellaceae	Prevotella 1	uncultured Prevotella 1	0	0	0	0	0	0	0	0	0	0	0	0	0	0	0	0	0	0	0	0	0	0	0	0	0	0	0	0	0	0	0	0	0	0	0	0	0	0	0	0	0	2.78746
6e89fb74446b56c219bfa86ee0b423de	Bacteria	Bacteroidetes	Bacteroidia	Bacteroidales	Prevotellaceae	Prevotella 1	uncultured Prevotella 1	0	0	0	0	0	0	0	0	0	0	0	0	0	0	0	0	0	0	0	0	0	0	0	0	0	0	0	0	0	0	0	0	0	0	0	0	0	0	0	0	0	2.60733
7738a73b55e40873ee0629aa40332139	Bacteria	Bacteroidetes	Bacteroidia	Bacteroidales	Prevotellaceae	Prevotella 1	uncultured Prevotella 1	0	0	0	0	0	0	0	0	0	0	0	0	0	0	0	0	0	0	0	0	0	0	0	0	0	0	0	0	0	0	0	0	0	0	0	0	0	0	0	0	0	0
954f591f57461e207b74d58379750424	Bacteria	Bacteroidetes	Bacteroidia	Bacteroidales	Prevotellaceae	Prevotella 1	uncultured Prevotella 1	0	0	0	0	0	0	0	0	0	0	0	0	0	0	0	0	0	0	0	0	0	0	0	0	0	0	0	0	0	0	0	0	0	0	0	0	0	0	0	0	0	0
a1b64e0a9ffafbcc1142f4558d70730d	Bacteria	Bacteroidetes	Bacteroidia	Bacteroidales	Prevotellaceae	Prevotella 1	uncultured Prevotella 1	0	0	0	0	0	0	0	0	0	0	0	0	0	0	0	0	0	0	0	0	0	0	0	0	0	0	0	0	0	0	0	0	0	0	0	0	0	0	0	0	0	0
aec2c825f6c41462a38038e9f6ec2daf	Bacteria	Bacteroidetes	Bacteroidia	Bacteroidales	Prevotellaceae	Prevotella 1	uncultured Prevotella 1	0	0	0	0	0	0	0	0	0	0	0	0	0	0	0	0	0	0	0	0	0	0	0	0	0	0	0	0	0	0	0	0	0	0	0	0	0	0	0	0	0	0
afda3116e080f6da7036bfff76d6a16e	Bacteria	Bacteroidetes	Bacteroidia	Bacteroidales	Prevotellaceae	Prevotella 1	uncultured Prevotella 1	0	0	0	0	0	0	0	0	0	0	0	0	0	0	0	0	0	0	0	0	0	0	0	0	0	0	0	0	0	0	0	0	0	0	0	0	0	0	2.00724	0	0	3.11114
d53e7beb1f202a3f9f0fc9ae78fb34cb	Bacteria	Bacteroidetes	Bacteroidia	Bacteroidales	Prevotellaceae	Prevotella 1	uncultured Prevotella 1	0	0	0	0	0	0	0	0	0	0	0	0	0	0	0	0	0	0	0	0	0	0	0	0	0	0	0	0	0	0	0	0	0	0	0	0	0	0	0	0	0	2.12342
da3ea9ecf03524a312492436fdec80ac	Bacteria	Bacteroidetes	Bacteroidia	Bacteroidales	Prevotellaceae	Prevotella 1	uncultured Prevotella 1	0	0	0	0	0	0	0	0	0	0	0	0	0	0	0	0	0	0	0	0	0	0	0	0	0	0	0	0	0	0	0	0	0	0	0	0	0	0	0	0	0	0
dbc0d9cb6f69bbe9f54f8ef15a54993d	Bacteria	Bacteroidetes	Bacteroidia	Bacteroidales	Prevotellaceae	Prevotella 1	uncultured Prevotella 1	0	0	0	0	0	0	0	0	0	0	0	0	0	0	0	0	0	0	0	0	0	0	0	0	0	0	0	0	0	0	0	0	0	0	0	0	0	0	0	0	0	2.26913
f5a65276069ff322cbbff097bb768eb9	Bacteria	Bacteroidetes	Bacteroidia	Bacteroidales	Prevotellaceae	Prevotella 1	uncultured Prevotella 1	0	0	0	0	0	0	0	0	0	0	0	0	0	0	0	0	0	0	0	0	0	0	0	0	0	0	0	0	0	0	0	0	0	0	0	0	0	0	0	0	0	0
b312d8b0399b50d1e27b44f7aa9f3736	Bacteria	Bacteroidetes	Bacteroidia	Bacteroidales	Prevotellaceae	Prevotella 1	uncultured Prevotella 1 12-130	0	0	0	0	0	0	0	0	0	0	0	0	0	0	0	0	0	0	0	0	0	0	0	0	0	0	0	0	0	0	0	0	0	0	0	0	0	0	0	0	0	2.66113
8978a083141d511738b03bade2ab4d8f	Bacteria	Bacteroidetes	Bacteroidia	Bacteroidales	Prevotellaceae	Prevotella 1	uncultured Prevotella 1 MC2010	0	0	0	0	0	0	0	0	0	0	0	0	0	0	0	0	0	0	0	0	0	0	0	0	0	0	0	0	0	0	0	0	0	0	0	0	0	0	0	0	0	0
2b4a79f2b8db74f757ce83fc8cde5b5d	Bacteria	Bacteroidetes	Bacteroidia	Bacteroidales	Prevotellaceae	Prevotella 2	uncultured Prevotella 2	0	0	0	0	0	0	0	0	0	0	1.38619	0	0	0	0	0	0	0	0	0	0	0	0	0	0	0	0	0	0	0	0	0	0	0	0	0	0	0	0	0	0	0
1099c3b271751eeb18d5c4aef859fc09	Bacteria	Bacteroidetes	Bacteroidia	Bacteroidales	Prevotellaceae	Prevotella 7	unclassified Prevotella 7	2.61014	0	0	0	0	0	0	0	0	0	0	0	0	0	0	0	0	0	0	0	0	0	0	0	0	0	0	0	0	0	0	0	0	0	0	0	0	0	0	0	0	0
2f0c117d25a456792578eac57c5683cd	Bacteria	Bacteroidetes	Bacteroidia	Bacteroidales	Prevotellaceae	Prevotella 7	uncultured Prevotella 7	0	0	0	0	0	0	0	0	0	0	0	0	0	0	0	0	0	0	0	0	0	0	0	0	0	0	0	0	0	0	0	0	0	0	0	0	0	0	0	0	0	0
6cd2bcd82c4eb56b76adff70dda18d7f	Bacteria	Bacteroidetes	Bacteroidia	Bacteroidales	Prevotellaceae	Prevotella 7	uncultured Prevotella 7	0	0	0	0	0	0	0	0	0	0	0	0	0	0	0	0	0	0	0	0	0	0	0	0	0	0	0	0	0	0	0	0	0	0	0	0	0	0	0	0	0	0
6fa1c0faae40f59f884030e96228706e	Bacteria	Bacteroidetes	Bacteroidia	Bacteroidales	Prevotellaceae	Prevotella 7	uncultured Prevotella 7	3.99682	4.62042	3.39549	0	0	0	6.34139	4.90455	0	4.87661	3.44427	2.22048	5.13928	5.54403	0	0	3.88943	3.46884	0	4.06434	2.08235	1.67471	0	0	1.43859	0	0	0	3.96776	2.18107	2.78507	0	0	0	0	2.1066	2.45249	1.89398	0	1.68664	0	2.3695
b2a2c1ac109035f3293b4ce7da26220a	Bacteria	Bacteroidetes	Bacteroidia	Bacteroidales	Prevotellaceae	Prevotella 7	uncultured Prevotella 7	0	3.76842	0	0	0	0	0	0	0	2.03652	0	0	0	3.38367	0	0	0	0	0	0	0	0	0	0	0	0	0	0	0	0	0	0	0	0	0	0	0	0	0	0	0	0
351c1c41eb96b3ed2975bfe7f01eb9d7	Bacteria	Bacteroidetes	Bacteroidia	Bacteroidales	Prevotellaceae	Prevotella 9	unclassified Prevotella 9	0	0	0	0	0	0	0	3.40157	0	0	2.64273	0	0	0	0	0	0	0	0	0	0	0	0	0	0	0	0	0	0	0	0	0	0	0	0	0	0	0	0	0	0	0
4bf3198c78397be5af0b7325d20558de	Bacteria	Bacteroidetes	Bacteroidia	Bacteroidales	Prevotellaceae	Prevotella 9	unclassified Prevotella 9	0	0	0	0	0	0	1.65917	0	0	0	0	0	0	0	0	0	0	0	0	0	0	0	0	0	0	0	0	0	0	0	0	0	0	0	0	0	0	0	0	0	0	0
08c7aaee3872d33bd11dcca4b749202c	Bacteria	Bacteroidetes	Bacteroidia	Bacteroidales	Prevotellaceae	Prevotellaceae NK3B31 group	uncultured Prevotellaceae NK3B31 group	0	0	0	0	0	0	0	0	0	0	0	0	0	0	0	0	0	0	0	0	0	0	0	0	0	0	0	0	0	0	0	0	0	0	0	0	0	0	1.50875	0	0	0
5412cb9d75256dd28a7c15ea47034d4f	Bacteria	Bacteroidetes	Bacteroidia	Bacteroidales	Prevotellaceae	Prevotellaceae UCG-001	uncultured Prevotellaceae UCG-001	0	0	0	0	0	0	0	0	0	0	0	0	0	0	0	0	0	0	0	0	0	0	0	0	0	0	0	0	0	0	0	0	0	0	0	0	0	0	0	0	0	0
720d3eef45548812d0a1826e228ef01e	Bacteria	Bacteroidetes	Bacteroidia	Bacteroidales	Prevotellaceae	Prevotellaceae UCG-001	uncultured Prevotellaceae UCG-001	0	0	0	0	0	0	0	0	0	0	0	0	0	0	0	0	0	0	0	0	0	0	0	0	0	0	0	0	0	0	0	0	0	0	0	0	0	0	0	0	0	0
9b7d5e4a6d2e16fab7e53d34e827d486	Bacteria	Bacteroidetes	Bacteroidia	Bacteroidales	Prevotellaceae	Prevotellaceae UCG-001	uncultured Prevotellaceae UCG-001	0	0	0	0	0	0	0	0	0	0	0	0	0	0	0	0	0	0	0	0	2.06529	0	0	0	0	0	0	0	0	0	0	0	0	0	0	0	0	0	0	0	0	0
cc8229727b6cc4fd2e2f4b84d16b6577	Bacteria	Bacteroidetes	Bacteroidia	Bacteroidales	Prevotellaceae	Prevotellaceae UCG-001	uncultured Prevotellaceae UCG-001	0	0	0	0	0	0	0	0	0	0	0	0	0	0	0	0	0	0	0	0	0	0	0	0	0	0	0	0	0	0	0	0	0	0	0	0	0	0	0	0	0	0
d8e489dd8bcf43be592db78324cf7e34	Bacteria	Bacteroidetes	Bacteroidia	Bacteroidales	Prevotellaceae	Prevotellaceae UCG-001	uncultured Prevotellaceae UCG-001	0	0	0	0	0	0	0	0	0	0	0	0	0	0	0	0	0	0	0	0	0	0	0	0	0	0	0	0	0	0	0	0	0	0	0	0	0	0	0	0	0	0
bb3ac7ec575078c5dbf4b2a1cccd17df	Bacteria	Bacteroidetes	Bacteroidia	Bacteroidales	Prevotellaceae	Prevotellaceae UCG-003	unclassified Prevotellaceae UCG-003	0	0	0	0	0	0	0	0	0	0	0	0	0	0	0	0	0	0	0	0	0	0	0	0	0	0	0	0	0	0	0	0	0	0	0	0	0	0	0	0	0	0
d68d63731b5086defadddf2f4fd5cfc1	Bacteria	Bacteroidetes	Bacteroidia	Bacteroidales	Prevotellaceae	Prevotellaceae UCG-003	unclassified Prevotellaceae UCG-003	0	0	0	0	0	0	0	0	0	0	0	0	0	0	0	0	0	0	0	0	0	0	0	0	0	0	0	0	0	0	0	0	0	0	0	0	0	0	0	0	0	2.99024
0310097734b0dc37656ac5a426c99019	Bacteria	Bacteroidetes	Bacteroidia	Bacteroidales	Prevotellaceae	Prevotellaceae UCG-003	uncultured Prevotellaceae UCG-003	0	0	0	0	0	0	0	0	0	0	0	0	0	0	0	0	0	0	0	0	0	0	0	0	0	0	0	0	0	0	0	0	0	0	0	0	0	0	0	0	0	0
4717223b16b8b862a37d75891f8b4fa6	Bacteria	Bacteroidetes	Bacteroidia	Bacteroidales	Prevotellaceae	Prevotellaceae UCG-003	uncultured Prevotellaceae UCG-003	0	0	0	0	0	0	0	0	0	0	0	0	0	0	0	0	0	0	0	0	0	0	0	0	0	0	0	0	0	0	0	0	0	0	0	0	0	0	0	0	0	2.19812
9296318290c3d6c51e93dc0bc2edf096	Bacteria	Bacteroidetes	Bacteroidia	Bacteroidales	Prevotellaceae	Prevotellaceae UCG-003	uncultured Prevotellaceae UCG-003	0	0	0	0	0	0	0	0	0	0	0	0	0	0	0	0	0	0	0	0	0	0	0	0	0	0	0	0	0	0	0	0	0	0	0	0	0	0	0	0	0	0
d136a049b7b6e5115c45211240a2cbae	Bacteria	Bacteroidetes	Bacteroidia	Bacteroidales	Prevotellaceae	Prevotellaceae UCG-003	uncultured Prevotellaceae UCG-003	0	0	0	0	0	0	0	0	0	0	0	0	0	0	0	0	0	0	0	0	0	0	0	0	0	0	0	0	0	0	0	0	0	0	0	0	0	0	0	0	0	0
dc7a8ef971605067389e651c7333d5b6	Bacteria	Bacteroidetes	Bacteroidia	Bacteroidales	Prevotellaceae	Prevotellaceae UCG-003	uncultured Prevotellaceae UCG-003	0	0	0	0	0	0	0	0	0	0	0	0	0	0	0	0	0	0	0	0	0	0	0	0	0	0	0	0	0	0	0	0	0	0	0	0	0	0	1.5914	0	0	0
6f2f76e9511c00d3800aa3a8b625ea6d	Bacteria	Bacteroidetes	Bacteroidia	Bacteroidales	Prevotellaceae	Prevotellaceae UCG-004	uncultured Prevotellaceae UCG-004	0	0	0	0	0	0	0	0	0	0	0	0	0	0	0	0	0	0	0	0	0	0	0	0	0	0	0	0	0	0	0	0	0	0	0	0	0	0	0	0	0	2.43274
bd277fe3057b9fc1ff068d877f7a25b5	Bacteria	Bacteroidetes	Bacteroidia	Bacteroidales	Prevotellaceae	Prevotellaceae UCG-004	uncultured Prevotellaceae UCG-004	0	0	0	0	0	0	0	0	0	0	0	0	0	0	0	0	0	0	0	0	0	0	0	0	0	0	0	0	0	0	0	0	0	0	0	0	0	0	0	0	0	0
645a3b5d79ae78984d3225abdb224918	Bacteria	Bacteroidetes	Bacteroidia	Bacteroidales	Prevotellaceae	Prevotellaceae YAB2003 group	uncultured Prevotellaceae YAB2003 group	0	0	0	0	0	0	0	0	0	0	0	0	0	0	0	0	0	0	0	0	0	0	0	0	0	0	0	0	0	0	0	0	0	0	0	0	0	0	0	0	0	0
c161e6d87fb94759332967679490c7be	Bacteria	Bacteroidetes	Bacteroidia	Bacteroidales	Prevotellaceae	Prevotellaceae YAB2003 group	uncultured Prevotellaceae YAB2003 group	0	0	0	0	0	0	0	0	0	0	0	0	0	0	0	0	0	0	0	0	0	0	0	0	0	0	0	0	0	0	0	0	0	0	0	0	0	0	0	0	0	2.52268
ca46b854387783a9585e2d84c061526e	Bacteria	Bacteroidetes	Bacteroidia	Bacteroidales	Prevotellaceae	unclassified Prevotellaceae	unclassified Prevotellaceae	0	0	0	0	0	0	0	0	0	2.68893	0	0	0	3.90507	0	0	0	0	0	0	0	0	0	0	0	0	0	0	0	0	0	0	0	0	0	0	0	0	0	0	0	0
de867ac3b46140137e860242de280d83	Bacteria	Bacteroidetes	Bacteroidia	Bacteroidales	Prevotellaceae	unclassified Prevotellaceae	unclassified Prevotellaceae	0	0	0	0	0	0	0	0	0	0	0	0	0	2.06676	0	0	0	0	0	0	0	0	0	0	0	0	0	0	0	0	0	0	0	0	0	0	0	0	0	0	0	0
f36eba2f02d2985fce38146b53e9d7bc	Bacteria	Bacteroidetes	Bacteroidia	Bacteroidales	Prevotellaceae	unclassified Prevotellaceae	unclassified Prevotellaceae	0	0	0	0	0	0	0	0	0	0	0	0	0	0	0	0	0	0	0	0	0	0	0	0	0	0	0	0	0	0	0	0	0	0	0	0	0	0	0	0	0	2.12342
f703c8e5861471bd36568a6b184899f5	Bacteria	Bacteroidetes	Bacteroidia	Bacteroidales	Prevotellaceae	unclassified Prevotellaceae	unclassified Prevotellaceae	0	0	0	0	0	0	0	0	0	0	0	0	0	0	0	0	0	0	0	0	0	0	0	0	0	0	0	0	0	0	0	0	0	0	0	0	0	0	0	0	0	0
ec235fe22d81294a873f7fc673612703	Bacteria	Bacteroidetes	Bacteroidia	Bacteroidales	Prevotellaceae	uncultured Prevotellaceae	uncultured Prevotellaceae	0	0	0	0	0	0	0	0	0	0	0	0	0	0	0	0	0	0	0	0	0	0	0	0	0	0	0	0	0	0	0	0	0	0	0	0	1.89649	0	0	0	0	0
95d6f2e4e1ab8e20003aed6d3381d3f6	Bacteria	Bacteroidetes	Bacteroidia	Bacteroidales	Rikenellaceae	Alistipes	uncultured Alistipes	0	0	0	0	0	0	0	0	0	0	0	0	0	0	0	0	0	0	0	0	0	0	0	0	0	0	0	0	0	0	0	0	0	0	0	0	0	0	0	0	0	2.30337
96fdcba47f956da7a06da65dd78a99c7	Bacteria	Bacteroidetes	Bacteroidia	Bacteroidales	Rikenellaceae	Alistipes	uncultured Alistipes	0	0	0	0	0	0	0	0	0	0	0	0	0	0	0	0	0	0	0	0	0	0	0	0	0	0	0	0	0	0	0	0	0	0	0	0	0	0	0	0	0	2.04465
b6851bb888246df7772a526a991cb4e6	Bacteria	Bacteroidetes	Bacteroidia	Bacteroidales	Rikenellaceae	Alistipes	uncultured Alistipes	0	0	0	0	0	0	0	0	0	0	0	0	0	0	0	0	0	0	0	0	0	0	0	0	0	0	0	0	0	0	0	0	0	0	0	0	0	2.03727	1.5914	0	0	3.25804
59f80323af345abfbedc9e33c9bbdfc2	Bacteria	Bacteroidetes	Bacteroidia	Bacteroidales	Rikenellaceae	Rikenellaceae RC9 gut group	unclassified Rikenellaceae RC9 gut group	0	0	0	0	0	0	0	0	0	0	0	0	0	0	0	0	0	0	0	0	0	0	0	0	0	0	0	0	0	0	0	0	0	0	0	0	0	0	0	0	0	0
5c329da1afd71d9db4402ea2484b5e84	Bacteria	Bacteroidetes	Bacteroidia	Bacteroidales	Rikenellaceae	Rikenellaceae RC9 gut group	unclassified Rikenellaceae RC9 gut group	0	0	0	0	0	0	0	0	0	0	0	0	0	0	0	0	0	0	0	0	0	0	0	0	0	0	0	0	0	0	0	0	0	0	0	0	0	0	0	0	0	0
5dad76bb6fe02930779ec78575d2b5e8	Bacteria	Bacteroidetes	Bacteroidia	Bacteroidales	Rikenellaceae	Rikenellaceae RC9 gut group	unclassified Rikenellaceae RC9 gut group	0	0	0	0	0	0	0	0	0	0	0	0	0	0	0	0	0	0	0	0	0	0	0	0	0	0	0	0	0	0	0	0	0	0	0	0	0	0	0	0	0	0
8ffe19cb9edccb3dc4ab983b754cd04f	Bacteria	Bacteroidetes	Bacteroidia	Bacteroidales	Rikenellaceae	Rikenellaceae RC9 gut group	unclassified Rikenellaceae RC9 gut group	0	0	0	0	0	0	0	0	0	0	0	0	0	0	0	0	0	0	0	0	0	0	0	0	0	0	0	0	0	0	0	0	0	0	0	0	2.4003	0	2.97805	0	0	0
9faf7224284294593a0f77fe2b6a08e7	Bacteria	Bacteroidetes	Bacteroidia	Bacteroidales	Rikenellaceae	Rikenellaceae RC9 gut group	unclassified Rikenellaceae RC9 gut group	0	0	0	0	0	0	0	0	0	0	0	0	0	0	0	0	0	0	0	0	0	0	0	0	0	0	0	0	0	0	0	0	0	0	0	0	0	0	0	0	0	0
bafef20494a9276dbb4e322e3b50a3c0	Bacteria	Bacteroidetes	Bacteroidia	Bacteroidales	Rikenellaceae	Rikenellaceae RC9 gut group	unclassified Rikenellaceae RC9 gut group	0	0	0	0	0	0	0	0	0	0	0	0	0	0	0	0	0	0	0	0	0	0	0	0	0	0	0	0	0	0	0	0	0	0	0	0	0	0	0	0	0	0
cd85b95c21e3a4c671405d431d0cf6c3	Bacteria	Bacteroidetes	Bacteroidia	Bacteroidales	Rikenellaceae	Rikenellaceae RC9 gut group	unclassified Rikenellaceae RC9 gut group	0	0	0	0	0	0	0	0	0	0	0	0	0	0	0	0	0	0	0	0	0	0	0	0	0	0	0	0	0	0	0	0	0	0	0	0	0	0	0	0	0	2.30337
dacfd01d62c90a12be19190e8dc7d41c	Bacteria	Bacteroidetes	Bacteroidia	Bacteroidales	Rikenellaceae	Rikenellaceae RC9 gut group	unclassified Rikenellaceae RC9 gut group	0	0	0	0	0	0	0	0	0	0	0	0	0	0	0	0	0	0	0	0	0	0	0	0	0	0	0	0	0	0	0	0	0	0	0	0	0	0	0	0	0	0
dfe169f597bbd4ba59737646d807dbed	Bacteria	Bacteroidetes	Bacteroidia	Bacteroidales	Rikenellaceae	Rikenellaceae RC9 gut group	unclassified Rikenellaceae RC9 gut group	0	0	0	0	0	0	0	0	0	0	0	0	0	0	0	0	0	0	0	0	0	0	0	0	0	0	0	0	0	0	0	0	0	0	0	0	0	0	0	0	0	0
eba25a2ca79b3ac46c140a9f8c7547cc	Bacteria	Bacteroidetes	Bacteroidia	Bacteroidales	Rikenellaceae	Rikenellaceae RC9 gut group	unclassified Rikenellaceae RC9 gut group	0	0	0	0	0	0	0	0	0	0	0	0	0	0	0	0	0	0	0	0	0	0	0	0	0	0	0	0	0	0	0	0	0	0	0	0	0	0	0	0	0	0
faffaa185fa942d0dc19fb02fcb9b263	Bacteria	Bacteroidetes	Bacteroidia	Bacteroidales	Rikenellaceae	Rikenellaceae RC9 gut group	unclassified Rikenellaceae RC9 gut group	0	0	0	0	0	0	0	0	0	0	0	0	0	0	0	0	0	0	0	0	0	0	0	0	0	0	0	0	0	0	0	0	0	0	0	0	2.57528	0	2.97805	0	0	2.99024
0016ab4147d787270c8734434f701faa	Bacteria	Bacteroidetes	Bacteroidia	Bacteroidales	Rikenellaceae	Rikenellaceae RC9 gut group	uncultured Rikenellaceae RC9 gut group	0	0	0	0	0	0	0	0	0	0	0	0	0	0	0	0	0	0	0	0	0	0	0	0	0	0	0	0	0	0	0	0	0	0	0	0	0	1.93116	0	0	0	0
01b5202bc2535c7984d11e25d2a303f4	Bacteria	Bacteroidetes	Bacteroidia	Bacteroidales	Rikenellaceae	Rikenellaceae RC9 gut group	uncultured Rikenellaceae RC9 gut group	0	4.76562	0	0	0	0	0	0	0	0	0	0	0	3.37154	0	0	0	0	0	0	0	0	0	0	0	0	0	0	2.58751	0	0	0	0	0	0	0	0	0	0	1.81413	0	0
09014620e556fe42848e90eccd36c543	Bacteria	Bacteroidetes	Bacteroidia	Bacteroidales	Rikenellaceae	Rikenellaceae RC9 gut group	uncultured Rikenellaceae RC9 gut group	0	0	0	0	0	0	0	0	0	0	0	0	0	0	0	0	0	0	0	0	0	0	0	0	0	0	0	0	0	0	0	0	0	0	0	0	0	0	0	0	0	0
16ed4c7e6765fdf413757f0114e8e292	Bacteria	Bacteroidetes	Bacteroidia	Bacteroidales	Rikenellaceae	Rikenellaceae RC9 gut group	uncultured Rikenellaceae RC9 gut group	0	0	0	0	0	0	0	0	0	0	0	0	0	0	0	0	0	0	0	0	0	0	0	0	0	0	0	0	0	0	0	0	0	0	0	0	0	0	0	0	0	2.33682
28a0fa466e36d3cd041f2a265efb81f2	Bacteria	Bacteroidetes	Bacteroidia	Bacteroidales	Rikenellaceae	Rikenellaceae RC9 gut group	uncultured Rikenellaceae RC9 gut group	0	0	0	0	0	0	0	0	0	0	0	0	0	0	0	0	0	0	0	0	0	0	0	0	0	0	0	0	0	0	0	0	0	0	0	0	0	0	0	0	0	0
32072b49a492e7408440b1ace9436caa	Bacteria	Bacteroidetes	Bacteroidia	Bacteroidales	Rikenellaceae	Rikenellaceae RC9 gut group	uncultured Rikenellaceae RC9 gut group	0	0	0	0	0	0	0	0	0	0	0	0	0	0	0	0	0	0	0	0	0	0	0	0	0	0	0	0	0	0	0	0	0	0	0	0	0	0	0	0	0	0
329443650a490405e7357d9767b7ab35	Bacteria	Bacteroidetes	Bacteroidia	Bacteroidales	Rikenellaceae	Rikenellaceae RC9 gut group	uncultured Rikenellaceae RC9 gut group	0	0	0	0	0	0	0	0	0	0	0	0	0	0	0	0	0	0	0	0	0	0	0	0	0	0	0	0	0	0	0	0	0	0	0	0	0	0	0	0	0	0
4c01a40d00d8cb3e6a87fd00923f8d4c	Bacteria	Bacteroidetes	Bacteroidia	Bacteroidales	Rikenellaceae	Rikenellaceae RC9 gut group	uncultured Rikenellaceae RC9 gut group	0	0	0	0	0	0	0	0	0	0	0	0	0	0	0	0	0	0	0	0	0	0	0	0	0	0	0	0	0	0	0	0	0	0	0	0	0	0	0	0	0	0
4ca8c727c2750c2b6a4744de3efae48a	Bacteria	Bacteroidetes	Bacteroidia	Bacteroidales	Rikenellaceae	Rikenellaceae RC9 gut group	uncultured Rikenellaceae RC9 gut group	0	0	0	0	0	0	0	0	0	0	0	0	0	0	0	0	0	0	0	0	0	0	0	0	0	0	0	0	0	0	0	0	0	0	0	0	0	0	0	0	0	1.82655
4ea64ff30ce37cd9af47dff80383444f	Bacteria	Bacteroidetes	Bacteroidia	Bacteroidales	Rikenellaceae	Rikenellaceae RC9 gut group	uncultured Rikenellaceae RC9 gut group	0	0	0	0	0	0	0	0	0	0	0	0	0	0	0	0	0	0	0	0	0	0	0	0	0	0	0	0	0	0	0	0	0	0	0	0	0	0	0	0	0	0
546e6bd2ee2806f49f9fdd094971717e	Bacteria	Bacteroidetes	Bacteroidia	Bacteroidales	Rikenellaceae	Rikenellaceae RC9 gut group	uncultured Rikenellaceae RC9 gut group	0	0	0	0	0	0	0	0	0	0	0	0	0	0	0	0	0	0	0	0	0	0	0	0	0	0	0	0	0	0	0	0	0	0	0	0	0	0	0	0	0	2.52268
5d2a5e1848675535ff87ef62949282f8	Bacteria	Bacteroidetes	Bacteroidia	Bacteroidales	Rikenellaceae	Rikenellaceae RC9 gut group	uncultured Rikenellaceae RC9 gut group	0	0	0	0	0	0	0	0	0	0	0	0	0	0	0	0	0	0	0	0	0	0	0	0	0	0	0	0	0	0	0	0	0	0	0	0	0	0	1.50875	0	0	0
73a190b71b5ff17efe7fd29f2e624eb7	Bacteria	Bacteroidetes	Bacteroidia	Bacteroidales	Rikenellaceae	Rikenellaceae RC9 gut group	uncultured Rikenellaceae RC9 gut group	0	0	0	0	0	0	0	0	0	0	0	0	0	0	0	0	0	0	0	0	0	0	0	0	0	0	0	0	0	0	0	0	0	0	0	0	0	0	1.74373	0	0	0
7ac0b8dc8a6273853bc82a7a657c79ce	Bacteria	Bacteroidetes	Bacteroidia	Bacteroidales	Rikenellaceae	Rikenellaceae RC9 gut group	uncultured Rikenellaceae RC9 gut group	0	0	0	0	0	0	0	0	0	0	0	0	0	0	0	0	0	0	0	0	0	0	0	0	0	0	0	0	0	0	0	0	0	0	0	0	0	0	2.74517	0	0	0
86ac2ff79923a0b1d65cd8b94c34f4bb	Bacteria	Bacteroidetes	Bacteroidia	Bacteroidales	Rikenellaceae	Rikenellaceae RC9 gut group	uncultured Rikenellaceae RC9 gut group	0	0	0	0	0	0	0	0	0	0	0	0	0	0	0	0	0	0	0	0	0	0	0	0	0	0	0	0	0	0	0	0	0	0	0	0	0	0	0	0	0	0
afaaa6f5ebdc3ec79e1b3de8389ea19c	Bacteria	Bacteroidetes	Bacteroidia	Bacteroidales	Rikenellaceae	Rikenellaceae RC9 gut group	uncultured Rikenellaceae RC9 gut group	0	0	0	0	0	0	0	0	0	0	0	0	0	0	0	0	0	0	0	0	0	0	0	0	0	0	0	0	0	0	0	0	0	0	0	0	0	0	0	0	0	0
ce0e762c5b42113155614cc42ed1ec79	Bacteria	Bacteroidetes	Bacteroidia	Bacteroidales	Rikenellaceae	Rikenellaceae RC9 gut group	uncultured Rikenellaceae RC9 gut group	0	0	0	0	0	0	0	0	0	0	0	0	0	0	0	0	0	0	0	0	0	0	0	0	0	0	0	0	0	0	0	0	0	0	0	0	0	0	0	0	0	0
d5ef76bb7952928e72c2a0a316cb5dd3	Bacteria	Bacteroidetes	Bacteroidia	Bacteroidales	Rikenellaceae	Rikenellaceae RC9 gut group	uncultured Rikenellaceae RC9 gut group	0	0	0	0	0	0	0	0	0	0	0	0	0	0	0	0	0	0	0	0	0	0	0	0	0	0	0	0	0	0	0	0	0	0	0	0	0	0	0	0	0	0
f81b0691d41e1dd17cb5d8d3dafeb980	Bacteria	Bacteroidetes	Bacteroidia	Bacteroidales	Rikenellaceae	Rikenellaceae RC9 gut group	uncultured Rikenellaceae RC9 gut group	0	0	0	0	0	0	0	0	0	0	0	0	0	0	0	0	0	0	0	0	0	0	0	0	0	0	0	0	0	0	0	0	0	0	0	0	0	0	0	0	0	0
fa455f22dfb5a313be2737b683721c20	Bacteria	Bacteroidetes	Bacteroidia	Bacteroidales	Rikenellaceae	Rikenellaceae RC9 gut group	uncultured Rikenellaceae RC9 gut group	0	0	0	0	0	0	0	0	0	0	0	0	0	0	0	0	0	0	0	0	0	0	0	0	0	0	0	0	0	0	0	0	0	0	0	0	0	0	0	0	0	2.60733
ff5ea11ceeb949ac4491851c99215c84	Bacteria	Bacteroidetes	Bacteroidia	Bacteroidales	Rikenellaceae	Rikenellaceae RC9 gut group	uncultured Rikenellaceae RC9 gut group	0	0	0	0	0	0	0	0	0	0	0	0	0	0	0	0	0	0	0	0	0	0	0	0	0	0	0	0	0	0	0	0	0	0	0	0	0	0	0	0	0	0
8a2bd8ea546f5148a427ce9b2f8548a4	Bacteria	Bacteroidetes	Bacteroidia	Bacteroidales	Rikenellaceae	Rikenellaceae RC9 gut group	uncultured Rikenellaceae RC9 gut group RFN84	0	0	0	0	0	0	0	0	0	0	0	0	0	0	0	0	0	0	0	0	0	0	0	0	0	0	0	0	0	0	0	0	0	0	0	0	0	0	0	0	0	0
b78f91cb634e22d753176b4c8121e11a	Bacteria	Bacteroidetes	Bacteroidia	Bacteroidales	Rikenellaceae	Rikenellaceae SP3-e08	uncultured Rikenellaceae SP3-e08	0	0	0	0	0	0	0	0	0	0	0	0	0	0	0	0	0	0	0	0	0	0	0	0	0	0	0	0	0	0	0	0	0	0	0	0	0	0	2.12291	0	0	0
5855e885e6da6bcb5b765e0c2db41999	Bacteria	Bacteroidetes	Bacteroidia	Bacteroidales	Tannerellaceae	Macellibacteroides	uncultured Macellibacteroides	0	0	0	0	0	0	0	0	0	0	0	0	0	0	1.81123	0	0	2.20073	0	0	0	0	0	0	0	0	0	2.54582	0	0	0	0	0	0	0	0	0	0	0	0	0	0
75f8673a4ea83143837063dd18ba98ec	Bacteria	Bacteroidetes	Bacteroidia	Bacteroidales	Tannerellaceae	Parabacteroides	goldsteinii CL02T12C30	0	0	0	0	0	0	0	0	0	0	0	0	0	0	3.29027	0	0	0	0	0	0	0	0	0	0	0	0	0	0	0	0	0	0	0	0	0	0	0	0	0	0	0
bcdbb69ad7d2ad2adeb6bbdc01ffd7f8	Bacteria	Bacteroidetes	Bacteroidia	Bacteroidales	Tannerellaceae	unclassified Tannerellaceae	unclassified Tannerellaceae	0	2.37373	0	0	0	0	1.71015	2.57777	0	0	0	0	3.1358	0	0	0	1.584	0	0	1.96824	0	0	0	0	0	0	0	0	2.33543	0	0	0	0	0	0	0	0	0	0	0	0	0
5125fd03b316c72759213d43d726f7a2	Bacteria	Bacteroidetes	Bacteroidia	Bacteroidales	uncultured Bacteroidales	uncultured Bacteroidales	uncultured Bacteroidales	0	0	0	0	0	0	0	0	0	0	0	0	0	0	0	0	0	0	0	0	0	0	0	0	0	0	0	0	0	0	0	0	0	0	0	0	0	0	0	0	0	0
8773359e4c4a42c8dc52eda43598159f	Bacteria	Bacteroidetes	Bacteroidia	Bacteroidales	uncultured Bacteroidales	uncultured Bacteroidales	uncultured Bacteroidales	0	0	0	0	0	0	0	0	0	0	0	0	0	0	0	0	0	0	0	0	0	0	0	0	0	0	0	0	0	0	0	0	0	0	0	0	0	0	0	0	0	2.85827
8cd4118afed7d698016b4d4d0036ee5c	Bacteria	Bacteroidetes	Bacteroidia	Bacteroidetes VC2.1 Bac22	uncultured Flavobacteriales	uncultured Flavobacteriales	uncultured Flavobacteriales	0	3.16526	0	0	0	0	0	0	0	0	0	0	0	0	0	0	0	0	0	0	0	0	0	0	0	0	0	0	0	0	0	0	0	0	0	0	0	0	0	0	0	0
a8876e0836a758549d3f312440e79bb4	Bacteria	Bacteroidetes	Bacteroidia	Chitinophagales	Chitinophagaceae	Chitinophaga	unclassified Chitinophaga	0	0	0	0	0	0	0	0	0	0	0	0	0	0	0	0	1.87342	0	0	0	0	0	0	0	0	0	0	0	0	0	0	0	0	0	0	0	0	0	0	0	0	0
e2c33bf9845f28fc85abc1e4921a2338	Bacteria	Bacteroidetes	Bacteroidia	Chitinophagales	Chitinophagaceae	Chitinophaga	unclassified Chitinophaga	0	0	0	0	0	0	0	0	0	0	0	0	0	0	0	0	0	0	0	0	0	0	0	0	0	0	2.11378	0	0	0	0	0	0	0	0	0	0	0	0	0	0	0
f589039fdea730089bda3f652206fd67	Bacteria	Bacteroidetes	Bacteroidia	Chitinophagales	Chitinophagaceae	Chitinophaga	unclassified Chitinophaga	0	0	0	0	0	0	0	0	0	0	0	0	0	0	0	0	0	0	0	0	0	0	0	0	0	0	1.88451	0	0	0	0	0	0	0	0	0	0	0	0	0	0	0
73aa1750b57d5c913af1669ef42eca22	Bacteria	Bacteroidetes	Bacteroidia	Chitinophagales	Chitinophagaceae	Dinghuibacter	uncultured Dinghuibacter	0	1.84975	0	0	0	0	0	0	0	0	0	0	0	0	0	0	0	0	0	0	0	0	0	0	0	0	0	0	0	0	0	0	0	0	0	0	0	0	0	0	0	0
1972d06fa3ab588a42eb76e79ff2bb38	Bacteria	Bacteroidetes	Bacteroidia	Chitinophagales	Chitinophagaceae	Flavisolibacter	unclassified Flavisolibacter	0	0	0	0	0	0	0	0	0	0	0	0	0	0	3.29027	0	0	0	0	0	0	0	0	0	0	0	0	0	0	0	0	0	0	0	0	0	0	0	0	0	0	0
3f971066a80592303a13d063db523880	Bacteria	Bacteroidetes	Bacteroidia	Chitinophagales	Chitinophagaceae	Flavisolibacter	unclassified Flavisolibacter	0	0	0	0	0	0	0	0	0	2.30303	0	0	0	0	0	0	0	0	0	0	0	0	0	0	0	0	0	0	0	0	0	0	0	0	0	0	0	0	0	0	0	0
57e8117fd2df62b426a500a3c7783501	Bacteria	Bacteroidetes	Bacteroidia	Chitinophagales	Chitinophagaceae	Flavisolibacter	unclassified Flavisolibacter	0	0	0	0	0	0	0	0	0	0	2.54637	0	0	0	0	0	0	0	0	0	0	0	0	0	0	0	0	0	0	0	0	0	0	0	0	0	0	0	0	0	0	0
d2ff5eeba2b65ef2eeb1b55cc8f3ba9f	Bacteria	Bacteroidetes	Bacteroidia	Chitinophagales	Chitinophagaceae	Flavisolibacter	unclassified Flavisolibacter	0	0	0	0	0	0	1.75939	0	2.14587	0	0	0	0	0	0	0	0	0	0	0	0	0	0	0	0	0	0	0	0	0	0	0	0	0	0	0	0	0	0	0	0	0
c19cc5352157482298c260d21687f8a8	Bacteria	Bacteroidetes	Bacteroidia	Chitinophagales	Chitinophagaceae	Flavisolibacter	uncultured Flavisolibacter	0	0	0	0	0	0	0	0	0	0	2.44312	0	0	0	0	0	0	0	0	0	0	0	0	0	0	0	0	0	0	0	0	0	0	0	0	0	0	0	0	0	0	0
f3145343e1c41bbf66125f2b0dbe355c	Bacteria	Bacteroidetes	Bacteroidia	Chitinophagales	Chitinophagaceae	Flavisolibacter	uncultured Flavisolibacter	0	0	0	0	0	0	0	0	0	0	0	0	0	0	0	0	0	0	0	0	0	0	0	0	0	0	0	0	0	0	0	0	0	0	0	0	0	0	0	0	0	0
967a604772f404595bf07b0dd8587656	Bacteria	Bacteroidetes	Bacteroidia	Chitinophagales	Chitinophagaceae	Flavitalea	uncultured Flavitalea	0	0	0	0	0	0	0	0	0	0	0	0	0	0	1.81123	0	0	0	0	0	0	0	0	0	0	0	0	0	0	0	0	0	0	0	0	0	0	0	0	0	0	0
6ffed261a8902a353e79841af8b3e5e8	Bacteria	Bacteroidetes	Bacteroidia	Chitinophagales	Chitinophagaceae	Niabella	uncultured Niabella	0	0	0	0	0	0	0	0	0	0	0	0	0	0	0	0	0	0	0	0	0	0	0	0	0	0	2.32383	0	0	0	0	0	0	0	0	0	0	0	0	0	0	0
1800d33f67510c122346d76c5e6b524e	Bacteria	Bacteroidetes	Bacteroidia	Chitinophagales	Chitinophagaceae	Parafilimonas	uncultured Parafilimonas	0	0	0	0	0	0	0	0	0	0	2.73305	0	0	0	0	0	0	0	0	0	0	0	0	0	0	0	0	0	0	0	0	0	0	0	0	0	0	0	0	0	0	0
5c7efb16bc98732254198caeb4f7b6f1	Bacteria	Bacteroidetes	Bacteroidia	Chitinophagales	Chitinophagaceae	Parafilimonas	uncultured Parafilimonas	0	0	0	0	0	0	0	0	0	2.6017	0	0	0	0	0	0	0	0	0	0	0	0	0	0	0	0	0	0	0	0	0	0	0	0	0	0	0	0	0	0	0	0
903bca60bf980322ee6ce8fcdca8d537	Bacteria	Bacteroidetes	Bacteroidia	Chitinophagales	Chitinophagaceae	Parafilimonas	uncultured Parafilimonas	0	0	0	0	0	0	0	0	0	0	2.89831	0	0	0	0	0	0	0	0	0	0	0	0	0	0	0	0	0	0	0	0	0	0	0	0	0	0	0	0	0	0	0
da9280d4a07fedc7435a392dfce24398	Bacteria	Bacteroidetes	Bacteroidia	Chitinophagales	Chitinophagaceae	Parafilimonas	uncultured Parafilimonas	0	0	0	0	0	0	0	0	0	0	0	0	0	0	2.58948	0	0	0	0	0	0	0	0	0	0	0	0	0	0	0	0	0	0	0	0	0	0	0	0	0	0	0
0b775cb4371adb39141c9fc1bdf0ee45	Bacteria	Bacteroidetes	Bacteroidia	Chitinophagales	Chitinophagaceae	Sediminibacterium	unclassified Sediminibacterium	0	0	0	0	0	0	0	0	0	0	1.93519	0	0	0	0	0	0	0	0	0	0	0	0	0	0	0	0	0	0	0	0	0	0	0	0	0	0	0	0	0	0	0
103051aac465f6c23fe600761ab0de5b	Bacteria	Bacteroidetes	Bacteroidia	Chitinophagales	Chitinophagaceae	Sediminibacterium	unclassified Sediminibacterium	0	2.39553	0	0	0	0	0	0	0	0	0	0	0	0	0	0	0	0	0	0	0	0	0	0	0	0	0	0	0	0	0	0	0	0	0	0	0	0	0	0	0	0
7a0ec051cc5466f278a5c1d4c4a0bffb	Bacteria	Bacteroidetes	Bacteroidia	Chitinophagales	Chitinophagaceae	Sediminibacterium	unclassified Sediminibacterium	0	0	0	0	0	0	0	0	0	0	0	0	0	0	0	0	0	0	0	0	0	0	0	0	0	0	0	0	0	0	0	0	1.94421	2.75939	0	0	0	0	0	0	0	0
7de44f8a0767f4919d97ff054b005148	Bacteria	Bacteroidetes	Bacteroidia	Chitinophagales	Chitinophagaceae	Sediminibacterium	unclassified Sediminibacterium	0	1.881	0	0	0	0	0	0	0	0	0	0	0	0	0	0	0	0	0	0	0	0	0	0	0	0	0	0	0	0	0	0	0	0	0	0	0	0	0	0	0	0
5af0e5b06bf9df009097bad612419ee2	Bacteria	Bacteroidetes	Bacteroidia	Chitinophagales	Chitinophagaceae	Segetibacter	unclassified Segetibacter	0	0	0	0	0	0	0	0	0	0	0	0	0	0	0	0	0	0	0	0	0	0	0	0	0	0	0	0	0	0	0	0	0	0	0	0	0	0	0	0	0	2.00359
53a55db88242c5f1602701ab8e4c90c0	Bacteria	Bacteroidetes	Bacteroidia	Chitinophagales	Chitinophagaceae	Taibaiella	unclassified Taibaiella	0	0	0	0	0	0	0	0	0	0	0	0	0	0	0	0	0	0	0	0	0	0	0	0	0	0	1.65127	0	0	0	0	0	0	0	0	0	0	0	0	0	0	0
d15a926eb56d68e73afe1bd1e7ae4831	Bacteria	Bacteroidetes	Bacteroidia	Chitinophagales	Chitinophagaceae	Taibaiella	unclassified Taibaiella	0	0	0	0	0	0	0	0	0	0	0	0	0	0	0	0	2.87322	0	0	0	0	0	0	0	0	0	0	0	0	0	0	0	0	0	0	0	0	0	0	0	0	0
e6d21fcdc57355ea102b53b7ecff1da3	Bacteria	Bacteroidetes	Bacteroidia	Chitinophagales	Chitinophagaceae	Taibaiella	unclassified Taibaiella	0	0	0	0	0	0	0	0	0	0	1.77434	0	0	0	0	0	0	0	0	0	0	0	0	0	0	0	0	0	0	0	0	0	0	0	0	0	0	0	0	0	0	0
9c6ecd14ca98273365d07c9f8adb5186	Bacteria	Bacteroidetes	Bacteroidia	Chitinophagales	Chitinophagaceae	Taibaiella	uncultured Taibaiella	0	0	0	0	0	0	0	0	2.06943	0	0	0	0	0	0	0	0	0	0	0	0	0	0	0	0	0	0	0	0	0	0	0	0	0	0	0	0	0	0	0	0	0
9fa165197aeb78f074ad206c6c2c401a	Bacteria	Bacteroidetes	Bacteroidia	Chitinophagales	Chitinophagaceae	Taibaiella	uncultured Taibaiella	0	0	0	0	0	0	0	0	0	0	0	0	0	0	0	0	2.0578	0	0	0	0	0	0	0	0	0	4.82942	0	0	0	0	0	0	0	0	0	0	0	0	0	0	0
be22ec1c2d15993577f6e1dbeb95ae25	Bacteria	Bacteroidetes	Bacteroidia	Chitinophagales	Chitinophagaceae	Taibaiella	uncultured Taibaiella	0	0	0	0	0	0	0	0	0	0	0	0	0	0	0	0	0	0	0	0	0	0	0	0	0	0	1.63166	0	0	0	0	0	0	0	0	0	0	0	0	0	0	0
e1875bb9e543f56908608d1cbc58d5a9	Bacteria	Bacteroidetes	Bacteroidia	Chitinophagales	Chitinophagaceae	Terrimonas	uncultured Terrimonas	0	0	0	0	0	0	0	0	0	0	0	0	0	0	0	0	0	0	0	1.73566	0	0	0	0	0	0	0	0	0	0	0	0	0	0	0	0	0	0	0	0	0	0
05f7624409588b6458449befa650b399	Bacteria	Bacteroidetes	Bacteroidia	Chitinophagales	Chitinophagaceae	unclassified Chitinophagaceae	unclassified Chitinophagaceae	0	0	0	0	0	0	0	0	0	0	2.49567	0	0	0	0	0	0	0	0	0	0	0	0	0	0	0	0	0	0	0	0	0	0	0	0	0	0	0	0	0	0	0
4bd9738935df014d397eb559288c3325	Bacteria	Bacteroidetes	Bacteroidia	Chitinophagales	Chitinophagaceae	unclassified Chitinophagaceae	unclassified Chitinophagaceae	0	0	0	0	0	0	0	0	0	0	2.44312	0	0	0	0	0	0	0	0	0	0	0	0	0	0	0	0	0	0	0	0	0	0	0	0	0	0	0	0	0	0	0
5c81ab1ef893fbdbe5ce1c8b91acc499	Bacteria	Bacteroidetes	Bacteroidia	Chitinophagales	Chitinophagaceae	unclassified Chitinophagaceae	unclassified Chitinophagaceae	0	0	0	0	0	0	0	0	0	0	0	0	0	0	2.25221	0	0	0	0	0	0	0	0	0	0	0	0	0	0	0	0	0	0	0	0	0	0	0	0	0	0	0
a21aeaa14c66cca917aa67164b8273d2	Bacteria	Bacteroidetes	Bacteroidia	Chitinophagales	Chitinophagaceae	unclassified Chitinophagaceae	unclassified Chitinophagaceae	0	0	0	0	0	0	0	0	0	0	0	0	0	0	0	0	0	0	0	0	0	0	0	0	0	0	0	0	2.58751	0	0	0	0	0	0	0	0	0	0	0	0	0
ef02c508e6a3f678b49ce66d7b3a76b3	Bacteria	Bacteroidetes	Bacteroidia	Chitinophagales	Chitinophagaceae	unclassified Chitinophagaceae	unclassified Chitinophagaceae	0	0	0	0	0	0	1.807	0	0	0	0	0	0	0	0	0	0	0	0	0	0	0	0	0	0	0	0	0	0	0	0	0	0	0	0	0	0	0	0	0	0	0
05fc22d1b5c1e7cf0d4bd4451ee2a093	Bacteria	Bacteroidetes	Bacteroidia	Chitinophagales	Chitinophagaceae	uncultured Chitinophagaceae	uncultured Chitinophagaceae	0	1.99963	0	0	0	0	0	0	0	0	0	0	0	0	0	0	0	0	0	0	0	0	0	0	0	0	0	0	0	0	0	0	0	0	0	0	0	0	0	0	0	0
1165875e1849a297d66298fe47717efe	Bacteria	Bacteroidetes	Bacteroidia	Chitinophagales	Chitinophagaceae	uncultured Chitinophagaceae	uncultured Chitinophagaceae	0	0	0	0	0	0	0	0	0	0	0	0	0	0	0	0	0	1.9552	0	0	0	0	0	0	0	0	0	0	0	0	0	0	0	0	0	0	0	0	0	0	0	0
1b71199fbdd75c5d0f13689c85bfc751	Bacteria	Bacteroidetes	Bacteroidia	Chitinophagales	Chitinophagaceae	uncultured Chitinophagaceae	uncultured Chitinophagaceae	0	0	0	0	0	0	0	0	0	0	0	0	0	0	0	0	0	0	0	2.42475	0	0	0	0	0	0	0	0	0	0	0	0	0	0	0	0	0	0	0	0	0	0
25b95953dd22f9af36686989025b3be5	Bacteria	Bacteroidetes	Bacteroidia	Chitinophagales	Chitinophagaceae	uncultured Chitinophagaceae	uncultured Chitinophagaceae	0	0	0	0	0	0	0	0	0	0	0	0	0	0	0	0	0	0	0	1.96824	0	0	0	0	0	0	0	0	0	0	0	0	0	0	0	0	0	0	0	0	0	0
3550e6a0da7f42cd669c420a940839d8	Bacteria	Bacteroidetes	Bacteroidia	Chitinophagales	Chitinophagaceae	uncultured Chitinophagaceae	uncultured Chitinophagaceae	0	0	0	0	0	0	0	0	0	0	0	0	0	0	2.86266	0	0	0	0	0	0	0	0	0	0	0	0	0	0	0	0	0	0	0	0	0	0	0	0	0	0	0
3ad0e97d17844ee8f24c384843f3eb71	Bacteria	Bacteroidetes	Bacteroidia	Chitinophagales	Chitinophagaceae	uncultured Chitinophagaceae	uncultured Chitinophagaceae	0	0	0	0	0	0	0	0	0	0	1.49345	0	0	0	0	0	0	0	0	0	0	0	0	0	0	0	0	0	0	0	0	0	0	0	0	0	0	0	0	0	0	0
5ae73e302fee3de635213c11eea62617	Bacteria	Bacteroidetes	Bacteroidia	Chitinophagales	Chitinophagaceae	uncultured Chitinophagaceae	uncultured Chitinophagaceae	0	0	0	0	0	0	1.49445	0	0	0	0	0	0	0	0	0	0	0	0	0	0	0	0	0	0	0	0	0	0	0	0	0	0	0	0	0	0	0	0	0	0	0
6b3bfa58fe7913de28affbb2f9a3d28a	Bacteria	Bacteroidetes	Bacteroidia	Chitinophagales	Chitinophagaceae	uncultured Chitinophagaceae	uncultured Chitinophagaceae	0	0	0	0	0	0	0	0	0	0	1.77434	0	0	0	0	0	0	0	0	0	0	0	0	0	0	0	0	0	0	0	0	0	0	0	0	0	0	0	0	0	0	0
7162098c816603fd320dc3157ce71868	Bacteria	Bacteroidetes	Bacteroidia	Chitinophagales	Chitinophagaceae	uncultured Chitinophagaceae	uncultured Chitinophagaceae	0	0	0	0	0	0	0	0	0	0	0	0	0	0	0	0	2.11437	0	0	0	0	0	0	0	0	0	0	0	0	0	0	0	0	0	0	0	0	0	0	0	0	0
8b827d3752f3fa986ea756e5a82a9103	Bacteria	Bacteroidetes	Bacteroidia	Chitinophagales	Chitinophagaceae	uncultured Chitinophagaceae	uncultured Chitinophagaceae	0	0	0	0	0	0	0	0	0	0	2.14714	0	0	0	0	0	0	0	0	0	0	0	0	0	0	0	0	0	0	0	0	0	0	0	0	0	0	0	0	0	0	0
8f6f7629572847e8f30a827437e5d179	Bacteria	Bacteroidetes	Bacteroidia	Chitinophagales	Chitinophagaceae	uncultured Chitinophagaceae	uncultured Chitinophagaceae	0	0	0	0	0	0	0	0	0	0	0	0	0	0	2.58948	0	0	0	0	0	0	0	0	0	0	0	0	0	0	0	0	0	0	0	0	0	0	0	0	0	0	0
9607c868ed940e8a68ae1fe1e04111a2	Bacteria	Bacteroidetes	Bacteroidia	Chitinophagales	Chitinophagaceae	uncultured Chitinophagaceae	uncultured Chitinophagaceae	0	0	0	0	0	0	0	0	0	0	1.38619	0	0	0	0	0	0	0	0	0	0	0	0	0	0	0	0	0	0	0	0	0	0	0	0	0	0	0	0	0	0	0
99e38ed45c8bbe016a97b76fa5b3dadb	Bacteria	Bacteroidetes	Bacteroidia	Chitinophagales	Chitinophagaceae	uncultured Chitinophagaceae	uncultured Chitinophagaceae	0	0	0	0	0	0	0	0	0	0	0	0	0	0	0	0	0	0	0	0	0	0	0	0	0	0	0	0	0	0	0	0	0	0	0	0	0	0	0	0	0	0
c03c7d2d1d378087c288b1b679ef7527	Bacteria	Bacteroidetes	Bacteroidia	Chitinophagales	Chitinophagaceae	uncultured Chitinophagaceae	uncultured Chitinophagaceae	0	0	0	0	0	0	0	0	0	0	0	0	0	0	2.25221	0	0	0	0	0	0	0	0	0	0	0	0	0	0	0	0	0	0	0	0	0	0	0	0	0	0	0
ccb368aeff790efdb26ae66c57ea942d	Bacteria	Bacteroidetes	Bacteroidia	Chitinophagales	Chitinophagaceae	uncultured Chitinophagaceae	uncultured Chitinophagaceae	0	0	0	0	0	0	0	0	0	0	0	0	0	0	0	0	0	0	0	0	0	0	0	0	0	0	0	0	0	0	0	0	6.11835	3.59504	0	0	0	0	0	0	0	0
eefbf5403fa671f6939b663d8292ebb8	Bacteria	Bacteroidetes	Bacteroidia	Chitinophagales	Chitinophagaceae	uncultured Chitinophagaceae	uncultured Chitinophagaceae	0	0	0	0	0	0	0	0	0	2.06288	0	0	0	0	0	0	0	0	0	0	0	0	0	0	0	0	0	0	0	0	0	0	0	0	0	0	0	0	0	0	0	0
f0391f3ebeb1efeaae83d0449eb65365	Bacteria	Bacteroidetes	Bacteroidia	Chitinophagales	Chitinophagaceae	uncultured Chitinophagaceae	uncultured Chitinophagaceae	0	0	0	0	0	0	0	0	0	0	0	0	0	0	2.25221	0	0	0	0	0	0	0	0	0	0	0	0	0	0	0	0	0	0	0	0	0	0	0	0	0	0	0
16fee30a135d154062bfab73906c7aed	Bacteria	Bacteroidetes	Bacteroidia	Cytophagales	Hymenobacteraceae	Hymenobacter	Parahymenobacter ocellatus	0	0	0	0	0	0	2.31496	0	0	0	0	0	0	0	2.25221	0	0	0	0	0	0	0	0	0	0	0	0	0	0	0	0	0	0	0	0	0	0	0	0	0	0	0
54c500adfd948630968be3d7357fbbbf	Bacteria	Bacteroidetes	Bacteroidia	Cytophagales	Hymenobacteraceae	Hymenobacter	Siccationidurans occulans	0	0	0	0	0	0	0	0	0	0	0	0	0	0	0	0	1.73596	0	3.23176	0	6.21547	0	5.65811	1.66088	0	0	0	0	0	0	0	0	0	2.49212	0	0	0	0	0	0	0	0
04dff8ab054d94c37dbed47fd4d3c9f1	Bacteria	Bacteroidetes	Bacteroidia	Cytophagales	Hymenobacteraceae	Hymenobacter	unclassified Hymenobacter	0	0	0	0	0	0	4.45299	0	0	0	0	0	0	0	0	0	0	0	0	0	0	0	0	0	0	0	0	0	0	0	0	0	0	0	0	0	0	0	0	0	0	0
0ddef4c1630b4b7e70bbb2b419f7600d	Bacteria	Bacteroidetes	Bacteroidia	Cytophagales	Hymenobacteraceae	Hymenobacter	unclassified Hymenobacter	4.08925	3.11358	0	2.08652	5.92776	0	0	0	0	0	0	4.03435	0	0	0	0	0	0	0	0	0	0	0	0	0	0	0	0	0	0	0	0	0	0	0	0	0	0	0	0	0	0
111a2c17a75d804c0d1922549f171c3f	Bacteria	Bacteroidetes	Bacteroidia	Cytophagales	Hymenobacteraceae	Hymenobacter	unclassified Hymenobacter	0	0	0	0	0	0	0	0	0	0	0	0	0	0	0	0	0	0	0	0	0	0	0	0	0	0	0	0	0	3.23739	0	0	0	0	0	0	0	0	0	0	0	0
16cfae74a95105d3046d09cf300a14a8	Bacteria	Bacteroidetes	Bacteroidia	Cytophagales	Hymenobacteraceae	Hymenobacter	unclassified Hymenobacter	1.71753	0	0	7.26252	6.0187	7.41264	0	0	0	0	0	0	0	0	0	0	1.50157	0	0	0	0	0	3.71982	0	0	6.25868	0	0	0	5.85875	9.16581	0	9.05373	3.11253	0	3.55582	3.36284	4.38804	0	0	0	0
22f86257f19712429402b041d26f21a8	Bacteria	Bacteroidetes	Bacteroidia	Cytophagales	Hymenobacteraceae	Hymenobacter	unclassified Hymenobacter	0	0	0	0	0	0	0	0	0	0	0	0	0	0	0	0	0	0	0	0	3.21899	0	0	0	0	0	0	0	0	0	0	0	0	0	0	0	0	0	0	0	0	0
3c01a8420533ce7413e5f9f7c15e2440	Bacteria	Bacteroidetes	Bacteroidia	Cytophagales	Hymenobacteraceae	Hymenobacter	unclassified Hymenobacter	0	0	0	0	0	0	0	0	0	0	0	0	0	0	0	0	0	0	0	0	0	0	0	0	0	0	0	0	0	0	0	0	0	3.89512	0	0	0	0	0	0	0	0
4340a3127d2778aa1ff22527d7eda01e	Bacteria	Bacteroidetes	Bacteroidia	Cytophagales	Hymenobacteraceae	Hymenobacter	unclassified Hymenobacter	0	0	0	0	0	0	0	0	0	0	0	0	0	0	0	0	0	0	0	0	0	0	4.91554	0	0	0	0	0	0	0	0	0	0	0	0	0	0	0	0	0	0	0
5567d3f1639d9bdb6d0528b691ac1a32	Bacteria	Bacteroidetes	Bacteroidia	Cytophagales	Hymenobacteraceae	Hymenobacter	unclassified Hymenobacter	0	0	0	0	0	0	0	0	0	0	0	0	0	0	0	0	0	0	0	0	0	0	0	0	0	0	0	0	0	0	0	0	0	6.48881	0	0	0	0	0	0	0	0
596b171fe9b58f26e11e0f98bb1d65a6	Bacteria	Bacteroidetes	Bacteroidia	Cytophagales	Hymenobacteraceae	Hymenobacter	unclassified Hymenobacter	0	0	0	0	0	0	5.47967	0	0	0	0	0	0	0	0	0	0	0	0	0	0	0	0	0	0	0	0	0	0	0	0	0	0	0	0	0	0	0	0	0	0	0
5b17f108372820b6930774c3e3a64c27	Bacteria	Bacteroidetes	Bacteroidia	Cytophagales	Hymenobacteraceae	Hymenobacter	unclassified Hymenobacter	0	0	0	0	0	0	4.20899	0	0	0	3.44427	0	0	0	0	0	0	0	0	0	0	0	0	0	0	0	0	0	0	0	0	0	0	0	0	0	0	0	0	0	0	0
6114c64aaa38f34457ffb53ba4c706ea	Bacteria	Bacteroidetes	Bacteroidia	Cytophagales	Hymenobacteraceae	Hymenobacter	unclassified Hymenobacter	0	0	0	0	0	0	4.5749	4.92829	2.31432	0	0	0	0	0	0	0	0	0	0	0	0	0	0	0	0	0	0	0	0	0	0	0	0	0	0	0	0	0	0	0	0	0
673d18d78fafaf4693c783380e6b487a	Bacteria	Bacteroidetes	Bacteroidia	Cytophagales	Hymenobacteraceae	Hymenobacter	unclassified Hymenobacter	0	0	0	0	0	0	0	0	0	0	0	0	0	0	0	0	0	0	0	0	0	0	0	0	0	0	0	0	0	0	0	0	2.86008	0	0	0	0	0	0	0	0	0
675ff9a0160b70e6daf1eb30d15d844d	Bacteria	Bacteroidetes	Bacteroidia	Cytophagales	Hymenobacteraceae	Hymenobacter	unclassified Hymenobacter	0	0	0	0	0	0	0	0	0	0	0	0	0	0	0	0	0	0	0	0	0	0	0	0	0	0	0	0	0	0	0	0	0	6.29289	0	0	0	0	0	0	0	0
724238771fc91cdca29de9024c4ea19e	Bacteria	Bacteroidetes	Bacteroidia	Cytophagales	Hymenobacteraceae	Hymenobacter	unclassified Hymenobacter	0	0	0	0	4.49879	0	0	0	0	0	0	1.92697	0	0	0	0	0	0	0	0	0	0	0	0	0	0	0	0	0	0	0	0	0	0	0	2.88821	0	0	0	0	0	0
82fc38bfca400d4aec44ce114513601b	Bacteria	Bacteroidetes	Bacteroidia	Cytophagales	Hymenobacteraceae	Hymenobacter	unclassified Hymenobacter	0	0	0	2.69749	5.62069	0	0	0	0	0	0	3.35975	0	0	0	0	0	0	0	0	0	0	0	0	0	0	0	0	0	0	0	0	0	0	0	0	0	0	0	0	0	0
8355491e3e34c41c241787dc2e10beec	Bacteria	Bacteroidetes	Bacteroidia	Cytophagales	Hymenobacteraceae	Hymenobacter	unclassified Hymenobacter	0	0	0	0	0	0	0	0	0	0	0	0	0	0	0	0	0	0	0	0	0	0	0	0	0	0	0	0	0	2.199	0	0	0	0	0	0	0	0	0	0	0	0
8c96891275681717b05b1417c4943141	Bacteria	Bacteroidetes	Bacteroidia	Cytophagales	Hymenobacteraceae	Hymenobacter	unclassified Hymenobacter	0	0	0	0	0	0	0	0	0	0	0	0	0	0	0	0	0	0	0	0	0	0	0	0	0	0	0	0	0	0	0	0	0	0	0	0	0	0	0	0	0	0
8fe271c9a292d1032a437623d1c5cb6f	Bacteria	Bacteroidetes	Bacteroidia	Cytophagales	Hymenobacteraceae	Hymenobacter	unclassified Hymenobacter	0	0	0	4.89975	3.63906	0	0	0	0	0	0	0	0	0	0	0	0	0	0	0	0	0	0	0	0	0	0	0	0	0	0	0	0	0	0	0	0	0	0	0	0	0
962243a3cb606353cb0d9b09b6748722	Bacteria	Bacteroidetes	Bacteroidia	Cytophagales	Hymenobacteraceae	Hymenobacter	unclassified Hymenobacter	4.58877	1.97087	5.0278	6.5011	3.47897	5.51611	0	0	0	0	0	0	0	0	0	7.374	5.14835	2.41049	9.29209	1.60361	8.23102	2.2741	9.87739	6.19902	2.12096	7.87033	2.29296	0	3.83768	5.76056	4.07676	0	9.74383	9.2232	0	0	0	0	0	0	0	0
9f927937ae696973239d2953e6ee772a	Bacteria	Bacteroidetes	Bacteroidia	Cytophagales	Hymenobacteraceae	Hymenobacter	unclassified Hymenobacter	0	0	0	3.94903	7.02135	0	0	0	0	0	0	0	0	0	0	0	0	0	0	0	0	0	0	0	0	0	0	0	0	0	0	0	2.59644	0	0	5.24608	5.95593	4.51591	3.46821	0	0	0
a4714b848f7217e8c7b646aebc8da7fc	Bacteria	Bacteroidetes	Bacteroidia	Cytophagales	Hymenobacteraceae	Hymenobacter	unclassified Hymenobacter	4.90926	0	0	0	0	0	0	0	0	0	0	0	0	0	0	0	0	0	0	0	0	0	0	0	0	0	0	0	0	0	0	0	0	0	0	0	0	0	0	0	0	0
c4fd2e54104f9bafb5d54562e38b0022	Bacteria	Bacteroidetes	Bacteroidia	Cytophagales	Hymenobacteraceae	Hymenobacter	unclassified Hymenobacter	0	0	0	0	0	0	0	0	0	0	0	0	0	0	0	0	0	0	0	0	0	0	0	0	0	0	0	0	0	0	0	0	2.18691	0	0	0	0	0	0	0	0	0
d82c6dabfcdfd9f4f3bc6939cbb18543	Bacteria	Bacteroidetes	Bacteroidia	Cytophagales	Hymenobacteraceae	Hymenobacter	unclassified Hymenobacter	0	0	0	4.30827	6.75274	0	0	0	0	0	0	0	0	0	0	0	0	0	0	0	0	0	0	0	0	0	0	0	0	0	0	0	0	0	0	2.70293	2.17028	3.50243	1.88149	0	0	0
e45144a77a87a2a1d9e7892e0d0fd914	Bacteria	Bacteroidetes	Bacteroidia	Cytophagales	Hymenobacteraceae	Hymenobacter	unclassified Hymenobacter	0	0	0	0	0	0	0	0	0	0	0	0	0	0	0	0	0	0	0	0	3.00313	0	0	0	0	0	0	0	0	0	0	0	0	0	0	0	0	0	0	0	0	0
eda21ff9952c0df42b8c725c52f72a64	Bacteria	Bacteroidetes	Bacteroidia	Cytophagales	Hymenobacteraceae	Hymenobacter	unclassified Hymenobacter	0	0	2.18969	0	1.2718	0	0	1.99353	0	0	0	8.06232	2.03033	0	0	4.02408	0	0	7.7804	0	1.90199	0	2.61809	0	0	5.1752	0	0	1.72796	2.47886	0	0	0	2.88992	0	0	0	0	0	0	0	0
ee3e90c439d774578a58a81c1c33329d	Bacteria	Bacteroidetes	Bacteroidia	Cytophagales	Hymenobacteraceae	Hymenobacter	unclassified Hymenobacter	0	0	0	0	6.05061	2.14484	0	0	0	0	0	0	0	0	0	0	0	0	0	0	0	0	0	0	0	0	0	0	0	0	0	0	0	0	2.18374	5.09032	2.10655	3.74618	2.97805	0	0	0
f16a4003a3d89fe65699abeb4e8808bf	Bacteria	Bacteroidetes	Bacteroidia	Cytophagales	Hymenobacteraceae	Hymenobacter	unclassified Hymenobacter	0	0	1.76509	0	0	0	0	0	0	0	0	0	0	0	0	4.44179	0	0	0	0	0	0	0	0	0	0	0	0	0	0	0	0	0	0	0	0	0	0	0	0	0	0
9462a4f49d0d5b17d3b9ca5df784d857	Bacteria	Bacteroidetes	Bacteroidia	Cytophagales	Hymenobacteraceae	Hymenobacter	uncultured Hymenobacter	0	0	0	0	0	0	0	0	0	0	0	2.47913	0	0	0	0	0	0	0	0	0	0	0	0	0	0	0	0	0	0	0	0	0	0	0	0	0	0	0	0	0	0
a2941d70fd1dbab8fb4ffc16c0a909f0	Bacteria	Bacteroidetes	Bacteroidia	Cytophagales	Hymenobacteraceae	Hymenobacter	uncultured Hymenobacter	0	0	0	0	0	0	2.1401	0	0	0	0	0	0	0	0	0	0	0	0	0	0	0	0	0	0	0	0	0	0	0	0	0	0	0	0	0	0	0	0	0	0	0
f40b8e6b0252e23a42fd9aa3d470f430	Bacteria	Bacteroidetes	Bacteroidia	Cytophagales	Microscillaceae	Siphonobacter	uncultured Siphonobacter	0	0	0	0	0	0	0	0	0	0	0	0	0	0	0	0	0	0	0	0	0	0	0	0	0	0	0	0	0	0	0	0	0	0	0	0	0	0	0	0	0	0
dcfbb8509a126da2a2c5df2d2df625bd	Bacteria	Bacteroidetes	Bacteroidia	Cytophagales	Spirosomaceae	Fibrisoma	uncultured Fibrisoma	1.55416	0	0	0	0	0	0	0	0	0	0	0	0	0	0	0	0	0	0	0	0	0	0	0	0	0	0	0	0	0	0	0	0	0	0	0	0	0	0	0	0	0
4ea00270f38105b5958c39c7a186a568	Bacteria	Bacteroidetes	Bacteroidia	Cytophagales	Spirosomaceae	Leadbetterella	uncultured Leadbetterella	0	0	0	0	0	0	0	0	0	0	0	0	0	0	2.58948	0	0	0	0	0	0	0	0	0	0	0	0	0	0	0	0	0	0	0	0	0	0	0	0	0	0	0
827d19d10e70a9890e149a2de186d7f4	Bacteria	Bacteroidetes	Bacteroidia	Cytophagales	Spirosomaceae	Spirosoma	oryzae	0	0	0	0	0	0	1.55147	0	0	0	0	0	0	0	0	0	0	0	0	0	0	0	0	0	0	0	0	0	0	0	0	0	0	0	0	0	0	0	0	0	0	0
852e7e76f0112b230878154da44782f3	Bacteria	Bacteroidetes	Bacteroidia	Cytophagales	Spirosomaceae	Spirosoma	Spirosoma 15J16-2T3A	0	0	0	0	0	0	1.98314	0	0	0	0	0	0	0	0	0	0	0	0	0	0	0	0	0	0	0	0	0	0	0	0	0	0	0	0	0	0	0	0	0	0	0
5d550b0f30722ead465e63fbad8119b4	Bacteria	Bacteroidetes	Bacteroidia	Cytophagales	Spirosomaceae	Spirosoma	Spirosoma NBRC 101364	0	0	0	0	0	0	1.49445	0	0	0	0	0	0	0	0	0	0	0	0	0	0	0	0	0	0	0	0	0	0	0	0	0	0	0	0	0	0	0	0	0	0	0
313be6bba14624725376dc00aec63c62	Bacteria	Bacteroidetes	Bacteroidia	Cytophagales	Spirosomaceae	Spirosoma	uncultured Spirosoma	0	0	0	0	0	0	1.807	0	0	0	0	0	0	0	0	0	0	0	0	0	0	0	0	0	0	0	0	0	0	0	0	0	0	0	0	0	0	0	0	0	0	0
202362c98b7f467c37d52bc584ce3755	Bacteria	Bacteroidetes	Bacteroidia	Flavobacteriales	Blattabacteriaceae	Candidatus Sulcia	uncultured Candidatus Sulcia	0	0	0	0	0	0	2.06376	0	0	0	0	0	0	0	0	0	0	0	0	0	0	0	0	0	0	0	0	0	0	0	0	0	0	0	0	0	0	0	0	0	0	0
fb7f75e9fd3126aaa249136fe49dbd6b	Bacteria	Bacteroidetes	Bacteroidia	Flavobacteriales	Blattabacteriaceae	Candidatus Uzinura	uncultured Candidatus Uzinura	0	0	0	0	0	0	0	0	0	0	0	0	0	0	0	0	0	0	0	0	0	0	0	0	0	0	0	0	0	0	0	0	0	0	0	0	0	0	0	0	0	0
d6da9344226ceeca313bdb04e92761b9	Bacteria	Bacteroidetes	Bacteroidia	Flavobacteriales	Flavobacteriaceae	Flavobacterium	Flavobacterium RCC2397	0	0	0	0	0	0	0	0	0	0	0	0	0	0	0	0	0	0	0	0	0	0	0	0	0	0	0	0	0	0	0	0	0	0	0	0	3.20443	0	0	0	0	0
54bd3e87cc053b30029f3666161d48eb	Bacteria	Bacteroidetes	Bacteroidia	Flavobacteriales	Flavobacteriaceae	Flavobacterium	Flavobacterium THWCSN34	0	0	0	0	0	0	0	0	0	0	1.77434	0	0	0	2.25221	0	0	0	0	0	0	0	0	0	0	0	0	0	0	0	0	0	0	0	0	0	0	0	0	0	0	0
fc73fadd8b3a19f1151ef335d743a720	Bacteria	Bacteroidetes	Bacteroidia	Flavobacteriales	Flavobacteriaceae	Flavobacterium	Flavobacterium wh15	0	0	0	0	0	0	0	0	0	0	0	0	0	0	0	0	0	0	0	0	0	0	0	0	0	0	0	0	0	0	0	0	0	0	0	0	0	0	0	0	0	0
031594dbdc4e33ae1ddbd757f22e00ea	Bacteria	Bacteroidetes	Bacteroidia	Flavobacteriales	Flavobacteriaceae	Flavobacterium	unclassified Flavobacterium	0	0	0	0	0	0	0	0	0	0	0	0	0	0	0	0	0	0	0	0	0	0	0	0	0	0	0	0	0	0	0	0	0	0	0	0	0	0	0	0	0	0
65dfa12d95100cd914a50aa14ab0c74e	Bacteria	Bacteroidetes	Bacteroidia	Flavobacteriales	Flavobacteriaceae	Flavobacterium	unclassified Flavobacterium	0	0	0	0	0	0	0	0	0	0	0	0	0	0	0	0	0	0	0	0	0	0	0	0	0	0	0	0	0	0	0	0	0	0	0	0	2.41352	0	0	0	0	0
757634ddf4964e45c6bae71df60f42c2	Bacteria	Bacteroidetes	Bacteroidia	Flavobacteriales	Flavobacteriaceae	Flavobacterium	unclassified Flavobacterium	0	0	0	0	0	0	0	0	0	0	0	0	0	0	0	0	0	0	0	2.25905	0	0	0	0	0	0	0	0	0	0	0	0	0	0	0	0	0	0	0	0	0	0
76170c08588cff726c890bba0f8cd3ad	Bacteria	Bacteroidetes	Bacteroidia	Flavobacteriales	Flavobacteriaceae	Flavobacterium	unclassified Flavobacterium	0	0	0	0	0	0	0	0	0	0	0	0	0	0	0	0	0	0	0	0	0	0	0	0	0	0	3.02575	0	0	0	0	0	0	0	0	0	0	0	0	0	0	0
7d9f90a81cc4cd3f78117b0b87025a54	Bacteria	Bacteroidetes	Bacteroidia	Flavobacteriales	Flavobacteriaceae	Flavobacterium	unclassified Flavobacterium	0	0	0	0	0	0	0	0	0	0	0	0	0	0	0	0	0	0	0	0	0	0	0	0	0	0	0	0	0	0	0	0	0	0	0	0	2.55155	0	0	0	0	0
e8cb77ea84f47ee9316ac2a9d9f5f525	Bacteria	Bacteroidetes	Bacteroidia	Flavobacteriales	Flavobacteriaceae	Flavobacterium	unclassified Flavobacterium	0	0	0	0	0	0	0	0	0	0	0	0	0	0	0	0	0	0	0	0	0	0	0	0	0	0	0	0	0	0	0	0	0	0	0	0	2.43962	0	0	0	0	0
f8977f37d4e13b75aff5b136ab4dca57	Bacteria	Bacteroidetes	Bacteroidia	Flavobacteriales	Flavobacteriaceae	Flavobacterium	unclassified Flavobacterium	0	0	0	0	0	0	0	0	0	0	0	0	0	0	0	0	0	0	0	0	0	0	0	0	0	0	0	0	0	0	0	0	0	0	0	0	0	0	0	0	0	0
11d049758550fbe95f75d61ecffc5168	Bacteria	Bacteroidetes	Bacteroidia	Flavobacteriales	Flavobacteriaceae	Flavobacterium	uncultured Flavobacterium	0	0	0	0	0	0	0	0	0	2.5279	0	0	0	0	0	0	0	0	0	0	0	0	0	0	0	0	0	0	0	0	0	0	0	0	0	0	0	0	0	0	0	0
1652eaf91035b3d703bce0f24dd814b4	Bacteria	Bacteroidetes	Bacteroidia	Flavobacteriales	Flavobacteriaceae	Flavobacterium	uncultured Flavobacterium	0	0	0	0	0	0	0	0	1.63275	0	0	0	0	0	0	0	0	0	0	0	0	0	0	0	0	0	0	0	0	0	0	0	0	0	0	0	0	0	0	0	0	0
a722ab86d3f79103b4f61b31db2dc34e	Bacteria	Bacteroidetes	Bacteroidia	Flavobacteriales	Flavobacteriaceae	Flavobacterium	uncultured Flavobacterium	0	0	0	0	0	0	0	0	2.35352	0	0	0	0	0	0	0	0	0	0	0	0	0	0	0	0	0	0	0	0	0	0	0	0	0	0	0	0	0	0	0	0	0
b0d0fc8b4b8e8decc5abb219420fd256	Bacteria	Bacteroidetes	Bacteroidia	Flavobacteriales	Flavobacteriaceae	Flavobacterium	uncultured Flavobacterium	0	0	0	0	0	0	0	0	0	0	0	0	0	0	0	0	0	0	0	0	0	0	0	0	0	0	0	0	0	0	0	0	0	0	4.05832	0	0	0	0	0	0	0
c1867f68d37dc3796976ca661b2e7b11	Bacteria	Bacteroidetes	Bacteroidia	Flavobacteriales	Flavobacteriaceae	Flavobacterium	uncultured Flavobacterium	0	0	0	0	0	0	0	0	4.6662	0	0	0	0	0	0	0	0	0	0	0	0	0	0	0	0	0	0	0	0	0	0	0	0	0	0	0	0	0	0	0	0	0
c9ca09143435196d64509700f064578a	Bacteria	Bacteroidetes	Bacteroidia	Flavobacteriales	Flavobacteriaceae	Flavobacterium	uncultured Flavobacterium	0	0	0	0	0	0	2.37938	0	0	0	0	0	0	0	0	0	0	0	0	0	0	0	0	0	0	0	0	0	0	0	0	0	0	0	0	0	0	0	0	0	0	0
0bc1cf8dde5c39763fa77020c63f7db4	Bacteria	Bacteroidetes	Bacteroidia	Flavobacteriales	Flavobacteriaceae	Myroides	Myroides OTU s6b	0	0	0	0	0	0	0	0	0	0	0	0	0	0	0	0	0	0	0	0	0	0	0	0	0	0	0	0	0	0	1.73336	0	0	0	0	0	0	0	0	0	0	0
547cb65fd64b40fce0c3f7a75a7833db	Bacteria	Bacteroidetes	Bacteroidia	Flavobacteriales	Flavobacteriaceae	Myroides	odoratimimus	0	0	6.31572	0	0	7.15936	0	4.98033	0	0	0	0	0	0	0	1.63287	1.80632	0	0	0	0	0	0	2.61924	3.09676	0	0	0	2.3895	0	0	0	0	0	6.38439	0	0	0	0	0	0	0
60fc5d1214c94e88d803add6733dfaa1	Bacteria	Bacteroidetes	Bacteroidia	Flavobacteriales	Flavobacteriaceae	Myroides	odoratimimus	0	0	0	0	0	0	0	0	0	0	0	0	0	0	0	0	0	0	0	0	0	6.25121	0	0	0	0	0	0	0	0	0	3.66493	0	0	0	0	0	0	0	0	0	0
d1cf7fefa6825498330dfbb28681c29d	Bacteria	Bacteroidetes	Bacteroidia	Flavobacteriales	Flavobacteriaceae	Myroides	odoratimimus	0	0	1.76509	0	0	4.05233	0	0	0	0	0	0	0	0	0	0	0	0	0	0	2.37311	5.54387	0	0	0	0	0	0	0	0	0	3.0834	0	0	4.65727	0	0	0	0	0	0	0
f4c2353ec7786e25149393d0eaeeba82	Bacteria	Bacteroidetes	Bacteroidia	Flavobacteriales	Flavobacteriaceae	Myroides	odoratimimus	3.82825	0	0	0	0	0	0	0	0	0	0	0	0	0	0	0	0	5.74195	0	0	0	6.29215	0	0	0	0	0	0	0	1.64023	0	3.69255	0	0	4.06379	0	0	0	0	0	0	0
33f19428cc9ad1a54f54f7f6216581bd	Bacteria	Bacteroidetes	Bacteroidia	Flavobacteriales	Flavobacteriaceae	Myroides	odoratus	0	0	0	0	0	0	0	0	0	0	0	0	0	0	0	0	0	0	0	0	2.11586	0	0	0	0	0	0	0	0	0	0	0	0	0	3.93245	0	0	0	0	0	0	0
03ff88849b3a936686786a5fff7d79a1	Bacteria	Bacteroidetes	Bacteroidia	Flavobacteriales	Flavobacteriaceae	Myroides	phaeus	0	0	0	0	0	0	0	0	0	0	0	0	0	0	0	0	0	0	0	0	0	0	0	0	0	0	0	0	0	0	0	0	0	0	0	0	1.79906	0	0	0	0	0
07772fe972b7ccf78b5201332b36dc8e	Bacteria	Bacteroidetes	Bacteroidia	Flavobacteriales	Flavobacteriaceae	Myroides	phaeus	0	0	0	0	0	0	0	0	0	0	0	0	0	0	0	0	0	0	0	0	0	0	0	0	0	0	0	0	0	0	0	0	0	0	0	0	0	0	0	0	0	0
1edb44476657cb63dd615f7b78b9e79e	Bacteria	Bacteroidetes	Bacteroidia	Flavobacteriales	Flavobacteriaceae	Myroides	phaeus	0	0	3.37542	0	0	0	0	0	0	0	0	0	0	0	0	0	2.32077	0	0	0	0	0	0	2.86048	0	0	0	0	0	0	0	0	0	0	3.68878	0	0	0	0	0	0	0
04ed4fa2cc1a4363e5d29bf63697dcae	Bacteria	Bacteroidetes	Bacteroidia	Flavobacteriales	Flavobacteriaceae	Myroides	unclassified Myroides	0	0	0	0	0	0	0	0	0	0	0	0	0	0	0	0	0	0	0	0	0	0	0	0	0	0	0	0	0	0	0	0	0	0	0	0	0	0	0	0	0	0
2eb110be2436bcbd5e181c5766cf3ed3	Bacteria	Bacteroidetes	Bacteroidia	Flavobacteriales	Flavobacteriaceae	Myroides	unclassified Myroides	0	0	0	0	0	0	0	0	0	0	0	0	0	0	0	0	0	0	0	0	0	0	0	0	0	0	0	0	0	0	0	0	0	0	2.54607	0	0	0	0	0	0	0
354f9e75bdff018da32799faae83c4fe	Bacteria	Bacteroidetes	Bacteroidia	Flavobacteriales	Flavobacteriaceae	Myroides	unclassified Myroides	0	0	0	0	0	0	0	0	0	0	0	0	0	0	0	0	0	0	0	0	0	0	0	0	0	0	0	0	0	0	0	0	0	0	4.25042	0	0	0	0	0	0	0
3d13fa63cb7646a1f875d8e0398aa917	Bacteria	Bacteroidetes	Bacteroidia	Flavobacteriales	Flavobacteriaceae	Myroides	unclassified Myroides	0	0	4.97208	0	0	10.283	0	0	0	0	0	0	0	0	0	0	0	0	0	0	0	0	0	0	0	0	0	0	0	0	0	0	0	0	2.89185	0	0	0	0	0	0	0
4c3e3fb86a54ec030e58dc8858a77a84	Bacteria	Bacteroidetes	Bacteroidia	Flavobacteriales	Flavobacteriaceae	Myroides	unclassified Myroides	0	0	0	0	0	0	0	0	0	0	0	0	0	0	0	0	0	0	0	0	4.22248	0	0	0	0	0	0	0	0	0	3.70332	0	0	0	0	0	0	0	0	0	0	0
59826f0bf9d7340d51da15f2c7ac3471	Bacteria	Bacteroidetes	Bacteroidia	Flavobacteriales	Flavobacteriaceae	Myroides	unclassified Myroides	0	0	2.06991	0	0	4.60641	0	0	0	0	0	0	0	0	0	0	0	5.17998	0	0	2.0992	7.62061	0	0	0	0	0	0	0	0	1.91302	5.05632	0	0	5.03539	0	0	0	0	0	0	0
69e3a42c89e8c68ba85237053d80d333	Bacteria	Bacteroidetes	Bacteroidia	Flavobacteriales	Flavobacteriaceae	Myroides	unclassified Myroides	0	0	0	0	0	3.72497	0	0	0	0	0	0	0	0	0	0	0	0	0	0	0	0	0	0	0	0	0	0	0	0	0	0	0	0	0	0	0	0	0	0	0	0
d316393cf1dc252fa053433340e3191d	Bacteria	Bacteroidetes	Bacteroidia	Flavobacteriales	Flavobacteriaceae	Myroides	unclassified Myroides	0	0	0	0	0	0	0	0	0	0	0	0	0	0	0	0	0	0	0	0	0	0	0	0	1.91826	0	0	0	0	0	0	0	0	0	4.26711	0	0	0	0	0	0	0
48b0524ed21f0d3e5521b64181013181	Bacteria	Bacteroidetes	Bacteroidia	Flavobacteriales	Weeksellaceae	Apibacter	unclassified Apibacter	0	0	0	0	0	0	0	0	0	0	0	0	0	0	0	0	1.584	0	0	0	0	0	0	0	0	0	0	0	0	0	0	0	0	0	0	0	0	0	0	0	0	0
093fba7e7afe179667cabb84aa683d5b	Bacteria	Bacteroidetes	Bacteroidia	Flavobacteriales	Weeksellaceae	Chryseobacterium	unclassified Chryseobacterium	0	0	0	0	0	0	0	0	0	0	0	0	0	0	0	0	0	0	0	0	0	0	0	0	0	0	0	0	1.5495	0	0	0	0	0	0	0	0	0	0	0	0	0
47f847c15df810951ee1be9d6ef315ea	Bacteria	Bacteroidetes	Bacteroidia	Flavobacteriales	Weeksellaceae	Chryseobacterium	unclassified Chryseobacterium	0	0	0	0	0	0	0	0	0	0	0	0	0	0	0	0	0	0	0	0	0	0	0	0	0	0	0	0	0	0	0	0	0	0	0	0	0	0	0	0	0	0
693d5987366422409f564f19d725d3a7	Bacteria	Bacteroidetes	Bacteroidia	Flavobacteriales	Weeksellaceae	Chryseobacterium	unclassified Chryseobacterium	0	0	0	0	0	0	0	0	0	0	0	0	2.00284	0	0	0	0	0	0	0	0	0	0	0	0	0	0	0	0	0	0	0	0	0	0	0	0	0	0	0	0	0
7a21c9fea813dd4d7670e06c68be9aa7	Bacteria	Bacteroidetes	Bacteroidia	Flavobacteriales	Weeksellaceae	Chryseobacterium	unclassified Chryseobacterium	0	0	0	0	0	0	0	0	0	0	0	0	0	0	0	0	1.584	0	0	0	0	0	0	0	0	0	2.9877	0	0	0	0	1.71711	0	0	0	0	0	0	0	0	0	0
ade82c731c3f4616bceefd1841c3738b	Bacteria	Bacteroidetes	Bacteroidia	Flavobacteriales	Weeksellaceae	Chryseobacterium	unclassified Chryseobacterium	0	0	0	0	0	0	0	0	1.90322	0	0	0	0	0	0	0	0	0	0	0	0	0	0	0	0	0	0	0	0	0	0	0	0	0	0	0	0	0	0	0	0	0
b2615303d24ed4340d17912bbdab269a	Bacteria	Bacteroidetes	Bacteroidia	Flavobacteriales	Weeksellaceae	Chryseobacterium	unclassified Chryseobacterium	0	0	0	0	0	0	0	0	0	0	0	0	0	0	0	0	1.41414	0	0	0	0	0	0	0	0	0	0	0	0	0	0	0	0	0	0	0	0	0	0	0	0	0
cf8bf0b345405caaba7cc3268757a408	Bacteria	Bacteroidetes	Bacteroidia	Flavobacteriales	Weeksellaceae	Chryseobacterium	unclassified Chryseobacterium	0	0	0	0	0	0	0	0	0	0	0	0	0	0	0	0	0	0	0	0	0	0	0	0	0	0	3.20226	0	0	0	0	1.75252	0	0	0	0	0	0	0	0	0	0
d2208d27b5df4c53eb547f7ac45f4d6b	Bacteria	Bacteroidetes	Bacteroidia	Flavobacteriales	Weeksellaceae	Chryseobacterium	unclassified Chryseobacterium	0	0	0	0	0	0	0	0	0	0	0	0	0	0	0	0	2.36807	0	0	0	0	0	0	0	0	0	4.19365	0	0	0	0	0	0	0	0	0	0	0	0	0	0	0
d73b0ebe39d851badeeb48825060a882	Bacteria	Bacteroidetes	Bacteroidia	Flavobacteriales	Weeksellaceae	Chryseobacterium	unclassified Chryseobacterium	0	0	0	0	0	0	0	0	0	0	0	0	0	0	0	0	0	0	0	0	0	0	0	0	0	0	3.96795	0	0	0	0	0	0	0	0	0	0	0	0	0	0	0
8861b0dc114dad1b6cc8ded4abb4295d	Bacteria	Bacteroidetes	Bacteroidia	Flavobacteriales	Weeksellaceae	Cloacibacterium	unclassified Cloacibacterium	0	0	0	0	0	0	0	1.8012	0	0	0	0	0	0	0	0	0	0	0	0	0	0	0	0	0	0	0	0	0	0	0	0	0	0	0	0	0	0	0	0	0	0
4472b8a122f7775d492278da34a2c780	Bacteria	Bacteroidetes	Bacteroidia	Flavobacteriales	Weeksellaceae	Empedobacter	brevis	0	0	0	0	0	3.78306	0	0	0	0	0	0	0	0	0	0	0	0	0	0	0	0	0	0	0	0	0	0	0	0	0	0	0	0	0	0	0	0	0	0	0	0
b11ae137f4afbb856521e8fc734a5e2e	Bacteria	Bacteroidetes	Bacteroidia	Flavobacteriales	Weeksellaceae	Empedobacter	brevis	0	0	0	0	0	0	0	0	0	0	0	0	0	0	0	0	0	0	0	0	0	0	0	0	0	0	0	0	0	0	0	0	0	0	0	0	0	0	0	0	0	0
8f976512a535f2d2601af239bb4131c6	Bacteria	Bacteroidetes	Bacteroidia	Flavobacteriales	Weeksellaceae	Empedobacter	unclassified Empedobacter	0	0	0	0	0	0	0	0	0	0	0	0	0	0	0	0	0	0	0	0	0	0	0	0	0	0	0	0	0	0	0	0	0	0	1.82005	0	0	0	0	0	0	0
1b30163271d634a3e9fcda5f9455ac90	Bacteria	Bacteroidetes	Bacteroidia	Flavobacteriales	Weeksellaceae	Empedobacter	uncultured Empedobacter	0	0	0	0	0	0	0	0	0	0	0	0	0	0	0	0	0	0	0	0	0	0	0	0	0	0	0	0	0	0	0	0	0	0	2.44072	0	0	0	0	0	0	0
1339efc8323a6ca9365c11eac6c4bd6b	Bacteria	Bacteroidetes	Bacteroidia	Flavobacteriales	Weeksellaceae	Moheibacter	uncultured Moheibacter	0	0	0	0	0	0	0	1.63799	0	0	0	0	0	0	0	0	0	0	0	0	0	0	0	0	0	0	0	0	0	0	0	0	0	0	0	0	0	0	0	0	0	0
c32133c998a68a7880a6501cabdb7218	Bacteria	Bacteroidetes	Bacteroidia	Flavobacteriales	Weeksellaceae	Ornithobacterium	rhinotracheale	4.17612	1.99963	2.70595	0	0	0	3.3507	3.18214	0	2.13922	1.59328	0	4.45798	0	0	0	2.66175	2.90204	0	3.28373	0	0	0	1.85176	0	0	0	0	4.03714	0	0	0	0	0	0	0	0	0	3.61372	0	0	0
22d64e8da99b7d505d09c1c3f32e4dd5	Bacteria	Bacteroidetes	Bacteroidia	Flavobacteriales	Weeksellaceae	unclassified Weeksellaceae	unclassified Weeksellaceae	0	0	0	0	0	0	0	0	0	0	0	0	0	0	0	0	0	0	0	0	0	0	0	0	0	0	0	0	0	0	0	0	0	0	0	0	0	0	0	0	0	0
356559d8fba6ed5455880d490bda13ee	Bacteria	Bacteroidetes	Bacteroidia	Flavobacteriales	Weeksellaceae	unclassified Weeksellaceae	unclassified Weeksellaceae	0	0	0	0	0	0	0	0	0	0	0	0	0	0	0	0	0	0	0	0	0	0	0	0	0	0	0	0	0	0	0	0	0	0	2.04685	0	0	0	0	0	0	0
86292a484266f27f8b4247639cbd09e3	Bacteria	Bacteroidetes	Bacteroidia	Flavobacteriales	Weeksellaceae	uncultured Weeksellaceae	Chishuiella YIM 102668	0	0	0	0	0	0	0	0	4.95882	3.25563	1.49345	0	2.20941	0	3.09225	0	0	0	0	0	0	0	0	0	0	0	0	0	0	0	0	0	0	0	0	0	0	2.89761	1.5914	0	0	0
bbc90df8b4cdd0d0d3a0b57b40717a05	Bacteria	Bacteroidetes	Bacteroidia	Flavobacteriales	Weeksellaceae	uncultured Weeksellaceae	Chishuiella YIM 102668	3.53149	0	0	0	0	0	0	0	0	0	0	0	0	0	0	0	0	0	0	0	0	0	0	0	0	0	0	0	0	0	0	0	0	0	0	0	0	0	0	0	0	0
951beff0ccab568fefe2fb35c883451a	Bacteria	Bacteroidetes	Bacteroidia	Flavobacteriales	Weeksellaceae	uncultured Weeksellaceae	uncultured Weeksellaceae	0	0	0	0	0	0	0	0	0	2.48953	0	0	0	0	0	0	0	0	0	0	0	0	0	0	0	0	0	0	0	0	0	0	0	0	0	0	0	0	0	0	0	0
bc1cf2d4f6a0963db6aabb8a0d97ce0c	Bacteria	Bacteroidetes	Bacteroidia	Flavobacteriales	Weeksellaceae	uncultured Weeksellaceae	uncultured Weeksellaceae	0	0	0	0	0	0	0	0	0	0	0	0	0	0	0	0	0	0	0	0	0	0	0	0	0	0	0	0	0	0	0	0	0	0	0	0	0	0	0	0	0	0
523be1ac6d15745ded228d2fb5cb9cf4	Bacteria	Bacteroidetes	Bacteroidia	Sphingobacteriales	Sphingobacteriaceae	Mucilaginibacter	Mucilaginibacter UR6-1	0	0	0	0	0	0	0	0	0	0	0	0	0	0	0	0	1.41414	0	0	0	0	0	0	0	0	0	2.37189	0	0	0	0	0	0	0	0	0	0	0	0	0	0	0
3eaf2c77e8c5773f6ae8ea974fc1b04e	Bacteria	Bacteroidetes	Bacteroidia	Sphingobacteriales	Sphingobacteriaceae	Mucilaginibacter	unclassified Mucilaginibacter	0	0	0	0	0	0	0	0	0	0	0	0	0	0	0	0	0	0	0	0	0	0	0	0	0	0	3.39193	0	0	0	0	0	0	0	0	0	0	0	0	0	0	0
7525fbf3f14351b331d0d55e5423fb38	Bacteria	Bacteroidetes	Bacteroidia	Sphingobacteriales	Sphingobacteriaceae	Mucilaginibacter	unclassified Mucilaginibacter	0	0	0	0	0	0	0	0	0	0	1.49345	0	0	0	0	0	0	0	0	0	0	0	0	0	0	0	0	0	0	0	0	0	0	0	0	0	0	0	0	0	0	0
9d188fce9a911e723f052adf827293ab	Bacteria	Bacteroidetes	Bacteroidia	Sphingobacteriales	Sphingobacteriaceae	Mucilaginibacter	unclassified Mucilaginibacter	0	0	0	0	0	0	0	0	0	0	0	0	0	0	0	0	0	0	0	0	0	0	0	0	0	0	3.35354	0	0	0	0	0	0	0	0	0	0	0	0	0	0	0
9e872b58ea7f55916b7bd5d8df70ae49	Bacteria	Bacteroidetes	Bacteroidia	Sphingobacteriales	Sphingobacteriaceae	Mucilaginibacter	unclassified Mucilaginibacter	0	0	0	0	0	0	0	0	0	0	0	0	0	0	0	0	0	2.41049	0	0	0	0	0	0	0	0	0	0	0	0	0	0	0	0	0	0	0	0	0	0	0	0
a054587a5a204b3bd62c78f2b54cab47	Bacteria	Bacteroidetes	Bacteroidia	Sphingobacteriales	Sphingobacteriaceae	Mucilaginibacter	unclassified Mucilaginibacter	0	0	0	0	0	0	0	0	0	0	0	0	0	0	0	0	0	0	0	0	0	0	0	0	0	0	1.7992	0	0	0	0	0	0	0	0	0	0	0	0	0	0	0
f567cfeb18f26851e81a034ba55ab528	Bacteria	Bacteroidetes	Bacteroidia	Sphingobacteriales	Sphingobacteriaceae	Mucilaginibacter	unclassified Mucilaginibacter	0	0	0	0	0	0	0	0	0	0	0	0	0	0	0	0	2.22126	0	0	0	0	0	0	0	0	0	2.41267	0	0	0	0	0	0	0	0	0	0	0	0	0	0	0
08c4e8cb2f5830b9eebe158833811ae4	Bacteria	Bacteroidetes	Bacteroidia	Sphingobacteriales	Sphingobacteriaceae	Mucilaginibacter	uncultured Mucilaginibacter	0	0	0	0	0	0	3.72994	0	0	0	0	0	0	0	0	0	0	0	0	0	0	0	0	0	0	0	0	0	0	0	0	0	0	0	0	0	0	0	0	0	0	0
d80be212791c47b47cc1fd7944ccc1f8	Bacteria	Bacteroidetes	Bacteroidia	Sphingobacteriales	Sphingobacteriaceae	Mucilaginibacter	uncultured Mucilaginibacter	0	0	0	0	0	0	0	0	0	0	1.85701	0	0	0	0	0	0	0	0	0	0	0	0	0	0	0	0	0	0	0	0	0	0	0	0	0	0	0	0	0	0	0
efb8f6279723cc21bc15a14de68bd9c6	Bacteria	Bacteroidetes	Bacteroidia	Sphingobacteriales	Sphingobacteriaceae	Mucilaginibacter	uncultured Mucilaginibacter	0	0	0	0	0	0	0	0	0	0	0	0	0	0	0	0	0	0	0	0	0	0	0	0	0	0	2.75833	0	0	0	0	0	0	0	0	0	0	0	0	0	0	0
6dfa84b8f177fa35bc72cd78db089121	Bacteria	Bacteroidetes	Bacteroidia	Sphingobacteriales	Sphingobacteriaceae	Nubsella	unclassified Nubsella	0	0	0	0	0	0	0	0	0	0	0	0	0	0	0	0	0	0	0	0	0	0	0	0	0	0	1.68019	0	0	0	0	0	0	0	0	0	0	0	0	0	0	0
d8697d3fe088f749e4243b2de51b7c4f	Bacteria	Bacteroidetes	Bacteroidia	Sphingobacteriales	Sphingobacteriaceae	Nubsella	zeaxanthinifaciens	0	1.94153	0	0	0	0	0	0	0	0	0	0	0	0	0	0	0	0	0	0	0	0	0	0	0	0	0	0	0	0	0	0	0	0	0	0	0	0	0	0	0	0
6ee64c4af564890d07a4cd89c1ced99b	Bacteria	Bacteroidetes	Bacteroidia	Sphingobacteriales	Sphingobacteriaceae	Pedobacter	terrae	0	0	0	0	0	0	0	0	0	0	0	0	0	0	0	0	2.0578	0	0	0	0	0	0	0	0	0	2.37779	0	0	0	0	0	0	0	0	0	0	0	0	0	0	0
074e66f75650948b8df12cfe2ffb5f37	Bacteria	Bacteroidetes	Bacteroidia	Sphingobacteriales	Sphingobacteriaceae	Pedobacter	unclassified Pedobacter	0	0	0	0	0	0	0	0	0	0	0	0	0	0	0	0	0	0	0	0	0	0	0	0	0	0	2.39534	0	0	0	0	0	0	0	0	0	0	0	0	0	0	0
232000f22942c8600d973e3a8e8f82b2	Bacteria	Bacteroidetes	Bacteroidia	Sphingobacteriales	Sphingobacteriaceae	Sphingobacterium	siyangense	0	0	0	0	0	3.30876	0	0	0	0	0	0	0	0	0	0	0	0	0	0	0	0	0	0	0	0	0	0	0	0	0	0	0	0	0	0	0	0	0	0	0	0
d4205b8302617d930da6667dddd2230c	Bacteria	Bacteroidetes	Bacteroidia	Sphingobacteriales	Sphingobacteriaceae	Sphingobacterium	Sphingobacterium 773B2_12ER2A	0	0	0	0	0	0	0	0	3.90022	0	0	0	0	0	0	0	0	0	0	0	0	0	0	0	0	0	0	0	0	0	0	0	0	0	0	0	0	0	0	0	0	0
332984af6a246195771ec1ab95e19d0d	Bacteria	Bacteroidetes	Bacteroidia	Sphingobacteriales	Sphingobacteriaceae	Sphingobacterium	unclassified Sphingobacterium	0	0	0	0	0	0	0	0	0	0	0	0	0	0	0	0	0	0	0	0	0	0	0	0	0	0	0	0	0	0	0	0	0	0	0	0	0	0	0	0	0	0
3bdf3962a4d6b9738dc1bfa095f6cc8e	Bacteria	Bacteroidetes	Bacteroidia	Sphingobacteriales	Sphingobacteriaceae	Sphingobacterium	unclassified Sphingobacterium	0	0	0	0	0	3.43732	0	0	0	0	0	0	0	0	0	0	0	0	0	0	0	0	0	0	0	0	3.75341	0	0	0	0	0	0	0	0	0	0	0	0	0	0	0
9f45f360e861255956b3a965edecb3ae	Bacteria	Bacteroidetes	Bacteroidia	Sphingobacteriales	Sphingobacteriaceae	Sphingobacterium	unclassified Sphingobacterium	0	0	0	0	0	0	0	0	0	0	0	0	0	0	0	0	0	0	0	0	0	0	0	0	0	0	0	0	0	0	0	0	0	0	0	0	0	0	0	0	0	0
b54c0e24fe3e28e5a7a3a067cbc86a18	Bacteria	Bacteroidetes	Bacteroidia	Sphingobacteriales	Sphingobacteriaceae	Sphingobacterium	unclassified Sphingobacterium	0	0	0	0	0	0	0	0	0	0	0	0	0	0	0	0	0	0	0	0	0	0	0	0	0	0	0	0	0	0	0	0	0	0	0	0	0	0	0	0	0	0
b3ed02622678a462cf088f821fbeb749	Bacteria	Bacteroidetes	Bacteroidia	Sphingobacteriales	Sphingobacteriaceae	Sphingobacterium	uncultured Sphingobacterium	0	0	0	0	0	0	0	0	3.82317	0	0	0	0	0	0	0	0	0	0	0	0	0	0	0	0	0	0	0	0	0	0	0	0	0	0	0	0	0	0	0	0	0
08cebf806c71ca7176ee9c97a38fed77	Bacteria	Bacteroidetes	Bacteroidia	Sphingobacteriales	Sphingobacteriales env.OPS 17	unclassified Sphingobacteriales env.OPS 17	unclassified Sphingobacteriales env.OPS 17	0	0	0	0	0	0	0	0	0	0	0	0	0	0	0	0	0	0	0	0	0	0	0	0	0	0	0	0	0	0	0	0	0	0	0	0	0	0	0	0	0	0
99cea62d87dbdfd8ca832cae7052c39c	Bacteria	Bacteroidetes	Bacteroidia	Sphingobacteriales	Sphingobacteriales env.OPS 17	uncultured Sphingobacteriales env.OPS 17	uncultured Sphingobacteriales env.OPS 17	2.72984	0	0	0	0	0	0	0	0	0	0	0	0	0	0	0	0	0	0	0	0	0	0	0	0	0	0	0	0	0	0	0	0	0	0	0	0	0	0	0	0	0
8353c8584f5d255330960f97e38c92a2	Bacteria	Bacteroidetes	Bacteroidia	Sphingobacteriales	Sphingobacteriales NS11-12 marine group	Sphingobacteriales NS11-12 marine group UKL13-3	uncultured Sphingobacteriales NS11-12 marine group UKL13-3	0	2.47959	0	0	0	0	0	0	0	0	0	0	0	0	0	0	0	0	0	0	0	0	0	0	0	0	0	0	0	0	0	0	0	0	0	0	0	0	0	0	0	0
d423ac78798f96e675d6fcddc77f240f	Bacteria	Chloroflexi	Anaerolineae	Anaerolineae RBG-13-54-9	unclassified Anaerolineae RBG-13-54-9	unclassified Anaerolineae RBG-13-54-9	unclassified Anaerolineae RBG-13-54-9	0	0	0	0	0	0	0	0	0	0	0	0	0	0	0	0	1.41414	0	0	0	0	0	0	0	0	0	0	0	0	0	0	0	0	0	0	0	0	0	0	0	0	0
f9d715d28045a4a4c4e608de2c034773	Bacteria	Chloroflexi	Anaerolineae	Anaerolineae RBG-13-54-9	uncultured Anaerolineae RBG-13-54-9	uncultured Anaerolineae RBG-13-54-9	uncultured Anaerolineae RBG-13-54-9	0	0	0	0	0	0	0	0	0	0	0	0	0	0	1.81123	0	0	0	0	0	0	0	0	0	0	0	0	0	0	0	0	0	0	0	0	0	0	0	0	0	0	0
091f1ce58a5303f356c8b7588884c807	Bacteria	Chloroflexi	Anaerolineae	Anaerolineales	Anaerolineaceae	Flexilinea	uncultured Flexilinea	0	0	0	0	0	0	0	0	0	0	0	0	0	0	0	0	0	0	0	0	0	0	0	0	0	0	0	0	0	0	0	0	0	0	0	0	0	0	0	0	0	0
5b310db3d1cd8a8ce6de0f19dfa41a39	Bacteria	Chloroflexi	Anaerolineae	Anaerolineales	Anaerolineaceae	Flexilinea	uncultured Flexilinea	0	0	0	0	0	0	0	0	0	0	0	0	0	0	0	0	0	0	0	0	0	0	0	0	0	0	0	0	0	0	0	0	0	0	0	0	0	0	2.84961	0	0	0
9ad035b879133daca17b9f776a07fd84	Bacteria	Chloroflexi	Chloroflexi TK10	Chloroflexi TK10 Ellin6519	uncultured Chloroflexi TK10 Ellin6519	uncultured Chloroflexi TK10 Ellin6519	uncultured Chloroflexi TK10 Ellin6519	0	0	0	0	0	0	0	0	0	0	0	0	0	0	0	0	0	0	0	0	0	0	0	0	0	0	0	0	0	0	0	0	0	0	0	0	0	0	0	0	0	0
bd63f05fd83d1533434cba332406a087	Bacteria	Chloroflexi	Chloroflexi TK10	Chloroflexi TK10 Ellin6519	uncultured Chloroflexi TK10 Ellin6519	uncultured Chloroflexi TK10 Ellin6519	uncultured Chloroflexi TK10 Ellin6519	0	0	0	0	0	0	0	0	0	0	0	0	0	0	0	0	0	0	0	0	0	0	0	0	0	0	0	0	0	0	0	0	0	0	0	0	0	0	0	0	0	0
dcfc07b79615b18af6e0d1fcfe424923	Bacteria	Chloroflexi	Chloroflexi TK10	uncultured Chloroflexi TK10	uncultured Chloroflexi TK10	uncultured Chloroflexi TK10	uncultured Chloroflexi TK10	0	0	0	0	0	0	0	0	0	0	0	0	0	0	0	0	0	0	0	0	0	0	0	0	0	0	0	0	0	0	0	0	0	0	0	0	0	0	0	0	0	0
5e37b1884578b844f7e23c7d048e04ab	Bacteria	Chloroflexi	Chloroflexia	Kallotenuales	Kallotenuales AKIW781	uncultured Kallotenuales AKIW781	uncultured Kallotenuales AKIW781	0	0	0	0	0	0	0	0	0	0	0	0	0	0	0	0	0	0	0	0	0	0	0	0	0	0	0	0	0	0	0	0	0	0	0	0	0	0	0	0	0	0
b6834383a1f6cb63b306ed087364d408	Bacteria	Chloroflexi	Chloroflexia	Kallotenuales	Kallotenuales AKIW781	uncultured Kallotenuales AKIW781	uncultured Kallotenuales AKIW781	0	0	0	0	0	0	0	0	0	0	0	0	0	0	2.25221	0	0	0	0	0	0	0	0	0	0	0	0	0	0	0	0	0	0	0	0	0	0	0	0	0	0	0
8addee6ecfee91b372127e7f14c037a8	Bacteria	Chloroflexi	Chloroflexia	Thermomicrobiales	Thermomicrobiales JG30-KF-CM45	uncultured Thermomicrobium sp.	uncultured Thermomicrobium sp.	0	0	0	0	0	0	0	0	0	0	0	0	0	0	2.58948	0	0	0	0	0	0	0	0	0	0	0	0	0	0	0	0	0	0	0	0	0	0	0	0	0	0	0
bc5a200f072edcfe5e74a0257238872b	Bacteria	Chloroflexi	Dehalococcoidia	Dehalococcoidia SAR202 clade	Chloroflexi SCGC AB-629-P13	uncultured Chloroflexi SCGC AB-629-P13	uncultured Chloroflexi SCGC AB-629-P13	0	0	0	0	0	0	0	0	0	0	2.07989	0	0	0	0	0	0	0	0	0	0	0	0	0	0	0	0	0	0	0	0	0	0	0	0	0	0	0	0	0	0	0
9250bed36733a02a06adf740a0cd960e	Bacteria	Chloroflexi	Ktedonobacteria	Ktedonobacterales	Ktedonobacteraceae	Ktedonobacter	unclassified Ktedonobacter	0	0	0	0	0	0	2.10243	0	0	0	0	0	0	0	0	0	0	0	0	0	0	0	0	0	0	0	0	0	0	0	0	0	0	0	0	0	0	0	0	0	0	0
b0fa5e8152c9fd8f24ea62de691a1001	Bacteria	Chloroflexi	Ktedonobacteria	Ktedonobacterales	Ktedonobacteraceae	Ktedonobacteraceae FCPS473	uncultured Ktedonobacter sp.	0	0	0	0	0	0	0	0	0	0	0	0	0	0	0	0	0	0	0	0	0	0	0	0	0	0	0	0	0	0	0	0	0	0	0	0	0	0	0	0	0	0
a723284224ea0881e80208628e9c8427	Bacteria	Chloroflexi	Ktedonobacteria	Ktedonobacterales	Ktedonobacteraceae	Ktedonobacteraceae G12-WMSP1	uncultured Ktedonobacteraceae G12-WMSP1	0	0	0	0	0	0	0	0	0	0	1.49345	0	0	0	0	0	0	0	0	0	0	0	0	0	0	0	0	0	0	0	0	0	0	0	0	0	0	0	0	0	0	0
18d3bdce0cc01f191c4bf803d0973bff	Bacteria	Chloroflexi	Ktedonobacteria	Ktedonobacterales	Ktedonobacteraceae	Ktedonobacteraceae HSB OF53-F07	uncultured Ktedonobacter	0	0	0	0	0	0	0	0	0	2.18795	0	0	0	0	0	0	0	0	0	0	0	0	0	0	0	0	0	0	0	0	0	0	0	0	0	0	0	0	0	0	0	0
316c6818b571de0c5ee032458ac94fe5	Bacteria	Chloroflexi	Ktedonobacteria	Ktedonobacterales	Ktedonobacteraceae	Ktedonobacteraceae HSB OF53-F07	uncultured Ktedonobacter	0	0	0	0	0	0	0	0	0	2.77119	0	0	0	0	0	0	0	0	0	0	0	0	0	0	0	0	0	0	0	0	0	0	0	0	0	0	0	0	0	0	0	0
828f690eac74087210a6323bc919e3bd	Bacteria	Chloroflexi	Ktedonobacteria	Ktedonobacterales	Ktedonobacteraceae	Ktedonobacteraceae HSB OF53-F07	uncultured Ktedonobacteraceae HSB OF53-F07	0	0	0	0	0	0	0	0	0	0	1.38619	0	0	0	0	0	0	0	0	0	0	0	0	0	0	0	0	0	0	0	0	0	0	0	0	0	0	0	0	0	0	0
8bd10c872125623a3dec33c469e67a5d	Bacteria	Chloroflexi	Ktedonobacteria	Ktedonobacterales	Ktedonobacteraceae	Ktedonobacteraceae HSB OF53-F07	uncultured Ktedonobacteraceae HSB OF53-F07	0	0	0	0	0	0	0	0	0	2.08878	0	0	0	0	0	0	0	0	0	0	0	0	0	0	0	0	0	0	0	0	0	0	0	0	0	0	0	0	0	0	0	0
ced74357bb994b7b7e2f369e6de519b1	Bacteria	Chloroflexi	Ktedonobacteria	Ktedonobacterales	Ktedonobacteraceae	Ktedonobacteraceae HSB OF53-F07	uncultured Ktedonobacteraceae HSB OF53-F07	0	0	0	0	0	0	0	0	0	2.28073	0	0	0	0	0	0	0	0	0	0	0	0	0	0	0	0	0	0	0	0	0	0	0	0	0	0	0	0	0	0	0	0
dc2ce2089f38428249b8981cdafb3dd4	Bacteria	Chloroflexi	Ktedonobacteria	Ktedonobacterales	Ktedonobacteraceae	Ktedonobacteraceae HSB OF53-F07	uncultured Ktedonobacteraceae HSB OF53-F07	0	0	0	0	0	0	0	0	0	2.16379	0	0	0	0	0	0	0	0	0	0	0	0	0	0	0	0	0	0	0	0	0	0	0	0	0	0	0	0	0	0	0	0
ff95df300d735112522583b898273f01	Bacteria	Chloroflexi	Ktedonobacteria	Ktedonobacterales	Ktedonobacteraceae	Ktedonobacteraceae HSB OF53-F07	uncultured Ktedonobacteraceae HSB OF53-F07	0	0	0	0	0	0	0	0	0	0	0	0	0	0	0	0	0	0	0	0	0	0	0	0	0	0	0	0	1.34581	0	0	0	0	0	0	0	0	0	0	0	0	0
7e7c40f22d794e060d01c63f75514aaf	Bacteria	Chloroflexi	Ktedonobacteria	Ktedonobacterales	Ktedonobacteraceae	Ktedonobacteraceae HSB OF53-F07	uncultured Thermosporothrix	0	0	0	0	0	0	0	0	0	0	2.68859	0	0	0	0	0	0	0	0	0	0	0	0	0	0	0	0	0	0	0	0	0	0	0	0	0	0	0	0	0	0	0
186b2da7c219d5b483179af7a0bab8fa	Bacteria	Chloroflexi	Ktedonobacteria	Ktedonobacterales	Ktedonobacteraceae	unclassified Ktedonobacteraceae	unclassified Ktedonobacteraceae	0	0	0	0	0	0	0	0	0	0	0	0	0	0	0	0	0	0	0	0	0	0	0	0	0	0	0	0	0	0	0	0	0	0	0	0	0	0	0	0	0	0
6436f1983ae365804b6752395f6b8807	Bacteria	Chloroflexi	Ktedonobacteria	Ktedonobacterales	Ktedonobacteraceae	uncultured Ktedonobacteraceae	uncultured Ktedonobacteraceae	0	0	0	0	0	0	0	0	0	0	0	0	0	0	0	0	0	1.9552	0	0	0	0	0	0	0	0	0	0	0	0	0	0	0	0	0	0	0	0	0	0	0	0
d5867467f09e172f6363895c40053254	Bacteria	Chloroflexi	Ktedonobacteria	Ktedonobacterales	Ktedonobacteraceae	uncultured Ktedonobacteraceae	uncultured Ktedonobacteraceae	0	0	0	0	0	0	0	0	0	0	0	0	0	0	0	0	0	1.65914	0	0	0	0	0	0	0	0	0	0	0	0	0	0	0	0	0	0	0	0	0	0	0	0
d5f900878d10e4e1201c19a72975b079	Bacteria	Chloroflexi	Ktedonobacteria	Ktedonobacterales	Ktedonobacterales JG30-KF-AS9	uncultured Ktedonobacterales JG30-KF-AS9	uncultured Ktedonobacterales JG30-KF-AS9	0	0	0	0	0	0	1.49445	0	0	0	0	0	0	0	0	0	0	0	0	0	0	0	0	0	0	0	0	0	0	0	0	0	0	0	0	0	0	0	0	0	0	0
1ad29c24c714fb33c1c7bfec5ca068c1	Bacteria	Chloroflexi	Ktedonobacteria	Ktedonobacteria C0119	uncultured Ktedonobacteria C0119	uncultured Ktedonobacteria C0119	uncultured Ktedonobacteria C0119	0	0	0	0	0	0	0	0	0	0	0	0	0	0	0	0	0	1.65914	0	0	0	0	0	0	0	0	0	0	0	0	0	0	0	0	0	0	0	0	0	0	0	0
a2e1b0362248997e11fcf9ee7624c43d	Bacteria	Chloroflexi	Ktedonobacteria	Ktedonobacteria C0119	uncultured Ktedonobacteria C0119	uncultured Ktedonobacteria C0119	uncultured Ktedonobacteria C0119	0	0	0	0	0	0	0	0	0	0	1.49345	0	0	0	2.25221	0	0	0	0	0	0	0	0	0	0	0	0	0	0	0	0	0	0	0	0	0	0	0	0	0	0	0
fbeacc9aee56d569b1f583523882b28f	Bacteria	Chloroflexi	Ktedonobacteria	Ktedonobacteria C0119	uncultured Ktedonobacteria C0119	uncultured Ktedonobacteria C0119	uncultured Ktedonobacteria C0119	0	0	0	0	0	0	0	0	0	0	2.73305	0	0	0	0	0	0	0	0	0	0	0	0	0	0	0	0	0	0	0	0	0	0	0	0	0	0	0	0	0	0	0
121fc100b1ae34c18ae47efae9489b43	Bacteria	Chloroflexi	unclassified Chloroflexi	unclassified Chloroflexi	unclassified Chloroflexi	unclassified Chloroflexi	unclassified Chloroflexi	0	0	0	0	0	0	0	0	0	0	1.85701	0	0	0	0	0	0	0	0	0	0	0	0	0	0	0	0	0	0	0	0	0	0	0	0	0	0	0	0	0	0	0
9a76f1a3d7989c7dd4673ecfd81e65c0	Bacteria	Chloroflexi	unclassified Chloroflexi	unclassified Chloroflexi	unclassified Chloroflexi	unclassified Chloroflexi	unclassified Chloroflexi	1.63816	0	0	0	0	0	0	0	0	0	0	0	0	0	0	0	0	0	0	0	0	0	0	0	0	0	0	0	0	0	0	0	0	0	0	0	0	0	0	0	0	0
d49a527c9e7d1d577dbba2d8f0702096	Bacteria	Cyanobacteria	Melainabacteria	Obscuribacterales	uncultured Obscuribacterales	uncultured Obscuribacterales	uncultured Obscuribacterales	0	0	0	0	0	0	0	0	0	0	0	0	0	0	0	0	0	0	0	2.25905	0	0	0	0	0	0	0	0	0	0	0	0	0	0	0	0	0	0	0	0	0	0
a32a0510aceeccf5a43790a5ab0a3d3d	Bacteria	Cyanobacteria	Oxyphotobacteria	Leptolyngbyales	Leptolyngbyaceae	Leptolyngbyaceae JSC-12	unclassified Leptolyngbyaceae JSC-12	0	0	0	0	0	0	0	0	0	0	0	0	0	0	0	0	0	0	0	0	0	0	0	0	0	0	0	0	0	0	0	0	0	0	0	0	0	0	0	0	0	0
b99b1cf858bc533299a33f6c31d15eb4	Bacteria	Cyanobacteria	Oxyphotobacteria	Leptolyngbyales	Leptolyngbyaceae	unclassified Leptolyngbyaceae	unclassified Leptolyngbyaceae	0	0	0	0	0	0	0	0	0	0	0	0	0	0	0	0	0	0	0	0	0	0	0	0	0	0	0	0	0	0	0	0	0	0	0	0	0	0	0	0	0	0
a3274d9a7e6365d6e043a94bd913339c	Bacteria	Cyanobacteria	Oxyphotobacteria	Nostocales	Chroococcidiopsaceae	uncultured Chroococcidiopsaceae	uncultured Chroococcidiopsaceae	0	0	0	0	0	0	0	0	0	0	0	0	0	0	0	0	0	1.9552	0	0	0	0	0	0	0	0	0	0	0	0	0	0	0	0	0	0	0	0	0	0	0	0
e8bb77218737add85491f8887a185e7b	Bacteria	Cyanobacteria	Oxyphotobacteria	Nostocales	Chroococcidiopsaceae	uncultured Chroococcidiopsaceae	uncultured Chroococcidiopsaceae	0	0	0	0	0	0	0	0	0	0	0	0	0	0	0	0	0	0	0	0	0	0	0	0	0	0	0	0	0	0	0	0	0	0	0	0	0	0	0	0	0	0
f9c9589a33087cd6425b7ba52003e94c	Bacteria	Cyanobacteria	Oxyphotobacteria	Nostocales	Chroococcidiopsaceae	uncultured Chroococcidiopsaceae	uncultured Chroococcidiopsaceae	0	0	2.7993	0	0	0	0	0	0	0	0	0	0	0	0	1.66509	0	0	0	0	0	0	0	0	0	0	0	0	0	0	0	0	0	0	0	0	0	0	0	0	0	0
2cfc1588c27433c7fc00dd2ccc655fa8	Bacteria	Cyanobacteria	Oxyphotobacteria	Nostocales	Coleofasciculaceae	Microcoleus PCC-7113	Microcoleus HTT-U-KK5	0	0	0	0	0	0	0	0	0	0	0	0	0	0	0	0	0	0	1.94287	0	0	0	0	0	0	0	0	0	0	0	0	0	0	0	0	0	0	0	0	0	0	0
3f25c3d87a2d202a6cdc3082c4038da8	Bacteria	Cyanobacteria	Oxyphotobacteria	Nostocales	Coleofasciculaceae	Microcoleus SAG 1449-1a	minor	0	0	0	0	0	0	0	0	0	0	0	0	0	0	0	0	0	0	0	0	0	0	0	0	0	0	0	0	0	0	0	0	0	0	0	0	0	0	0	0	0	0
76f2bde3348d2fc8f639f465d2b982ac	Bacteria	Cyanobacteria	Oxyphotobacteria	Nostocales	Coleofasciculaceae	Potamolinea 1PC	magna 47PC	4.01264	0	0	0	0	0	0	0	0	0	0	0	0	0	0	0	0	0	0	0	0	0	0	0	0	0	0	0	0	0	0	0	0	0	0	0	0	0	0	0	0	0
616a0e615fc28102f20c7b4e359fa0c3	Bacteria	Cyanobacteria	Oxyphotobacteria	Nostocales	Coleofasciculaceae	uncultured Coleofasciculaceae	uncultured Coleofasciculaceae	0	0	1.96636	0	0	0	0	0	0	0	0	0	0	0	0	0	0	0	0	0	0	0	0	0	0	0	0	0	0	0	0	0	0	0	0	0	0	0	0	0	0	0
6bb94a34395a573bd2c021346c788335	Bacteria	Cyanobacteria	Oxyphotobacteria	Nostocales	Coleofasciculaceae	uncultured Coleofasciculaceae	uncultured Coleofasciculaceae	0	0	0	0	0	0	0	0	0	0	0	0	0	0	0	0	0	0	0	0	0	0	0	0	0	0	0	0	0	0	0	0	0	0	0	0	0	0	0	0	0	0
97df6d74442abf74069165df384d9f57	Bacteria	Cyanobacteria	Oxyphotobacteria	Nostocales	Coleofasciculaceae	uncultured Coleofasciculaceae	uncultured Coleofasciculaceae	0	0	0	0	0	0	0	0	0	0	0	0	0	0	0	0	0	0	0	0	1.88264	0	0	0	0	0	0	0	0	0	0	0	0	0	0	0	0	0	0	0	0	0
fbadd3e78d25c3e11a1f8c29f5b901aa	Bacteria	Cyanobacteria	Oxyphotobacteria	Nostocales	Coleofasciculaceae	uncultured Coleofasciculaceae	uncultured Coleofasciculaceae	0	0	0	0	0	0	0	0	0	0	0	0	0	0	0	0	0	0	0	0	0	0	0	0	0	0	0	0	0	0	0	0	0	0	0	0	0	0	0	0	0	0
2257adcc61607b38951ea0392f168c53	Bacteria	Cyanobacteria	Oxyphotobacteria	Nostocales	Nostocaceae	Aetokthonos AEL04	hydrillicola AEL04-Oct-6-03	0	0	0	0	0	0	0	0	0	0	0	0	0	0	0	0	0	0	0	0	0	0	0	0	0	0	0	0	0	0	0	0	0	0	0	0	0	0	0	0	0	0
258b80f76990c5bbfd398375dd5b9e88	Bacteria	Cyanobacteria	Oxyphotobacteria	Nostocales	Nostocaceae	Aetokthonos AEL04	hydrillicola AEL04-Oct-6-03	0	0	0	0	0	0	0	0	0	0	0	0	0	0	0	0	0	0	0	0	0	0	0	0	0	0	0	0	0	0	0	0	0	0	0	0	0	0	0	0	0	0
267eb1cb210e8ddba8309936cfdef9ef	Bacteria	Cyanobacteria	Oxyphotobacteria	Nostocales	Nostocaceae	Aetokthonos AEL04	hydrillicola AEL04-Oct-6-03	0	0	1.70202	0	0	0	0	0	0	0	0	0	0	0	0	0	0	0	0	0	0	0	0	0	0	0	0	0	0	0	0	0	0	0	0	0	0	0	0	0	0	0
82333d4274ba702aa7e78f96d3cba08e	Bacteria	Cyanobacteria	Oxyphotobacteria	Nostocales	Nostocaceae	Aetokthonos AEL04	hydrillicola AEL04-Oct-6-03	0	0	0	0	0	0	0	0	0	0	0	0	0	0	0	0	0	0	0	0	0	0	0	0	0	0	0	0	0	0	0	0	0	0	0	0	0	0	0	0	0	0
682dcd48ca2b6dc8e418d05294ed4739	Bacteria	Cyanobacteria	Oxyphotobacteria	Nostocales	Nostocaceae	Aetokthonos AEL04	uncultured Aetokthonos AEL04	0	0	0	0	0	0	0	0	0	0	0	0	0	0	0	0	0	0	0	0	0	0	0	0	0	0	0	0	0	0	0	0	0	0	0	0	0	0	0	0	0	2.78746
099ce6fbffd29c0419bf0b63bfcb8b64	Bacteria	Cyanobacteria	Oxyphotobacteria	Nostocales	Nostocaceae	Mastigocladopsis PCC-10914	uncultured Mastigocladopsis PCC-10914	0	0	0	0	0	0	0	0	0	0	0	0	0	0	0	0	0	0	0	0	0	0	0	0	0	0	0	0	0	0	0	0	0	0	0	0	0	0	2.00724	0	0	0
1abfcd8321a7d10fafbf40b660a305fa	Bacteria	Cyanobacteria	Oxyphotobacteria	Nostocales	Nostocaceae	Nostoc PCC-7107	Scytonema 'Coccocarpia sp. kj16 cyanobiont'	0	0	0	0	0	0	0	0	0	0	0	0	0	0	0	0	0	0	0	0	0	0	0	0	0	0	0	0	3.5118	0	0	0	0	0	0	0	0	0	0	0	0	0
ffe1eec0fd43f2ef7739a56f37769348	Bacteria	Cyanobacteria	Oxyphotobacteria	Nostocales	Nostocaceae	Nostoc PCC-7107	uncultured Streptostemon	0	0	0	0	0	0	0	0	0	0	0	0	0	0	0	0	0	0	0	0	0	0	0	0	0	0	0	0	2.3895	0	0	0	0	0	0	0	0	0	0	0	0	0
a138bfbba7ae04b46fb4c0dc4fc7b8fa	Bacteria	Cyanobacteria	Oxyphotobacteria	Nostocales	Nostocaceae	Scytonema VB-61278	unclassified Scytonema VB-61278	0	0	0	0	0	0	0	0	0	0	0	0	0	0	0	0	0	0	0	0	0	0	0	0	0	0	0	0	0	0	0	0	0	0	0	0	0	0	0	0	0	2.49331
c4862b2d887c235147bda9750e9ece23	Bacteria	Cyanobacteria	Oxyphotobacteria	Nostocales	Nostocaceae	Scytonema VB-61278	uncultured Scytonema VB-61278	0	0	0	0	0	0	0	0	0	0	0	0	0	0	0	0	0	0	0	0	0	0	0	0	0	0	0	0	0	0	0	0	0	0	0	0	0	0	0	0	0	2.19812
d78db6f0da90a996b9550795f5095e50	Bacteria	Cyanobacteria	Oxyphotobacteria	Nostocales	Nostocaceae	Scytonema VB-61278	uncultured Scytonema VB-61278	0	0	0	0	0	0	0	0	0	0	0	0	0	0	0	0	0	0	0	0	0	0	0	0	0	0	0	0	0	0	0	0	0	0	0	0	0	0	0	0	0	3.22269
8bce05a731bf7016f3c0a9a09fc65b3d	Bacteria	Cyanobacteria	Oxyphotobacteria	Nostocales	Nostocaceae	Sphaerospermopsis BCCUSP55	uncultured Sphaerospermopsis BCCUSP55	0	0	0	0	0	0	0	0	0	0	0	0	0	0	0	0	0	0	0	0	0	0	0	0	0	0	0	0	0	0	0	0	0	0	0	0	2.31828	0	0	0	0	0
275364f11d8a5e2e75d293e3229bfe41	Bacteria	Cyanobacteria	Oxyphotobacteria	Nostocales	Nostocaceae	Stigonema SAG 48.90	unclassified Stigonema SAG 48.90	0	0	0	0	0	0	0	0	0	0	0	0	0	0	0	0	0	0	0	0	0	0	0	0	0	0	0	0	0	0	0	0	0	0	0	0	0	0	0	0	0	0
41c00e6271005d59782d6b7010a7a73d	Bacteria	Cyanobacteria	Oxyphotobacteria	Nostocales	Nostocaceae	Stigonema SAG 48.90	unclassified Stigonema SAG 48.90	0	0	0	0	0	0	0	0	0	0	0	0	0	0	0	0	0	0	0	0	0	0	0	0	0	0	0	0	0	0	0	0	0	0	0	0	0	0	0	0	0	0
d674bc73689fa0cb0876cc6031d996b3	Bacteria	Cyanobacteria	Oxyphotobacteria	Nostocales	Nostocaceae	Stigonema SAG 48.90	unclassified Stigonema SAG 48.90	0	0	0	0	0	0	0	0	0	0	0	0	0	0	0	0	0	0	0	0	0	0	0	0	0	0	0	0	0	0	0	0	0	0	0	0	0	0	0	0	0	0
ffed44e2694783b637e927652ac84de6	Bacteria	Cyanobacteria	Oxyphotobacteria	Nostocales	Nostocaceae	Stigonema SAG 48.90	unclassified Stigonema SAG 48.90	0	0	0	0	0	0	0	0	0	0	0	0	0	0	0	0	0	0	0	0	0	0	0	0	0	0	0	0	0	0	0	0	0	0	0	0	0	0	0	0	0	0
1d8ddfe88decb70346175b9cdf6ef53c	Bacteria	Cyanobacteria	Oxyphotobacteria	Nostocales	Nostocaceae	unclassified Nostocaceae	unclassified Nostocaceae	0	0	0	0	0	0	0	0	0	0	0	0	0	0	2.58948	0	0	0	0	0	0	0	0	0	0	0	0	0	0	0	0	0	0	0	0	0	0	0	0	0	0	0
284f93f0ee33852c46fe5fc2eea3bb80	Bacteria	Cyanobacteria	Oxyphotobacteria	Nostocales	Nostocaceae	unclassified Nostocaceae	unclassified Nostocaceae	0	0	0	0	0	0	2.44103	0	0	0	0	0	0	0	0	0	0	0	0	0	0	0	0	0	0	0	0	0	0	0	0	0	0	0	0	0	0	0	0	0	0	0
78dfe25b656e31988e053988c2aa9bca	Bacteria	Cyanobacteria	Oxyphotobacteria	Nostocales	Nostocaceae	unclassified Nostocaceae	unclassified Nostocaceae	0	0	0	0	0	0	0	0	0	0	0	0	0	0	0	0	0	0	0	0	0	0	0	0	0	0	0	0	0	0	0	0	0	0	0	0	0	0	0	0	0	0
7c6e1785b073882e27a112c92a7b2384	Bacteria	Cyanobacteria	Oxyphotobacteria	Nostocales	Nostocaceae	unclassified Nostocaceae	unclassified Nostocaceae	0	0	0	0	0	0	0	3.65027	0	0	0	0	0	0	0	0	0	0	0	0	0	0	0	0	0	0	0	0	0	0	0	0	0	0	0	0	0	0	0	0	0	0
7e9af0dc3a10827e58d70757a80c4e9f	Bacteria	Cyanobacteria	Oxyphotobacteria	Nostocales	Nostocaceae	unclassified Nostocaceae	unclassified Nostocaceae	0	0	0	0	0	0	0	0	0	0	0	0	0	0	0	0	0	0	0	0	0	0	0	0	0	0	0	0	0	0	0	0	0	0	0	0	1.91521	0	0	0	0	0
dac8509107f1d8588ec0cb307e2e2447	Bacteria	Cyanobacteria	Oxyphotobacteria	Nostocales	Nostocaceae	unclassified Nostocaceae	unclassified Nostocaceae	0	0	0	0	0	0	0	0	0	0	0	0	0	0	0	0	0	0	0	0	0	0	0	0	0	0	0	0	0	0	0	0	0	0	0	0	0	0	0	0	0	0
4ffc8179a72444f503164d36b225e991	Bacteria	Cyanobacteria	Oxyphotobacteria	Nostocales	Phormidiaceae	uncultured Phormidiaceae	uncultured Phormidiaceae	0	0	0	0	0	0	0	0	0	0	0	0	0	0	0	0	0	0	0	0	0	0	0	0	0	0	0	0	0	0	0	0	0	0	0	0	0	0	0	0	0	0
47525b77dc1afc6dca4126ddd9327f95	Bacteria	Cyanobacteria	Oxyphotobacteria	Nostocales	unclassified Nostocales	unclassified Nostocales	unclassified Nostocales	0	0	0	0	0	0	0	0	0	0	2.27291	0	0	0	0	0	0	0	0	0	0	0	0	0	0	0	0	0	0	0	0	0	0	0	0	0	0	0	0	0	0	0
64758351601285c891f6950ed188df84	Bacteria	Cyanobacteria	Oxyphotobacteria	Nostocales	unclassified Nostocales	unclassified Nostocales	unclassified Nostocales	0	0	0	0	0	0	0	0	0	0	0	0	0	0	0	0	0	0	0	0	0	0	0	0	0	0	0	0	0	0	0	0	0	0	0	0	0	0	0	0	0	0
76bc148a4521be9ac4be48551457552a	Bacteria	Cyanobacteria	Oxyphotobacteria	Nostocales	uncultured Nostocales	uncultured Nostocales	uncultured Nostocales	0	0	0	0	0	0	0	0	0	0	0	0	0	0	0	0	0	0	0	0	0	0	0	0	0	0	0	0	0	0	0	0	0	0	0	0	0	0	0	0	0	0
b5ef25cb5c6efb14594953c430d96625	Bacteria	Cyanobacteria	Oxyphotobacteria	Oxyphotobacteria Incertae Sedis	Oxyphotobacteria Incertae Sedis Unknown Family	unclassified Oxyphotobacteria Incertae Sedis Unknown Family	unclassified Oxyphotobacteria Incertae Sedis Unknown Family	0	0	0	0	0	0	1.98314	0	0	0	0	0	0	0	0	0	0	0	0	0	0	0	0	0	0	0	0	0	0	0	0	0	0	0	0	0	0	0	0	0	0	0
1529e570248b64bec681f46d6f08f77c	Bacteria	Cyanobacteria	Oxyphotobacteria	Pseudanabaenales	Pseudanabaenaceae	Pseudanabaena PCC-7429	unclassified Pseudanabaena PCC-7429	0	0	0	0	0	0	0	0	0	0	0	0	0	0	0	0	0	0	0	0	0	0	0	0	0	0	0	0	0	0	0	0	0	0	0	0	0	0	0	0	0	0
26496d68963ff3f4ca6acbe34c3dd86c	Bacteria	Cyanobacteria	Oxyphotobacteria	Synechococcales	Cyanobiaceae	Cyanobium PCC-6307	unclassified Cyanobium PCC-6307	0	1.71751	0	0	0	0	0	0	0	0	0	0	0	0	0	0	0	0	0	0	0	0	0	0	0	0	0	0	0	0	0	0	0	0	0	0	0	0	0	0	0	0
c48e3aac6e66bb4b11c7c4802373e2cf	Bacteria	Cyanobacteria	Oxyphotobacteria	Synechococcales	Cyanobiaceae	Cyanobium PCC-6307	unclassified Cyanobium PCC-6307	0	0	0	0	0	0	0	0	0	0	0	0	0	0	0	1.66509	0	0	0	0	0	0	0	0	0	0	0	0	0	0	0	0	0	0	0	0	0	0	0	0	0	0
54ff6ce0491a81c9fbee4c1f7411ef5a	Bacteria	Cyanobacteria	Oxyphotobacteria	Synechococcales	Cyanobiaceae	Cyanobium PCC-6307	uncultured Cyanobium PCC-6307	0	0	0	0	0	0	0	0	0	0	0	0	0	0	0	0	0	0	0	0	0	0	0	0	0	0	0	0	0	0	0	0	0	0	0	0	0	1.83636	0	0	0	0
16b387b7bf67440dc9dab0f6202363bc	Bacteria	Cyanobacteria	Oxyphotobacteria	Synechococcales	Prochlorotrichaceae	Prochlorothrix PCC-9006	uncultured Prochlorothrix PCC-9006	0	0	0	0	0	0	0	0	0	0	0	0	0	0	0	0	0	0	0	0	0	0	0	0	0	1.95185	0	0	0	0	0	0	0	0	0	0	0	0	0	0	0	0
62af286961859c623f4126c69f05acc2	Bacteria	Cyanobacteria	Oxyphotobacteria	Synechococcales	Synechococcaceae	Synechococcus PCC-7942	uncultured Synechococcus PCC-7942	0	2.05548	0	0	0	0	0	0	0	0	0	0	0	0	0	0	0	0	0	0	0	0	0	0	0	0	0	0	0	0	0	0	0	0	0	0	0	0	0	0	0	0
112d26528c1c03ea851c06a0f57c8258	Bacteria	Deinococcus-Thermus	Deinococci	Deinococcales	Deinococcaceae	Deinococcus	radiodurans R1	0	0	0	0	0	0	0	0	0	0	0	0	0	0	0	0	0	0	0	0	1.73947	0	0	0	0	0	0	0	0	0	5.47554	0	0	0	0	0	0	0	0	0	0	0
1feaa73bed7d28e103efdf744d9e6054	Bacteria	Deinococcus-Thermus	Deinococci	Deinococcales	Deinococcaceae	Deinococcus	radiodurans R1	0	0	0	0	0	0	0	0	0	0	0	0	0	0	0	0	0	0	0	0	0	0	0	0	0	0	0	0	0	0	0	0	0	0	0	0	0	0	0	0	0	0
6941d8424f219e4dc0612f25670fe87d	Bacteria	Deinococcus-Thermus	Deinococci	Deinococcales	Deinococcaceae	Deinococcus	radiodurans R1	0	0	0	0	0	0	0	0	0	0	0	0	0	0	0	0	0	0	0	0	0	0	0	0	0	0	0	0	0	0	0	0	0	0	0	0	0	0	0	0	0	0
6a04fa5a1c865180251eec1c96acb317	Bacteria	Deinococcus-Thermus	Deinococci	Deinococcales	Deinococcaceae	Deinococcus	radiodurans R1	0	0	0	0	0	0	0	0	0	0	0	0	0	0	0	0	0	0	0	0	0	0	0	0	0	0	0	0	0	0	0	0	0	0	0	0	0	0	0	0	0	0
7691e08350b50bd5757aea7c6296eec4	Bacteria	Deinococcus-Thermus	Deinococci	Deinococcales	Deinococcaceae	Deinococcus	radiodurans R1	0	0	0	0	0	0	0	0	0	0	0	0	0	0	0	0	0	0	0	0	0	0	0	0	0	0	0	0	0	0	0	0	0	0	0	0	0	0	0	0	0	0
86cae1148609742a81896f40995e1d60	Bacteria	Deinococcus-Thermus	Deinococci	Deinococcales	Deinococcaceae	Deinococcus	radiodurans R1	0	0	0	0	0	0	0	0	0	0	0	0	0	0	0	0	0	0	0	0	0	0	0	0	0	0	0	0	0	0	2.48799	0	0	0	0	0	0	0	0	0	0	0
9a3eee15f1bb2076c8e28fe35fae3805	Bacteria	Deinococcus-Thermus	Deinococci	Deinococcales	Deinococcaceae	Deinococcus	radiodurans R1	0	0	0	6.42105	0	0	0	0	0	0	0	0	0	0	0	0	0	0	0	0	0	0	0	0	0	0	0	0	0	0	0	0	0	0	0	0	0	0	0	0	0	0
a08f04abdefe118560281a2b0cbf0a5c	Bacteria	Deinococcus-Thermus	Deinococci	Deinococcales	Deinococcaceae	Deinococcus	radiodurans R1	0	0	3.24874	8.09109	6.76077	8.11442	0	0	0	0	0	6.62064	2.56949	0	0	2.23642	0	0	0	0	0	0	4.05229	0	0	7.69264	0	6.66988	0	5.52205	4.37592	0	6.77315	0	2.92828	5.523	0	3.71986	0	0	0	0
a44edb728280efec2e030207f0f41418	Bacteria	Deinococcus-Thermus	Deinococci	Deinococcales	Deinococcaceae	Deinococcus	radiodurans R1	0	0	0	0	0	0	0	0	0	0	0	0	0	0	0	0	0	0	0	0	0	0	0	0	0	0	0	0	0	0	0	0	0	0	0	0	0	0	0	0	0	0
ab850a9281689e395d2611d6796fc077	Bacteria	Deinococcus-Thermus	Deinococci	Deinococcales	Deinococcaceae	Deinococcus	radiodurans R1	0	0	0	3.69835	4.17645	0	0	0	0	0	0	0	0	0	0	0	0	0	0	0	0	0	0	0	0	0	0	0	0	0	0	0	0	0	0	0	0	0	0	0	0	0
aba142f9117f06ca23307b1b39386cbc	Bacteria	Deinococcus-Thermus	Deinococci	Deinococcales	Deinococcaceae	Deinococcus	radiodurans R1	0	0	0	4.27806	2.34115	0	0	0	0	0	0	7.06401	0	0	0	0	0	0	0	0	0	0	0	0	0	0	0	0	0	0	4.48325	0	0	0	0	6.44861	0	3.90411	0	0	0	0
dd9c965e5c7fda83513c06726b00417c	Bacteria	Deinococcus-Thermus	Deinococci	Deinococcales	Deinococcaceae	Deinococcus	radiodurans R1	3.2932	0	0	5.73887	0	0	0	0	0	0	0	0	0	0	0	0	0	0	0	0	1.82302	0	0	0	0	0	0	0	0	0	6.84003	0	0	0	0	0	1.91521	0	4.42424	0	1.66113	0
e8adebb45bdf495c79db4bf7537d8457	Bacteria	Deinococcus-Thermus	Deinococci	Deinococcales	Deinococcaceae	Deinococcus	radiodurans R1	0	0	0	0	0	0	0	0	0	0	0	0	0	0	0	0	0	2.41049	0	0	0	0	0	0	0	0	0	0	0	0	0	0	0	0	0	0	0	0	0	0	0	0
12646d87a26cdfd4ec4b7a931929a9ed	Bacteria	Deinococcus-Thermus	Deinococci	Deinococcales	Deinococcaceae	Deinococcus	unclassified Deinococcus	8.14846	5.84567	7.97572	6.51117	7.19505	4.15268	0	0	0	0	0	0	0	0	0	6.2241	4.36786	2.75604	2.46559	2.99837	8.44515	2.54965	8.2688	4.93537	2.33987	5.29556	2.79405	2.72243	6.50471	3.33521	6.69239	0	4.36256	7.61961	0	2.58168	5.407	0	3.57362	1.50088	0	0
1a4b47c332f63446e498f944505e9475	Bacteria	Deinococcus-Thermus	Deinococci	Deinococcales	Deinococcaceae	Deinococcus	unclassified Deinococcus	0	0	2.36279	0	0	0	0	0	0	0	0	0	5.75242	0	0	0	0	0	0	0	0	0	0	0	0	0	0	0	1.34581	0	0	0	0	0	0	0	0	0	0	0	0	0
2be2525b4c5f2d455c24b8b8db93ceb1	Bacteria	Deinococcus-Thermus	Deinococci	Deinococcales	Deinococcaceae	Deinococcus	unclassified Deinococcus	0	0	0	6.66449	4.03111	0	0	0	0	0	0	1.74201	0	0	0	0	2.41387	0	0	0	0	0	0	0	0	3.15996	0	0	2.27927	4.14653	3.03131	0	4.54443	0	0	1.9191	2.02271	2.91628	2.37702	0	0	0
3a8d65d05bdb66a64f377903ad45b5e2	Bacteria	Deinococcus-Thermus	Deinococci	Deinococcales	Deinococcaceae	Deinococcus	unclassified Deinococcus	0	0	0	5.04709	0	0	0	0	0	0	0	0	0	0	0	0	0	0	0	0	0	0	0	0	0	0	0	0	0	0	0	0	0	0	0	2.17527	0	2.39751	2.88281	0	0	0
3c4c443a1ecc2c78d9f1e6b14019457a	Bacteria	Deinococcus-Thermus	Deinococci	Deinococcales	Deinococcaceae	Deinococcus	unclassified Deinococcus	0	0	0	0	0	0	0	0	0	0	0	0	0	0	0	0	0	0	0	0	0	0	2.50867	0	0	0	0	0	0	0	0	0	0	0	0	0	0	0	0	0	0	0
4ac805c9bd3371ed1f5215ef2e321c77	Bacteria	Deinococcus-Thermus	Deinococci	Deinococcales	Deinococcaceae	Deinococcus	unclassified Deinococcus	0	0	0	0	0	0	1.49445	0	0	0	0	0	0	0	0	0	0	0	0	0	0	0	0	0	0	0	0	0	0	0	0	0	0	0	0	0	0	0	0	0	0	0
4afc8febfa7fc109be796272cb24b710	Bacteria	Deinococcus-Thermus	Deinococci	Deinococcales	Deinococcaceae	Deinococcus	unclassified Deinococcus	0	0	0	0	0	0	0	0	0	0	0	0	0	0	0	0	0	0	0	0	0	0	2.82184	0	0	0	0	0	0	0	0	0	0	0	0	0	0	0	0	0	0	0
4b6076e29f105a3fcf251524a19d1ea8	Bacteria	Deinococcus-Thermus	Deinococci	Deinococcales	Deinococcaceae	Deinococcus	unclassified Deinococcus	0	0	0	0	3.58906	0	0	0	0	0	0	0	0	0	0	0	0	0	0	0	2.84224	0	0	0	1.59993	0	0	0	0	0	0	0	0	0	0	0	0	0	0	0	0	0
563afadf16574475c607f56da92467fb	Bacteria	Deinococcus-Thermus	Deinococci	Deinococcales	Deinococcaceae	Deinococcus	unclassified Deinococcus	0	0	0	0	0	0	0	0	0	0	0	0	0	0	0	0	0	0	0	0	0	0	0	0	0	0	0	0	0	0	0	0	0	0	0	0	0	0	0	0	0	0
5b197145801e51e859b926e52164c7da	Bacteria	Deinococcus-Thermus	Deinococci	Deinococcales	Deinococcaceae	Deinococcus	unclassified Deinococcus	0	0	0	0	0	0	0	0	0	0	0	0	0	0	0	0	1.584	0	0	0	0	0	0	0	0	0	0	0	0	0	0	0	0	0	0	0	0	0	0	0	0	0
5eb05f92963c570406a8ce6459bcd037	Bacteria	Deinococcus-Thermus	Deinococci	Deinococcales	Deinococcaceae	Deinococcus	unclassified Deinococcus	0	0	0	0	0	0	0	0	0	0	0	0	0	0	0	0	0	0	0	0	0	0	2.06119	0	0	0	0	0	0	0	0	0	0	3.57854	0	0	0	0	0	0	0	0
655b07c2af8ff885aaaec4c55cc71664	Bacteria	Deinococcus-Thermus	Deinococci	Deinococcales	Deinococcaceae	Deinococcus	unclassified Deinococcus	0	0	0	0	0	0	0	0	0	0	0	0	0	0	0	0	0	0	0	0	0	0	3.45979	0	0	0	0	0	0	0	0	0	2.44029	3.71563	0	0	0	0	0	0	0	0
6944a2ca96b1a2a187d5f726c6cdac28	Bacteria	Deinococcus-Thermus	Deinococci	Deinococcales	Deinococcaceae	Deinococcus	unclassified Deinococcus	4.54592	3.20284	4.28816	0	0	0	6.47635	4.77304	4.4268	2.18795	6.17014	7.66949	6.43386	0	1.81123	6.65751	5.42486	0	9.41761	0	2.22739	0	3.8006	0	2.9448	0	0	0	2.09632	0	0	0	0	0	0	0	0	0	0	0	0	0
6ddd8507d62762d15ca0aaa252daab4c	Bacteria	Deinococcus-Thermus	Deinococci	Deinococcales	Deinococcaceae	Deinococcus	unclassified Deinococcus	0	0	0	0	5.61132	0	0	0	0	0	0	0	0	0	0	0	0	0	0	0	3.86166	0	3.39977	0	0	3.12789	0	0	0	4.61896	7.53636	0	6.51564	5.93184	1.48712	0	0	0	0	0	0	0
767f351873e95d68aba060f49d2f5232	Bacteria	Deinococcus-Thermus	Deinococci	Deinococcales	Deinococcaceae	Deinococcus	unclassified Deinococcus	0	0	0	0	0	0	0	0	0	0	0	0	0	0	0	0	0	0	0	0	0	0	0	2.86048	0	0	0	0	0	0	0	0	0	0	0	0	0	0	0	0	0	0
844494d9fe693b2f7086df282a667efa	Bacteria	Deinococcus-Thermus	Deinococci	Deinococcales	Deinococcaceae	Deinococcus	unclassified Deinococcus	0	0	0	0	0	0	0	0	0	0	0	0	0	0	0	0	0	0	0	0	0	0	0	0	0	0	0	0	0	0	2.07277	0	0	0	0	0	0	0	0	0	0	0
856dbcec97d0c9787cd1eca7fd8d58c3	Bacteria	Deinococcus-Thermus	Deinococci	Deinococcales	Deinococcaceae	Deinococcus	unclassified Deinococcus	0	0	0	0	0	0	0	0	0	0	0	0	0	0	0	0	0	0	0	0	2.45396	0	0	0	0	0	0	0	0	0	3.15333	0	0	0	0	0	0	0	0	0	0	0
872dca0ae4ba5586c49058da6bff6485	Bacteria	Deinococcus-Thermus	Deinococci	Deinococcales	Deinococcaceae	Deinococcus	unclassified Deinococcus	0	0	0	5.44213	6.59807	0	0	0	0	0	0	7.65891	0	0	0	0	2.1688	0	0	0	4.12297	0	4.11681	0	0	3.20983	0	2.46382	4.8931	4.82927	8.0217	0	6.51742	7.71673	3.0709	8.13777	2.9285	5.79509	4.49035	0	1.93878	2.26913
89276ba28d492463a409ff11d1b64159	Bacteria	Deinococcus-Thermus	Deinococci	Deinococcales	Deinococcaceae	Deinococcus	unclassified Deinococcus	0	0	0	2.54898	0	2.84659	0	0	0	0	0	0	0	0	0	0	0	0	0	0	0	0	0	0	0	0	0	0	0	0	0	0	3.4044	0	0	0	0	0	0	0	0	0
8a2c449cc306a5339e938e60787df866	Bacteria	Deinococcus-Thermus	Deinococci	Deinococcales	Deinococcaceae	Deinococcus	unclassified Deinococcus	0	0	0	0	0	0	0	0	0	0	0	0	0	0	0	0	0	0	0	0	0	0	0	0	0	0	0	0	0	0	0	0	0	0	0	0	0	0	0	0	0	0
9c675c4d3551a123082a2000cfc795c9	Bacteria	Deinococcus-Thermus	Deinococci	Deinococcales	Deinococcaceae	Deinococcus	unclassified Deinococcus	0	0	0	0	0	0	0	0	0	0	0	0	0	0	0	0	0	0	0	0	0	0	0	0	0	2.18166	0	0	0	0	0	0	0	0	0	0	0	0	0	0	0	0
af9b5a445698593e12132a7a63e80c95	Bacteria	Deinococcus-Thermus	Deinococci	Deinococcales	Deinococcaceae	Deinococcus	unclassified Deinococcus	0	0	0	0	0	0	0	0	0	0	0	0	0	0	0	0	0	0	0	0	2.16472	0	2.0003	0	0	0	0	0	0	2.49347	5.48332	0	4.64867	2.76911	0	0	0	0	0	0	0	0
b6a025b18796ea718996098ba34010f8	Bacteria	Deinococcus-Thermus	Deinococci	Deinococcales	Deinococcaceae	Deinococcus	unclassified Deinococcus	0	0	0	0	0	0	1.65917	0	0	0	0	0	0	0	0	0	0	0	0	0	0	0	0	0	0	0	0	0	0	0	0	0	0	0	0	0	0	0	0	0	0	0
b73566a41bbc10742a9f1da3441648a8	Bacteria	Deinococcus-Thermus	Deinococci	Deinococcales	Deinococcaceae	Deinococcus	unclassified Deinococcus	0	0	0	0	0	0	0	0	0	0	0	0	0	0	0	0	0	0	0	0	0	0	0	0	0	0	0	0	0	0	0	0	0	0	0	0	0	0	0	0	0	0
bb236d7aea971e640316792947f0d80a	Bacteria	Deinococcus-Thermus	Deinococci	Deinococcales	Deinococcaceae	Deinococcus	unclassified Deinococcus	0	0	0	0	0	0	0	0	0	0	0	0	0	0	0	0	0	0	0	0	0	0	0	0	0	0	0	0	0	0	0	0	0	1.75775	0	0	0	0	0	0	0	0
bb538f08df9bce3fcaa4078f3488c906	Bacteria	Deinococcus-Thermus	Deinococci	Deinococcales	Deinococcaceae	Deinococcus	unclassified Deinococcus	0	0	0	0	0	0	0	0	0	0	0	0	0	0	0	0	0	0	0	0	2.64972	0	0	0	0	0	0	0	0	0	0	0	0	0	0	0	0	0	0	0	0	0
c57d58167f853ffae62d70f4cfa7b4d5	Bacteria	Deinococcus-Thermus	Deinococci	Deinococcales	Deinococcaceae	Deinococcus	unclassified Deinococcus	0	0	0	0	2.06451	0	0	0	0	0	0	0	0	0	0	0	0	0	0	0	0	0	0	0	0	0	0	0	0	0	0	0	0	0	0	0	0	0	0	0	0	0
d5bc1bb6fd997a715c7cfb67bb34a4af	Bacteria	Deinococcus-Thermus	Deinococci	Deinococcales	Deinococcaceae	Deinococcus	unclassified Deinococcus	3.81026	0	0	0	0	0	0	0	0	0	0	0	0	0	0	0	0	0	0	0	0	0	0	0	0	0	0	0	0	0	0	0	0	0	0	0	0	0	0	0	0	0
ddef5a3b58e88882f9fc633f9ea893fd	Bacteria	Deinococcus-Thermus	Deinococci	Deinococcales	Deinococcaceae	Deinococcus	unclassified Deinococcus	0	0	0	0	0	0	0	0	0	0	0	0	0	0	0	7.48421	4.77997	0	3.32534	0	7.57981	0	0	0	1.59993	1.56797	0	0	2.09632	0	0	0	0	0	0	0	0	0	0	0	0	0
eada09ac5580dbf405b00dcc4f0232c1	Bacteria	Deinococcus-Thermus	Deinococci	Deinococcales	Deinococcaceae	Deinococcus	unclassified Deinococcus	0	0	1.96636	0	0	0	0	0	0	0	0	0	0	0	0	0	0	0	0	0	0	0	0	0	0	0	0	0	0	0	0	0	0	0	0	0	0	0	0	0	0	0
ec266507ebf4fd19b03735a3a19885e6	Bacteria	Deinococcus-Thermus	Deinococci	Deinococcales	Deinococcaceae	Deinococcus	unclassified Deinococcus	0	0	0	0	0	0	0	0	0	0	0	0	0	0	0	0	0	0	0	0	0	0	0	0	0	0	0	0	0	0	0	0	2.09467	0	0	0	0	0	0	0	0	0
f1a5349bd51101683d84eb343df9c805	Bacteria	Deinococcus-Thermus	Deinococci	Deinococcales	Deinococcaceae	Deinococcus	unclassified Deinococcus	0	0	0	0	0	0	0	0	0	0	0	0	0	0	0	0	0	0	0	0	0	0	0	0	0	0	0	0	0	0	0	0	3.26745	0	0	0	0	0	0	0	0	0
f294074ddbec71c1b61437dd6b1892a0	Bacteria	Deinococcus-Thermus	Deinococci	Deinococcales	Deinococcaceae	Deinococcus	unclassified Deinococcus	0	0	0	0	0	0	0	0	0	0	0	3.0468	0	0	0	0	0	0	0	0	0	0	0	0	0	0	0	0	0	0	0	0	0	0	0	0	0	0	0	0	0	0
f3abdf65d60aec09c89da7bb96aac84c	Bacteria	Deinococcus-Thermus	Deinococci	Deinococcales	Deinococcaceae	Deinococcus	unclassified Deinococcus	0	0	0	0	0	0	0	0	0	0	0	0	0	0	0	0	0	0	0	0	0	0	0	0	0	0	0	0	4.96608	0	0	0	0	0	0	0	2.57528	0	0	0	0	0
f73b679a6cd58e8dbccc8949b9c01f16	Bacteria	Deinococcus-Thermus	Deinococci	Deinococcales	Deinococcaceae	Deinococcus	unclassified Deinococcus	0	0	0	0	0	0	0	0	0	0	0	0	0	0	0	0	0	0	0	0	0	0	0	0	0	3.48259	0	0	0	0	0	0	0	0	0	0	0	0	0	0	0	0
1d279b8769bf87ac8fb5127abd09b648	Bacteria	Deinococcus-Thermus	Deinococci	Deinococcales	Deinococcaceae	Deinococcus	uncultured Deinococcus	0	0	0	0	0	0	0	0	0	0	0	0	0	0	0	0	0	0	0	0	0	0	0	0	0	0	0	0	1.34581	0	0	0	0	0	0	0	0	0	0	0	0	0
4d0affb8e4e87dcda28514a2de4d9a89	Bacteria	Deinococcus-Thermus	Deinococci	Deinococcales	Deinococcaceae	Deinococcus	uncultured Deinococcus	0	0	0	0	0	0	0	0	0	0	0	0	0	0	0	0	0	0	6.0328	0	0	0	0	0	3.49356	0	0	0	0	0	0	0	0	0	0	0	0	0	0	0	0	0
5725cd3c1a472ac1cc9d90c76d7e4661	Bacteria	Deinococcus-Thermus	Deinococci	Deinococcales	Deinococcaceae	Deinococcus	uncultured Deinococcus	0	0	0	0	0	0	0	0	0	0	0	0	0	0	0	0	0	0	0	0	0	0	0	0	1.47604	0	0	0	0	0	0	0	0	0	0	0	0	0	0	0	0	0
830363b469791c2c08315d6b95844502	Bacteria	Deinococcus-Thermus	Deinococci	Deinococcales	Deinococcaceae	Deinococcus	uncultured Deinococcus	0	0	0	0	0	0	0	0	0	0	0	0	0	0	0	0	0	0	0	0	0	0	0	0	2.31942	0	0	0	0	0	0	0	0	0	0	0	0	0	0	0	0	0
975f3c04bf5be441ab72e919f0e84ae4	Bacteria	Deinococcus-Thermus	Deinococci	Deinococcales	Deinococcaceae	Deinococcus	uncultured Deinococcus	0	2.70585	5.02135	0	0	0	0	0	1.65384	0	0	0	2.91755	0	0	0	0	0	0	0	0	0	6.81705	0	0	0	0	0	0	0	0	0	2.46261	0	0	0	0	0	0	0	0	0
98d330b6358cf4a26801952673e912bd	Bacteria	Deinococcus-Thermus	Deinococci	Deinococcales	Deinococcaceae	Deinococcus	uncultured Deinococcus	0	0	0	0	0	0	0	2.63661	0	0	0	0	0	0	0	0	0	0	0	0	0	0	0	0	0	0	0	0	0	0	0	0	0	0	0	0	0	0	0	0	0	0
ad16be0888d67b915296d6c4a13888b4	Bacteria	Deinococcus-Thermus	Deinococci	Deinococcales	Deinococcaceae	Deinococcus	uncultured Deinococcus	4.38504	4.3846	4.7288	3.42515	0	0	0	0	0	0	0	0	0	0	0	4.21029	0	0	0	0	0	0	5.77541	0	0	4.76614	0	0	0	0	1.81781	0	5.01359	0	0	4.39578	3.76492	2.02012	0	0	0	0
ae198eb866e51dfcf523c933d78db516	Bacteria	Deinococcus-Thermus	Deinococci	Deinococcales	Deinococcaceae	Deinococcus	uncultured Deinococcus	0	0	0	0	0	0	0	0	0	0	0	0	0	0	0	0	0	0	0	0	4.49186	0	0	0	3.55172	0	0	0	0	0	0	0	0	0	0	0	0	0	0	0	0	0
b24f68e31077b4991cf5a9701bdab616	Bacteria	Deinococcus-Thermus	Deinococci	Deinococcales	Deinococcaceae	Deinococcus	uncultured Deinococcus	4.99937	3.43111	6.23587	0	1.57554	0	0	3.73348	0	0	0	3.52656	0	0	0	2.67656	0	0	3.16207	3.05003	3.15594	0	6.89939	4.59613	2.15599	5.05073	0	0	2.27927	2.10704	0	0	2.62969	3.54497	0	0	0	0	0	0	0	0
c8c74aa4a6f1b3f7e3747efa4c960aca	Bacteria	Deinococcus-Thermus	Deinococci	Deinococcales	Deinococcaceae	Deinococcus	uncultured Deinococcus	0	0	0	0	0	0	0	0	0	0	0	0	0	0	0	0	0	1.65914	0	0	0	0	0	0	0	0	0	0	0	0	0	0	0	0	0	0	0	0	0	0	0	0
cb6a429b5834ed8b1b9b8aaa5c364b88	Bacteria	Deinococcus-Thermus	Deinococci	Deinococcales	Deinococcaceae	Deinococcus	uncultured Deinococcus	0	0	0	0	0	0	0	2.51644	0	0	0	2.43404	0	0	0	4.12019	3.88943	0	4.62314	0	5.07459	0	0	2.68762	0	0	0	0	3.02334	0	0	0	0	0	0	0	0	0	0	0	0	0
e247769bbfa67131679684967dd36ed5	Bacteria	Deinococcus-Thermus	Deinococci	Deinococcales	Deinococcaceae	Deinococcus	uncultured Deinococcus	0	0	0	0	0	0	0	0	0	0	0	0	0	0	0	0	0	0	0	0	0	0	0	1.6945	0	0	0	0	0	0	0	0	0	0	0	0	0	0	0	0	0	0
e459627016a01e2bfcdaf6a175977508	Bacteria	Deinococcus-Thermus	Deinococci	Deinococcales	Deinococcaceae	Deinococcus	uncultured Deinococcus	3.65761	0	0	5.35139	2.3003	0	0	0	0	0	0	0	0	0	0	0	0	0	0	0	0	0	6.17308	0	0	4.54355	0	0	0	0	4.13716	0	3.98749	0	0	6.1405	5.69528	3.35974	3.55315	1.56921	0	0
e6e8647640d4b546c3560ea3038fba14	Bacteria	Deinococcus-Thermus	Deinococci	Deinococcales	Deinococcaceae	Deinococcus	uncultured Deinococcus	0	0	0	0	0	0	0	0	0	0	0	0	0	0	0	1.49626	0	0	0	0	0	0	0	0	2.63295	0	0	0	0	0	0	0	0	0	0	0	0	0	0	0	0	0
f2a36c006ac5c5fec2e016c21b9715af	Bacteria	Deinococcus-Thermus	Deinococci	Deinococcales	Deinococcaceae	Deinococcus	uncultured Deinococcus	0	0	0	0	0	0	0	0	0	0	0	0	0	0	0	0	0	0	0	0	0	0	0	0	2.7674	0	0	0	0	0	0	0	0	0	0	0	0	0	0	0	0	0
4e2fd8171b9ff4a4da3bdc1cfd60348e	Bacteria	Epsilonbacteraeota	Campylobacteria	Campylobacterales	Arcobacteraceae	Arcobacter	unclassified Arcobacter	0	0	0	0	0	0	0	0	0	0	0	0	0	0	0	0	1.584	0	0	0	0	0	0	0	0	0	0	0	0	0	0	0	0	0	0	0	0	0	0	0	0	0
8ce707bb3c5d0a3cecff83bf9219c8cd	Bacteria	Epsilonbacteraeota	Campylobacteria	Campylobacterales	Campylobacteraceae	Campylobacter	unclassified Campylobacter	0	0	0	0	0	0	0	0	0	0	0	0	0	0	0	0	0	0	0	0	0	0	0	0	0	0	0	0	0	0	0	0	0	0	0	0	0	0	0	0	0	0
f4ea7a2b5c742c870872bf793ae91915	Bacteria	Epsilonbacteraeota	Campylobacteria	Campylobacterales	Helicobacteraceae	Helicobacter	unclassified Helicobacter	0	0	0	0	0	0	0	0	0	0	0	0	0	0	0	0	0	0	0	0	0	0	0	0	0	0	0	0	0	0	0	0	0	0	0	0	0	0	0	0	0	0
3c28151dccb28cbd1f9a96ae02c60666	Bacteria	FBP	uncultured FBP	uncultured FBP	uncultured FBP	uncultured FBP	uncultured FBP	0	0	0	0	0	0	0	0	0	0	1.49345	0	0	0	0	0	0	0	0	0	0	0	0	0	0	0	0	0	0	0	0	0	0	0	0	0	0	0	0	0	0	0
4235e91463a42b7cdb5dc2bacacf164b	Bacteria	FBP	uncultured FBP	uncultured FBP	uncultured FBP	uncultured FBP	uncultured FBP	0	0	0	0	0	0	0	0	0	0	0	0	0	0	2.58948	0	0	0	0	0	0	0	0	0	0	0	0	0	0	0	0	0	0	0	0	0	0	0	0	0	0	0
d880abc18b425d27abc26cc7552e816e	Bacteria	FBP	uncultured FBP	uncultured FBP	uncultured FBP	uncultured FBP	uncultured FBP	0	0	0	0	0	0	0	0	0	0	0	0	0	0	0	0	0	0	0	0	0	0	0	0	0	0	0	0	0	0	0	0	2.14153	0	0	0	0	0	0	0	0	0
db97893fd1e7ae76f1520ddfc0226c0a	Bacteria	FBP	uncultured FBP	uncultured FBP	uncultured FBP	uncultured FBP	uncultured FBP	0	0	0	0	0	0	0	0	0	0	0	0	0	0	0	0	0	0	0	0	0	0	0	0	0	0	0	0	0	0	0	0	2.78533	0	0	0	0	0	0	0	0	0
546abfb22c86ca4359d0c4c61843d18c	Bacteria	Fibrobacteres	Fibrobacteria	Fibrobacterales	Fibrobacteraceae	Fibrobacter	succinogenes subsp. succinogenes	0	0	0	0	0	0	0	0	0	0	0	0	0	0	0	0	0	0	0	0	0	0	0	0	0	0	0	0	0	0	0	0	0	0	0	0	1.73728	0	0	0	0	0
93cf9843a160f7bddf1795a3c490876a	Bacteria	Fibrobacteres	Fibrobacteria	Fibrobacterales	Fibrobacteraceae	Fibrobacter	unclassified Fibrobacter	0	0	0	0	0	0	0	0	0	0	0	0	0	0	0	0	0	0	0	0	0	0	0	0	0	0	0	0	0	0	0	0	0	0	0	0	0	0	0	0	0	0
0063de6ccd8e5f8db0276ed695693968	Bacteria	Fibrobacteres	Fibrobacteria	Fibrobacterales	Fibrobacteraceae	Fibrobacter	uncultured Fibrobacter	0	0	0	0	0	0	0	0	0	0	0	0	0	0	0	0	0	0	0	0	0	0	0	0	0	0	0	0	0	0	0	0	0	0	0	0	0	0	0	0	0	2.08457
85a42d64d6334efac13216b8273e9780	Bacteria	Firmicutes	Bacilli	Bacillales	Alicyclobacillaceae	Tumebacillus	unclassified Tumebacillus	0	0	0	0	0	0	0	0	0	0	0	0	0	0	0	0	0	0	0	0	0	0	0	0	0	0	0	0	0	0	0	0	0	0	0	0	0	0	0	0	0	0
a197cf7ae7693baa15a276c484956376	Bacteria	Firmicutes	Bacilli	Bacillales	Alicyclobacillaceae	Tumebacillus	unclassified Tumebacillus	0	0	0	0	0	0	0	0	0	0	0	0	0	0	0	0	0	2.41049	0	0	0	0	0	2.02032	0	0	0	0	0	0	0	0	0	0	0	0	0	0	0	0	0	0
438766bab0798dd6b3b7fd753bca0963	Bacteria	Firmicutes	Bacilli	Bacillales	Alicyclobacillaceae	Tumebacillus	uncultured Tumebacillus	0	0	0	0	0	0	0	0	0	0	0	0	0	0	0	0	0	0	0	0	0	0	0	1.55504	0	0	0	0	0	0	0	0	0	0	0	0	0	0	0	0	0	0
5f17c0c54c672454611e97336674e153	Bacteria	Firmicutes	Bacilli	Bacillales	Alicyclobacillaceae	Tumebacillus	uncultured Tumebacillus	0	0	0	0	0	0	0	0	0	0	0	0	0	0	0	0	0	0	0	0	0	0	0	0	0	0	0	0	2.09632	0	0	0	0	0	0	0	0	0	0	0	0	0
6cc226925fe0eef9ebb0ad1715918a61	Bacteria	Firmicutes	Bacilli	Bacillales	Alicyclobacillaceae	Tumebacillus	uncultured Tumebacillus	0	0	0	0	0	0	0	0	0	2.7224	0	0	0	0	2.86266	0	0	0	0	0	0	0	0	0	0	0	0	0	0	0	0	0	0	0	0	0	0	0	0	0	0	0
782c53274ed5f0ff07274811b0d05805	Bacteria	Firmicutes	Bacilli	Bacillales	Alicyclobacillaceae	Tumebacillus	uncultured Tumebacillus	0	0	0	0	0	0	0	0	2.1005	0	0	0	0	0	0	0	0	0	0	0	0	0	0	0	0	0	0	0	0	0	0	0	0	0	0	0	0	0	0	0	0	0
d586a39b0215b28983c1cb21121f8aa5	Bacteria	Firmicutes	Bacilli	Bacillales	Bacillaceae	Bacillus	gibsonii	0	0	0	0	0	0	0	0	0	0	0	0	0	0	0	0	0	0	0	0	0	0	0	0	0	0	5.043	0	0	0	0	0	0	0	0	0	0	0	0	0	0	0
2eef066edc32e6009723e7da97135edf	Bacteria	Firmicutes	Bacilli	Bacillales	Bacillaceae	Bacillus	pseudofirmus	0	0	0	0	0	0	0	0	0	0	0	0	0	0	0	0	0	0	0	0	0	0	0	0	0	0	0	0	0	0	0	0	0	0	0	0	0	0	1.5914	0	0	0
63e2001c191b710f92f7ae0b75eed23b	Bacteria	Firmicutes	Bacilli	Bacillales	Bacillaceae	Bacillus	thermoamylovorans	0	0	0	0	0	0	0	0	0	0	0	0	0	0	0	0	0	0	0	0	0	0	0	0	0	0	0	0	0	0	0	0	0	0	0	0	0	0	0	0	1.89606	0
094226930fb6d71f02c7b6124105e94b	Bacteria	Firmicutes	Bacilli	Bacillales	Bacillaceae	Bacillus	unclassified Bacillus	0	0	0	0	0	0	0	0	0	0	0	0	0	0	0	0	0	0	0	0	0	0	0	0	0	0	0	0	0	0	0	0	0	0	0	0	0	0	0	0	0	0
0a4a20ee4060d4ed012405d5c085b9e9	Bacteria	Firmicutes	Bacilli	Bacillales	Bacillaceae	Bacillus	unclassified Bacillus	0	0	0	0	0	0	0	0	0	0	0	0	0	0	0	0	0	0	0	0	0	0	0	0	0	0	0	0	0	0	0	0	0	0	0	0	0	0	0	0	0	0
0d87b112bc336b97248bf4757a668689	Bacteria	Firmicutes	Bacilli	Bacillales	Bacillaceae	Bacillus	unclassified Bacillus	3.15745	0	6.3144	0	0	2.67313	0	4.4264	0	2.28073	0	0	4.36385	0	0	1.63287	2.58376	3.6451	0	0	2.22739	3.24734	2.09652	0	0	1.69597	1.78152	4.03711	4.10334	0	0	1.62457	0	0	0	0	2.10655	0	2.37702	0	0	2.04465
0ea8aef12c2adbce8e5be465e6f05ed4	Bacteria	Firmicutes	Bacilli	Bacillales	Bacillaceae	Bacillus	unclassified Bacillus	0	0	0	0	0	0	0	0	0	0	0	0	0	0	0	0	0	0	0	0	0	0	0	0	0	0	0	0	0	0	0	0	0	0	0	0	0	0	0	0	0	0
174f4c835bb0d396fd9849d843de44e4	Bacteria	Firmicutes	Bacilli	Bacillales	Bacillaceae	Bacillus	unclassified Bacillus	0	0	0	0	0	0	0	0	0	0	0	0	0	0	0	0	0	0	0	0	0	0	0	0	0	0	0	0	0	0	0	0	0	0	0	0	0	0	0	0	0	0
24948c647b09111294567a2f5c95ac8d	Bacteria	Firmicutes	Bacilli	Bacillales	Bacillaceae	Bacillus	unclassified Bacillus	0	1.91158	0	0	0	0	0	0	0	0	0	0	0	0	0	0	0	0	0	0	0	0	0	0	0	0	0	0	0	0	0	0	0	0	0	0	0	0	0	0	0	0
253049d8ac2e2f743e734b769da4ccb1	Bacteria	Firmicutes	Bacilli	Bacillales	Bacillaceae	Bacillus	unclassified Bacillus	0	0	0	0	0	0	0	0	0	0	0	0	0	0	0	0	0	0	0	0	0	0	0	0	0	0	0	0	0	0	0	0	0	0	0	0	0	0	0	0	0	0
2ba3474b8b5b81872a367bcea14f477b	Bacteria	Firmicutes	Bacilli	Bacillales	Bacillaceae	Bacillus	unclassified Bacillus	0	0	0	0	0	0	0	0	0	0	0	0	0	0	0	0	0	0	0	0	0	0	0	0	0	0	0	0	0	0	0	0	0	0	0	0	0	0	0	0	0	0
5595ef56148b3d92abe06c3ba319d3d2	Bacteria	Firmicutes	Bacilli	Bacillales	Bacillaceae	Bacillus	unclassified Bacillus	0	0	0	0	0	0	0	0	0	2.03652	0	0	0	0	0	0	0	0	0	0	0	0	0	0	0	0	0	0	0	0	0	0	0	0	0	0	0	0	0	0	0	0
5a03f843928f76e97b5120ebe8bff488	Bacteria	Firmicutes	Bacilli	Bacillales	Bacillaceae	Bacillus	unclassified Bacillus	0	0	0	0	0	0	0	0	0	0	0	0	0	0	0	0	0	0	0	0	0	0	0	0	0	0	0	0	0	0	0	0	0	0	0	0	0	0	0	0	1.62671	0
67c8b85db64168fc1f365038b762ee88	Bacteria	Firmicutes	Bacilli	Bacillales	Bacillaceae	Bacillus	unclassified Bacillus	0	0	0	0	0	0	0	0	0	0	0	0	0	0	0	0	0	0	0	0	0	0	0	0	0	0	0	0	0	0	0	0	0	0	0	0	0	0	0	0	0	0
6d194eab339a45b61fbc6f4bd03da0c1	Bacteria	Firmicutes	Bacilli	Bacillales	Bacillaceae	Bacillus	unclassified Bacillus	0	2.21112	0	0	0	0	4.84957	0	3.14666	4.96664	0	0	2.41115	0	0	2.50915	3.19511	4.78757	0	2.771	1.82302	0	0	3.45816	0	0	0	0	2.72	0	0	0	0	0	0	0	2.37347	2.39751	0	0	2.60194	2.94758
74b95db5136844fbf852c0da1ea5dc95	Bacteria	Firmicutes	Bacilli	Bacillales	Bacillaceae	Bacillus	unclassified Bacillus	0	0	0	0	0	0	0	0	0	0	0	0	0	0	0	0	0	0	0	0	0	0	0	0	0	0	0	0	0	0	0	0	0	0	0	0	0	0	0	0	0	0
75e44d0bbc9811a1be230d6ebc46100e	Bacteria	Firmicutes	Bacilli	Bacillales	Bacillaceae	Bacillus	unclassified Bacillus	0	0	0	0	0	0	0	0	2.7164	0	0	0	0	0	0	0	0	0	0	0	0	0	0	0	0	0	0	0	0	0	0	0	0	0	0	0	0	0	0	0	0	0
78e2de2677c4dc59003cd19ea3ea0a25	Bacteria	Firmicutes	Bacilli	Bacillales	Bacillaceae	Bacillus	unclassified Bacillus	0	0	0	0	0	0	0	0	0	0	0	0	0	0	0	0	0	0	0	0	0	0	0	1.91016	0	0	0	0	0	0	0	0	0	0	0	0	0	0	0	0	0	0
81f908a06d3db39fa1fc1c6c10e34684	Bacteria	Firmicutes	Bacilli	Bacillales	Bacillaceae	Bacillus	unclassified Bacillus	0	2.10925	0	0	0	0	0	0	0	0	0	0	0	0	0	0	0	0	0	0	0	0	0	0	0	0	0	0	0	0	0	0	0	0	0	0	0	0	0	0	0	0
8b0766d107153c82e4ab5f287749c893	Bacteria	Firmicutes	Bacilli	Bacillales	Bacillaceae	Bacillus	unclassified Bacillus	0	0	0	0	0	0	0	0	0	3.43793	0	0	1.94621	0	0	0	0	0	0	0	0	0	0	0	0	0	0	0	0	0	0	0	0	0	0	0	0	1.79662	0	0	1.95274	2.63449
8c05ec2da838df248be32dcb492efbfd	Bacteria	Firmicutes	Bacilli	Bacillales	Bacillaceae	Bacillus	unclassified Bacillus	0	0	0	0	0	0	0	0	0	0	0	0	0	0	0	0	0	0	0	0	0	0	0	0	0	0	0	0	0	0	0	0	0	0	0	0	0	0	0	0	0	0
8d795f22a0c597db61d5430ab0dce331	Bacteria	Firmicutes	Bacilli	Bacillales	Bacillaceae	Bacillus	unclassified Bacillus	0	0	0	0	0	0	0	0	0	0	0	0	0	0	0	0	0	0	0	0	0	0	0	0	0	0	0	0	2.22082	0	0	0	0	0	0	0	0	0	0	0	0	0
910d48f6e6b237a4cee2c33af5e981a8	Bacteria	Firmicutes	Bacilli	Bacillales	Bacillaceae	Bacillus	unclassified Bacillus	0	0	0	0	0	0	0	0	0	0	0	0	0	0	0	0	0	0	0	0	0	0	0	0	0	0	0	0	0	0	0	1.62457	0	0	0	0	0	0	0	0	0	0
969b8ff467408aeec9247c0ca6e9db7c	Bacteria	Firmicutes	Bacilli	Bacillales	Bacillaceae	Bacillus	unclassified Bacillus	0	2.99005	0	0	0	0	0	0	0	0	0	0	0	0	0	0	0	0	0	0	0	0	0	0	0	0	0	0	1.5495	0	0	0	0	0	0	0	0	0	0	0	0	0
9db796681e21205aa26d2f3aab77208f	Bacteria	Firmicutes	Bacilli	Bacillales	Bacillaceae	Bacillus	unclassified Bacillus	0	0	0	0	0	0	1.55147	4.29559	4.99233	2.32498	0	0	2.08381	0	0	0	2.58376	0	0	0	0	0	0	0	0	0	1.69915	0	0	0	0	0	0	0	0	0	0	1.77633	0	0	0	2.00359
a9f1578a45e941c3aa44f44df5236199	Bacteria	Firmicutes	Bacilli	Bacillales	Bacillaceae	Bacillus	unclassified Bacillus	0	0	0	0	0	0	0	0	0	0	0	0	0	0	0	0	0	0	0	0	0	0	0	0	0	0	0	0	0	0	0	0	0	0	0	0	0	0	0	0	0	0
ae614740509864ffce4a5216cf25c955	Bacteria	Firmicutes	Bacilli	Bacillales	Bacillaceae	Bacillus	unclassified Bacillus	0	0	0	0	0	0	0	0	5.65592	3.12408	0	0	2.34699	0	0	0	1.93753	0	0	0	0	0	0	0	0	0	0	0	0	0	0	0	0	0	0	0	0	2.78027	0	0	0	2.16125
b98e1472d0e953e7395aaea075c28f38	Bacteria	Firmicutes	Bacilli	Bacillales	Bacillaceae	Bacillus	unclassified Bacillus	0	2.18632	0	0	0	0	0	0	0	0	0	0	1.88728	0	0	0	0	0	0	0	1.88264	0	0	0	0	0	0	0	0	0	0	0	0	0	0	0	0	0	0	0	0	0
bb6f61734521a20b1dd8bc12831f4ad8	Bacteria	Firmicutes	Bacilli	Bacillales	Bacillaceae	Bacillus	unclassified Bacillus	0	0	0	0	0	0	0	0	0	0	0	0	0	0	3.29027	0	0	0	0	0	0	0	0	0	0	0	0	0	0	0	0	0	0	0	0	0	0	0	0	0	0	0
c368954e968fa33c3eedea17530e4727	Bacteria	Firmicutes	Bacilli	Bacillales	Bacillaceae	Bacillus	unclassified Bacillus	0	0	0	0	0	0	0	0	4.5159	0	0	0	0	0	0	0	0	0	0	0	0	0	0	0	0	0	0	0	0	0	0	0	0	0	0	0	0	0	0	0	0	0
c680fa80f069a5774caf4155a5b83f44	Bacteria	Firmicutes	Bacilli	Bacillales	Bacillaceae	Bacillus	unclassified Bacillus	0	0	0	0	0	0	0	0	0	0	0	0	0	0	0	0	0	0	0	0	0	0	0	0	0	0	0	0	3.27384	0	0	0	0	0	0	0	0	0	0	0	0	0
cf09654f3cfa8482d1647b2656ab9355	Bacteria	Firmicutes	Bacilli	Bacillales	Bacillaceae	Bacillus	unclassified Bacillus	0	0	0	0	0	0	0	0	0	0	0	0	0	0	0	0	0	0	0	0	0	0	0	0	0	0	0	0	0	0	0	0	0	0	0	0	0	0	0	0	0	0
d109bf0d399d3bfefbfc0ce30aa5631e	Bacteria	Firmicutes	Bacilli	Bacillales	Bacillaceae	Bacillus	unclassified Bacillus	0	0	0	0	0	0	0	0	0	0	0	0	0	0	0	0	0	0	0	2.70808	0	0	0	0	0	0	0	0	0	2.45419	0	0	0	0	0	0	0	0	0	0	0	0
d73835da51464de444e732fe62aec643	Bacteria	Firmicutes	Bacilli	Bacillales	Bacillaceae	Bacillus	unclassified Bacillus	0	0	0	0	0	0	0	0	0	0	0	0	0	0	0	0	0	0	0	0	0	0	0	0	0	0	0	0	0	0	0	0	0	0	0	3.16642	0	0	0	0	0	0
da1ae0636d55a4f4f8a2a864ab051922	Bacteria	Firmicutes	Bacilli	Bacillales	Bacillaceae	Bacillus	unclassified Bacillus	0	0	0	0	0	0	0	0	1.97202	0	0	0	0	0	0	0	0	0	0	0	0	0	0	0	0	0	0	0	0	0	0	0	0	0	0	0	0	0	0	0	0	0
db64a48df3e7e4e11df802378fd4706f	Bacteria	Firmicutes	Bacilli	Bacillales	Bacillaceae	Bacillus	unclassified Bacillus	0	2.55902	0	0	0	0	0	0	0	0	0	0	0	0	0	0	0	0	0	0	0	0	0	0	0	0	0	0	0	0	0	0	0	0	0	0	0	0	0	0	0	0
fc9b4df4c5a7f7e9e25df0e2c59947f4	Bacteria	Firmicutes	Bacilli	Bacillales	Bacillaceae	Bacillus	unclassified Bacillus	0	0	0	0	0	0	0	0	5.47664	0	0	0	0	0	0	0	0	0	0	0	0	0	0	0	0	0	0	0	0	0	0	0	0	0	0	0	0	0	1.88149	0	0	0
758f0af2e0b841b0ee527f8f7143bb46	Bacteria	Firmicutes	Bacilli	Bacillales	Bacillaceae	Bacillus	uncultured Bacillus	0	0	0	0	0	0	0	0	0	0	0	0	0	0	0	0	0	0	0	0	0	0	0	0	0	0	0	0	0	0	0	0	0	0	0	0	0	0	0	0	0	0
e84fb4e33a7037a94b6a94dba0e08fca	Bacteria	Firmicutes	Bacilli	Bacillales	Bacillaceae	Bacillus	uncultured Bacillus	0	0	0	0	0	0	0	0	0	0	0	0	0	0	0	0	0	0	0	0	0	0	0	0	0	0	0	0	0	0	0	0	0	0	0	0	0	0	0	0	0	0
11247c5aa30acb37c2481d130f0012c1	Bacteria	Firmicutes	Bacilli	Bacillales	Bacillaceae	Cerasibacillus	uncultured Cerasibacillus	0	0	0	0	0	0	0	0	0	0	0	0	0	0	0	0	0	0	0	0	0	0	0	0	0	0	0	0	0	0	0	0	0	0	0	0	0	0	0	0	1.75974	0
328d3cbd10f49adbe67ccb95a3a06554	Bacteria	Firmicutes	Bacilli	Bacillales	Bacillaceae	Fictibacillus	unclassified Fictibacillus	0	0	0	0	0	0	0	0	0	0	0	0	0	0	0	0	0	0	0	0	0	0	0	1.85176	0	0	0	0	0	0	0	0	0	0	0	0	0	0	0	0	0	0
f3fb7e65dc6b2d3db2420d2a9930c982	Bacteria	Firmicutes	Bacilli	Bacillales	Bacillaceae	Fictibacillus	unclassified Fictibacillus	0	0	0	0	0	0	0	0	0	0	0	0	0	0	0	0	0	0	0	0	2.92019	0	0	3.9508	0	0	0	1.5309	2.58751	0	0	0	0	0	0	0	0	0	0	0	0	0
2289a73494fb4df0e0d0b872aab78d4d	Bacteria	Firmicutes	Bacilli	Bacillales	Bacillaceae	Oceanobacillus	unclassified Oceanobacillus	0	0	0	0	0	0	0	0	0	0	0	0	0	0	0	0	0	0	0	0	0	0	0	0	0	0	0	0	0	0	0	0	0	0	0	0	0	0	0	0	0	0
9f39072a56836003bd79c93b161aadeb	Bacteria	Firmicutes	Bacilli	Bacillales	Bacillaceae	Pseudogracilibacillus	uncultured Pseudogracilibacillus	0	0	0	0	0	0	0	0	0	0	0	0	0	0	0	0	0	0	0	0	0	0	0	0	0	0	0	0	0	0	0	0	0	0	0	0	0	0	0	0	1.60918	0
2e4055a3568601599bde5e951c455dd9	Bacteria	Firmicutes	Bacilli	Bacillales	Bacillaceae	unclassified Bacillaceae	unclassified Bacillaceae	0	0	0	0	0	0	0	0	0	0	0	0	0	0	0	0	0	0	0	0	1.90199	0	0	0	0	0	0	0	0	0	0	0	0	0	0	0	0	0	0	0	0	0
3d6a8ab75fc15fd73499cc21727c3955	Bacteria	Firmicutes	Bacilli	Bacillales	Bacillaceae	unclassified Bacillaceae	unclassified Bacillaceae	0	0	0	0	0	0	0	0	0	0	0	0	0	0	0	0	0	0	0	1.60361	0	0	0	2.35064	0	0	0	0	0	0	0	0	0	0	0	0	0	0	0	0	0	0
826106e07bc7fad1baacb1246e8fdd4c	Bacteria	Firmicutes	Bacilli	Bacillales	Bacillaceae	unclassified Bacillaceae	unclassified Bacillaceae	0	0	1.82552	0	0	0	0	0	0	0	0	0	0	0	0	0	0	0	0	0	2.47993	0	0	3.87219	0	0	0	1.6836	0	0	1.85025	0	0	0	0	0	0	0	0	0	0	0
e02663eeefcbcef180a6944259664f70	Bacteria	Firmicutes	Bacilli	Bacillales	Bacillaceae	unclassified Bacillaceae	unclassified Bacillaceae	0	0	0	0	0	0	0	0	0	0	0	0	0	0	0	0	0	0	0	0	0	0	0	0	0	0	0	0	0	0	0	0	0	0	0	0	0	0	0	0	0	0
d887416dfac9ca181a870237c35253c2	Bacteria	Firmicutes	Bacilli	Bacillales	Bacillaceae	uncultured Bacillaceae	uncultured Bacillaceae	0	0	0	0	0	0	0	0	0	0	0	0	0	0	0	0	0	0	0	0	0	0	0	0	0	0	0	0	0	0	0	0	0	0	0	0	0	0	1.66958	0	0	0
ac1b978b0e9ab12be1d5fc18d574de96	Bacteria	Firmicutes	Bacilli	Bacillales	Bacillaceae	Ureibacillus	uncultured Ureibacillus	0	0	0	0	0	0	0	0	0	0	0	0	0	0	0	0	0	0	0	0	0	0	0	0	0	0	0	0	0	0	0	0	0	0	0	0	0	0	0	0	0	0
b472f6344edb330128a8699d86057f72	Bacteria	Firmicutes	Bacilli	Bacillales	Bacillaceae	Ureibacillus	uncultured Ureibacillus	0	0	0	0	0	0	0	0	0	0	0	0	0	0	0	0	0	0	0	0	0	0	0	0	0	0	0	0	0	0	0	0	0	0	0	0	0	0	0	0	2.08541	0
f9c27af6bd452ba0f5786527ddc9d787	Bacteria	Firmicutes	Bacilli	Bacillales	Bacillaceae	Ureibacillus	uncultured Ureibacillus	0	0	0	0	0	0	0	0	0	0	0	0	0	0	0	0	0	0	0	0	0	0	0	0	0	0	0	0	0	0	0	0	0	0	0	0	0	0	0	0	0	0
4e8816e59e35ce95b4d2117d85e356f3	Bacteria	Firmicutes	Bacilli	Bacillales	Family XII	Exiguobacterium	unclassified Exiguobacterium	0	2.08261	0	0	0	0	0	0	0	0	0	0	0	0	0	0	0	0	0	0	0	0	0	0	0	0	0	3.20585	0	0	0	0	0	0	0	0	0	0	0	0	0	0
e55f7ffdc508fc02e0ce54bfb21e6038	Bacteria	Firmicutes	Bacilli	Bacillales	Family XII	Exiguobacterium	unclassified Exiguobacterium	0	3.56219	0	0	0	0	0	0	0	0	0	0	0	0	0	0	0	4.35223	0	0	2.34512	0	0	3.1051	0	0	0	2.90662	2.02979	0	0	0	0	0	0	0	0	0	0	0	0	0
53e1b42a26f12c7056f1acb645630a26	Bacteria	Firmicutes	Bacilli	Bacillales	Listeriaceae	Brochothrix	thermosphacta	0	0	0	0	0	0	3.23362	0	0	0	0	0	0	0	0	0	0	0	0	0	0	0	0	0	0	0	0	0	0	0	0	0	0	0	0	0	2.7523	0	0	0	0	0
a2645161c6d848b5cc40c9878fc09842	Bacteria	Firmicutes	Bacilli	Bacillales	Paenibacillaceae	Ammoniphilus	unclassified Ammoniphilus	0	0	0	0	0	0	0	0	0	0	0	0	0	0	0	0	0	0	0	0	0	0	0	0	0	0	0	0	0	0	0	0	0	0	0	0	0	0	0	0	0	0
c69e7307b19fe6be1b0ad8af77015636	Bacteria	Firmicutes	Bacilli	Bacillales	Paenibacillaceae	Ammoniphilus	unclassified Ammoniphilus	0	0	0	0	0	0	0	0	0	0	0	0	0	0	0	0	0	0	0	0	0	0	0	0	0	0	0	0	2.4919	0	0	0	0	0	0	0	0	0	0	0	0	0
f0d7f571afa4843aeb0ca3a87a66598d	Bacteria	Firmicutes	Bacilli	Bacillales	Paenibacillaceae	Ammoniphilus	unclassified Ammoniphilus	0	0	0	0	0	0	0	0	0	0	0	0	0	0	0	0	0	0	0	0	0	0	0	0	0	0	0	0	0	0	0	0	0	0	0	0	0	0	0	0	0	0
8c8edbb1618fce535134e9e36d6520b8	Bacteria	Firmicutes	Bacilli	Bacillales	Paenibacillaceae	Paenibacillus	glycanilyticus	0	0	0	0	0	0	0	0	0	0	0	0	0	0	0	0	0	0	0	0	0	0	0	0	0	0	0	0	2.09632	0	0	0	0	0	0	0	0	0	0	0	0	0
34061fb1eb1dc30516c2c4cb25eeac7f	Bacteria	Firmicutes	Bacilli	Bacillales	Paenibacillaceae	Paenibacillus	unclassified Paenibacillus	0	0	0	0	0	0	0	0	2.35352	0	0	0	0	0	0	0	0	0	0	0	0	0	0	0	0	0	0	0	0	0	0	0	0	0	0	0	0	0	0	0	0	0
622a6cb04c6e55c56934fcf233c13c20	Bacteria	Firmicutes	Bacilli	Bacillales	Paenibacillaceae	Paenibacillus	unclassified Paenibacillus	0	0	0	0	0	0	0	0	0	0	0	0	0	0	0	0	1.99892	0	0	0	0	0	0	0	0	0	0	0	0	0	0	0	0	0	0	0	0	0	0	0	0	0
971020fc585cf0d12927103e3bda78e8	Bacteria	Firmicutes	Bacilli	Bacillales	Paenibacillaceae	Paenibacillus	unclassified Paenibacillus	0	0	0	0	0	0	0	0	2.00523	0	0	0	0	0	0	0	0	0	0	0	0	0	0	0	0	0	0	0	0	0	0	0	0	0	0	0	0	0	0	0	0	0
54281d0953cc86989622243fa41ad32a	Bacteria	Firmicutes	Bacilli	Bacillales	Planococcaceae	Bhargavaea	cecembensis	0	0	0	0	0	0	0	0	0	0	0	0	0	0	0	0	0	0	0	0	0	0	0	0	0	0	0	0	0	0	0	0	0	0	0	0	0	0	0	0	0	0
a550fb2671383d10ff304a8ddddada76	Bacteria	Firmicutes	Bacilli	Bacillales	Planococcaceae	Domibacillus	uncultured Domibacillus	0	0	0	0	0	0	0	0	0	0	0	0	0	0	0	0	0	0	0	0	0	0	0	0	0	0	0	2.08722	0	0	0	0	0	0	0	0	0	0	0	0	0	0
02be30e5c5a21a948ab5a2fad97561bc	Bacteria	Firmicutes	Bacilli	Bacillales	Planococcaceae	Jeotgalibacillus	campisalis	0	2.41701	0	0	0	0	0	0	0	0	0	0	0	0	0	0	0	0	0	0	0	0	0	0	0	0	0	0	0	0	0	0	0	0	0	0	0	0	0	0	0	0
76fb3a6337e4f4a7cbc6ff6973154fd1	Bacteria	Firmicutes	Bacilli	Bacillales	Planococcaceae	Kurthia	unclassified Kurthia	4.162	0	3.9098	0	0	0	0	0	0	0	0	0	0	0	0	0	2.87322	4.45044	0	0	0	0	0	5.28072	3.30356	0	0	3.92119	3.60615	1.83626	0	0	0	0	5.37925	0	0	0	0	0	0	0
d9a0e6c96f0148a4ae393df2041a8f1b	Bacteria	Firmicutes	Bacilli	Bacillales	Planococcaceae	Kurthia	unclassified Kurthia	0	0	3.09767	0	0	0	0	3.57705	0	0	0	0	0	0	0	0	0	0	0	5.85304	0	2.52042	2.87028	2.83055	0	0	0	2.37688	5.26976	0	0	2.65784	0	0	2.8795	0	0	1.87503	0	4.44896	0	0
8d2e99200676fbe7ece097374a4dae27	Bacteria	Firmicutes	Bacilli	Bacillales	Planococcaceae	Kurthia	uncultured Kurthia	0	0	0	1.71229	0	0	2.21261	0	0	0	0	0	0	0	0	0	0	0	0	0	0	0	0	0	0	0	0	0	3.60615	0	0	0	0	0	4.71228	2.03449	2.7832	0	3.79903	0	4.12154	2.46334
2754a6bb36d8d6ed215eb2c512abb85a	Bacteria	Firmicutes	Bacilli	Bacillales	Planococcaceae	Lysinibacillus	unclassified Lysinibacillus	0	0	0	0	0	0	0	0	0	0	0	0	0	0	0	0	0	0	0	0	0	0	0	0	0	0	0	0	0	0	0	0	0	0	0	0	0	0	0	0	0	0
49a361dc4554ca6f03bc8d8bf47e329c	Bacteria	Firmicutes	Bacilli	Bacillales	Planococcaceae	Lysinibacillus	unclassified Lysinibacillus	0	0	1.96636	0	0	4.1215	0	0	0	2.28073	0	0	0	1.54716	0	0	0	4.45044	0	0	0	0	0	0	0	0	0	5.38027	0	0	0	0	0	0	0	0	0	0	0	0	0	0
743efbfcfc03b7be9097845465f6eb81	Bacteria	Firmicutes	Bacilli	Bacillales	Planococcaceae	Lysinibacillus	unclassified Lysinibacillus	0	0	0	0	0	0	0	0	0	0	0	0	0	0	0	0	0	0	0	0	0	0	0	0	0	0	0	0	0	0	0	0	0	0	0	0	0	0	0	0	0	0
86a2dc73a9514265bbd4c4045b590b58	Bacteria	Firmicutes	Bacilli	Bacillales	Planococcaceae	Lysinibacillus	unclassified Lysinibacillus	0	0	0	0	0	0	0	0	0	0	0	0	0	0	0	0	0	0	0	0	0	0	0	0	0	0	0	0	0	0	0	0	0	0	2.61474	0	0	0	0	0	0	0
8b30616b62167711bb9a78269b13a021	Bacteria	Firmicutes	Bacilli	Bacillales	Planococcaceae	Lysinibacillus	unclassified Lysinibacillus	2.38553	0	3.55569	0	0	2.51758	1.94108	0	3.96072	3.66146	3.14855	0	2.69507	1.61045	0	0	0	4.99708	0	0	0	0	0	0	0	0	0	5.98495	0	0	0	0	0	0	0	0	2.10655	2.16761	3.61372	0	2.53854	0
c9f9f76fa52f0f2a96bbaf742594bdf6	Bacteria	Firmicutes	Bacilli	Bacillales	Planococcaceae	Lysinibacillus	unclassified Lysinibacillus	0	0	0	0	0	0	0	1.99353	0	0	0	0	0	0	0	0	0	0	0	2.88916	0	0	0	7.29433	3.59491	0	0	0	0	2.98524	0	0	0	0	0	0	2.20112	2.1831	4.34307	0	4.26833	2.16125
c8480bbb3c7554da0cbc59d6ce4c18fc	Bacteria	Firmicutes	Bacilli	Bacillales	Planococcaceae	Lysinibacillus	uncultured Lysinibacillus	0	0	0	0	0	0	0	0	0	0	0	0	0	0	0	0	0	0	0	0	0	0	0	0	0	0	0	0	0	0	0	0	0	0	0	0	0	0	0	0	0	0
90883cc3cfcbeec83e90204532f7cffc	Bacteria	Firmicutes	Bacilli	Bacillales	Planococcaceae	Rummeliibacillus	uncultured Rummeliibacillus	0	0	0	0	0	0	0	0	0	0	0	0	0	0	0	0	0	0	0	0	0	0	0	0	0	0	0	0	0	0	0	0	0	0	0	0	0	0	1.74373	0	2.0206	0
2568b025d44bcd4a8928c7dde7a6859b	Bacteria	Firmicutes	Bacilli	Bacillales	Planococcaceae	Savagea	uncultured Savagea	4.39715	0	2.70595	0	0	0	0	0	0	0	0	0	0	0	0	0	3.66164	0	0	7.53439	3.17197	4.34357	0	6.50048	6.17681	0	2.8545	0	0	7.32257	0	3.07643	0	1.95812	2.72239	0	2.17028	3.66022	4.80805	0	4.34445	3.45365
6d2cce0f9ac0905be08e956cf31df7ec	Bacteria	Firmicutes	Bacilli	Bacillales	Planococcaceae	Savagea	uncultured Savagea	0	0	0	0	0	0	0	0	0	0	0	0	0	0	0	0	0	0	0	1.85663	0	0	0	0	0	0	0	0	0	0	0	0	0	0	0	0	0	0	0	0	0	0
7446a20c8ec6f8c5ef0e3a9e1020c437	Bacteria	Firmicutes	Bacilli	Bacillales	Planococcaceae	Savagea	uncultured Savagea	0	0	0	0	0	0	0	0	0	0	0	0	0	0	0	0	0	0	0	0	0	0	0	0	2.60787	0	0	0	0	0	0	0	0	0	0	0	0	0	0	0	1.88153	0
ff15d180e98d32354d02b5007b4ff864	Bacteria	Firmicutes	Bacilli	Bacillales	Planococcaceae	Savagea	uncultured Savagea	0	0	0	0	0	0	0	0	0	0	0	0	0	0	0	0	0	0	0	0	0	0	0	0	0	0	0	0	0	0	0	0	0	0	0	2.31878	3.44887	0	5.23179	0	5.39158	4.87023
892ec5e483753611b09832c1768e638e	Bacteria	Firmicutes	Bacilli	Bacillales	Planococcaceae	Solibacillus	unclassified Solibacillus	0	0	0	0	0	0	0	0	6.40777	2.4096	0	0	0	0	0	0	0	0	0	0	0	0	0	0	0	0	0	0	0	0	0	0	0	0	0	0	0	0	0	0	0	0
e3cd635f4c9afce48ae35888de11c7cf	Bacteria	Firmicutes	Bacilli	Bacillales	Planococcaceae	Solibacillus	unclassified Solibacillus	0	0	0	0	0	0	0	0	2.11578	0	0	0	0	0	0	0	0	0	0	0	0	0	0	0	0	0	0	0	0	0	0	0	0	0	0	0	0	0	0	0	0	0
ebaf68586719f2b4aff9f416ce6a7954	Bacteria	Firmicutes	Bacilli	Bacillales	Planococcaceae	Solibacillus	unclassified Solibacillus	0	0	0	0	0	0	0	0	0	0	0	0	0	0	0	0	0	0	0	0	0	0	0	0	0	0	0	1.84962	0	0	0	0	0	0	0	0	0	0	0	0	0	0
2d82c6e2d366676a3af644813d289bcf	Bacteria	Firmicutes	Bacilli	Bacillales	Planococcaceae	Solibacillus	uncultured Solibacillus	0	0	0	0	0	0	0	0	4.98818	0	0	0	0	0	0	0	0	0	0	0	0	0	0	0	0	0	0	0	0	0	0	0	0	0	0	0	0	0	0	0	0	0
250bc8277ae93baf8767deca44149418	Bacteria	Firmicutes	Bacilli	Bacillales	Planococcaceae	Sporosarcina	pasteurii	0	0	0	0	0	0	0	0	0	0	0	0	0	0	0	0	0	0	0	0	0	0	0	0	0	0	0	0	0	0	0	0	0	0	0	0	0	0	0	0	2.09803	0
9fbcd1c5596fa3c621b997ef0ea462b4	Bacteria	Firmicutes	Bacilli	Bacillales	Planococcaceae	Sporosarcina	Sporosarcina HW10C2	0	0	0	0	0	0	0	1.63799	0	0	0	0	0	0	0	0	0	0	0	4.67064	0	3.36166	0	2.37157	2.07289	0	0	0	0	4.66376	0	2.39196	0	0	0	0	0	0	0	0	2.30813	0
04131eb186cf32ff2d6d85f15f38cf36	Bacteria	Firmicutes	Bacilli	Bacillales	Planococcaceae	Sporosarcina	unclassified Sporosarcina	0	0	0	0	0	0	0	0	0	0	0	0	0	0	0	0	0	0	0	0	0	0	0	0	0	0	0	0	0	0	0	0	0	0	0	0	0	0	0	0	3.20796	0
238736900471bfe9cdfa1bbdf0cd8151	Bacteria	Firmicutes	Bacilli	Bacillales	Planococcaceae	Sporosarcina	unclassified Sporosarcina	3.50936	0	1.60192	0	0	0	0	0	0	0	0	0	0	0	0	0	0	0	0	0	0	4.07191	0	3.02808	4.10855	0	0	0	0	2.20493	0	0	0	0	0	0	0	2.50005	0	0	3.31993	0
3982c54379451aa5fbc3ece6262e190a	Bacteria	Firmicutes	Bacilli	Bacillales	Planococcaceae	Sporosarcina	unclassified Sporosarcina	0	0	0	0	0	0	0	0	0	0	0	0	0	0	0	0	0	0	0	0	0	0	0	0	0	0	0	0	0	0	0	0	0	0	0	0	0	0	0	0	0	0
af633bcf11d872284b975a62b0e7667e	Bacteria	Firmicutes	Bacilli	Bacillales	Planococcaceae	Sporosarcina	unclassified Sporosarcina	0	0	0	0	0	0	0	0	0	0	0	0	0	0	0	0	0	0	0	0	0	0	0	0	0	0	0	0	0	1.72517	0	0	0	0	0	0	0	0	0	0	0	0
b6b5512e84e2072b2b2dd9a1252626f5	Bacteria	Firmicutes	Bacilli	Bacillales	Planococcaceae	Sporosarcina	unclassified Sporosarcina	0	0	0	0	0	0	0	0	0	0	0	0	0	0	0	0	0	0	0	0	0	0	0	0	0	0	0	0	0	0	0	0	0	0	0	0	0	0	0	0	0	0
e54fe5b4d8ccc064b4aa00314b2ca865	Bacteria	Firmicutes	Bacilli	Bacillales	Planococcaceae	Sporosarcina	unclassified Sporosarcina	0	0	0	0	0	0	0	0	0	0	0	2.03159	0	0	0	0	2.90564	0	0	4.99443	3.40672	2.5971	0	3.93682	6.59999	0	1.92534	0	0	5.09008	0	1.96368	0	0	2.24279	2.517	5.20311	1.98519	7.07207	0	7.59573	6.46605
fd701c4787f67af9cc94e6fad83b3fbb	Bacteria	Firmicutes	Bacilli	Bacillales	Planococcaceae	Sporosarcina	unclassified Sporosarcina	0	0	0	0	0	0	0	0	0	0	0	0	0	0	0	0	0	0	0	0	0	0	0	0	0	0	0	0	0	0	0	0	0	0	0	0	0	0	0	0	0	0
ff0354382a8fcf21262d341cfd4ca075	Bacteria	Firmicutes	Bacilli	Bacillales	Planococcaceae	Sporosarcina	unclassified Sporosarcina	0	0	0	0	0	0	0	2.24112	0	0	0	0	0	0	0	0	0	0	0	0	0	0	0	0	0	0	0	0	0	0	0	0	0	0	0	0	0	0	3.15152	0	2.79257	0
4d98ce64e2738079980945037b1b5f2f	Bacteria	Firmicutes	Bacilli	Bacillales	Planococcaceae	unclassified Planococcaceae	unclassified Planococcaceae	0	0	0	0	0	0	0	0	0	0	0	0	0	0	0	0	0	0	0	0	0	0	0	0	0	0	0	0	0	0	0	0	0	0	0	0	2.20112	0	2.6711	0	0	0
5d4854763b906bb664c44140f5a9cfa3	Bacteria	Firmicutes	Bacilli	Bacillales	Planococcaceae	unclassified Planococcaceae	unclassified Planococcaceae	0	0	0	0	0	0	0	0	2.03769	0	0	0	0	0	0	0	0	0	0	0	0	0	0	0	0	0	0	0	0	0	0	0	0	0	0	0	0	2.00276	0	0	1.75974	0
64897c9ea4542d9d14ef125a282f6ce8	Bacteria	Firmicutes	Bacilli	Bacillales	Planococcaceae	unclassified Planococcaceae	unclassified Planococcaceae	0	0	0	0	0	0	0	0	2.20423	0	0	0	2.08381	0	0	0	0	0	0	0	0	0	0	0	0	0	0	0	0	0	0	0	0	0	0	0	0	0	0	0	0	0
6c0d532b2b454352ab1833dfe39251ed	Bacteria	Firmicutes	Bacilli	Bacillales	Planococcaceae	unclassified Planococcaceae	unclassified Planococcaceae	0	0	0	0	0	0	0	0	0	0	0	0	0	0	0	0	0	0	0	0	0	0	0	0	0	0	0	0	0	2.78218	0	0	0	0	0	0	0	0	0	0	0	0
722a0b421fee1f569a693954313ff822	Bacteria	Firmicutes	Bacilli	Bacillales	Planococcaceae	unclassified Planococcaceae	unclassified Planococcaceae	0	0	0	0	0	0	0	0	3.29502	0	0	0	0	0	0	0	0	0	0	0	0	0	0	0	0	0	0	0	0	0	0	0	0	0	0	0	0	0	0	0	0	0
763c07eab02ba33557cfe1a67f5e13f4	Bacteria	Firmicutes	Bacilli	Bacillales	Planococcaceae	unclassified Planococcaceae	unclassified Planococcaceae	0	0	0	0	0	0	0	0	0	0	0	0	0	0	0	0	0	0	0	0	0	0	0	0	0	0	0	0	0	2.10704	0	0	0	0	0	0	0	0	0	0	0	0
7b851f351511cd3639097f4a85aa52c6	Bacteria	Firmicutes	Bacilli	Bacillales	Planococcaceae	unclassified Planococcaceae	unclassified Planococcaceae	0	0	0	0	0	0	0	0	0	0	0	0	0	0	0	0	0	0	0	0	0	0	0	0	2.62464	0	0	0	0	0	0	0	0	0	0	0	0	0	2.51045	0	0	0
9208b68704fe865c6ee9d7ec5b7d19cd	Bacteria	Firmicutes	Bacilli	Bacillales	Planococcaceae	unclassified Planococcaceae	unclassified Planococcaceae	0	0	0	0	0	0	0	0	4.68937	2.56527	0	0	2.9322	0	3.61969	0	0	0	0	0	0	0	0	0	0	0	0	0	0	0	0	0	0	0	0	0	0	2.84987	0	0	0	0
96a749bb0d1b8b990eeb3dca2703af4f	Bacteria	Firmicutes	Bacilli	Bacillales	Planococcaceae	unclassified Planococcaceae	unclassified Planococcaceae	0	0	0	0	0	0	0	0	4.65317	0	0	0	0	0	0	0	0	0	0	0	0	0	0	0	0	0	0	0	0	0	0	0	0	0	0	0	0	0	0	0	0	0
af8fb8a4744d0025a28a08c071d4a934	Bacteria	Firmicutes	Bacilli	Bacillales	Planococcaceae	unclassified Planococcaceae	unclassified Planococcaceae	0	0	0	0	0	0	0	0	3.47172	0	0	0	0	0	0	0	0	0	0	0	0	0	0	0	0	0	0	0	0	0	0	0	0	0	0	0	0	1.79662	0	0	0	0
b60a11c498cba07f1e512a50b226c099	Bacteria	Firmicutes	Bacilli	Bacillales	Planococcaceae	unclassified Planococcaceae	unclassified Planococcaceae	0	0	2.09468	0	0	0	0	0	0	0	0	0	0	0	0	0	1.584	0	0	6.69802	0	3.1036	0	4.24547	3.74433	0	0	0	0	6.44842	0	2.14784	0	0	0	0	1.85831	0	4.19234	0	4.9445	3.5566
bae5bf2d29e530835b1eebfce75e733e	Bacteria	Firmicutes	Bacilli	Bacillales	Planococcaceae	unclassified Planococcaceae	unclassified Planococcaceae	0	0	0	0	0	0	0	0	1.73527	0	0	0	0	0	0	0	0	0	0	0	0	0	0	0	0	0	0	0	0	0	0	0	0	0	0	0	0	0	0	0	0	0
555f2fe162528cc0a1f52a234f499236	Bacteria	Firmicutes	Bacilli	Bacillales	Staphylococcaceae	Jeotgalicoccus	unclassified Jeotgalicoccus	0	0	0	0	0	0	0	0	0	0	0	0	0	0	0	0	0	0	0	0	0	0	0	0	0	0	0	0	0	0	0	0	0	0	0	0	0	0	0	0	0	0
9c2212e53863d1780fd03755c5a5f485	Bacteria	Firmicutes	Bacilli	Bacillales	Staphylococcaceae	Macrococcus	unclassified Macrococcus	0	0	2.53553	0	0	0	0	0	0	0	0	0	2.10982	0	0	0	0	0	0	0	0	0	1.78616	0	0	0	0	0	2.80202	0	0	0	0	0	0	0	0	2.02012	1.94574	4.15684	2.14744	0
42e858067b53775bf5ea544c85671999	Bacteria	Firmicutes	Bacilli	Bacillales	Staphylococcaceae	Staphylococcus	sciuri	1.99746	0	1.56695	1.74479	0	0	0	0	0	0	0	0	0	0	0	0	1.73596	0	0	0	0	0	0	1.44082	0	0	0	0	4.16663	0	0	0	0	0	0	0	0	0	2.6711	0	0	0
0316f46b7e8837f15ea1869079664326	Bacteria	Firmicutes	Bacilli	Bacillales	Staphylococcaceae	Staphylococcus	unclassified Staphylococcus	0	0	0	0	0	0	0	0	0	0	0	0	0	0	0	0	0	2.75604	0	0	0	0	0	0	0	0	0	0	0	0	0	0	0	0	0	0	0	0	0	0	0	0
57ad66468575acec409d64ae181284b8	Bacteria	Firmicutes	Bacilli	Bacillales	Staphylococcaceae	Staphylococcus	unclassified Staphylococcus	0	0	0	0	0	3.77735	0	0	0	0	0	0	0	0	0	0	0	0	0	0	0	0	0	0	0	0	0	0	0	0	0	0	0	0	0	0	0	0	0	0	0	0
84f0135abde6cb59945a0ba3278bf2f3	Bacteria	Firmicutes	Bacilli	Bacillales	Staphylococcaceae	Staphylococcus	unclassified Staphylococcus	3.41726	0	0	0	0	0	0	0	0	0	0	0	0	0	0	0	0	0	0	0	0	0	0	0	0	0	0	0	0	0	0	0	0	0	0	0	0	0	0	0	0	0
863cf83a4b40bf4b48290db859b4c170	Bacteria	Firmicutes	Bacilli	Bacillales	Staphylococcaceae	Staphylococcus	unclassified Staphylococcus	0	0	0	0	0	0	1.89776	0	0	0	0	0	0	0	0	0	0	0	0	0	0	0	0	0	0	0	0	0	3.79825	0	0	0	0	0	0	0	0	0	0	0	0	0
a5d1217aa1cbc154c499796f9040d954	Bacteria	Firmicutes	Bacilli	Bacillales	Staphylococcaceae	Staphylococcus	unclassified Staphylococcus	0	0	0	0	0	0	0	0	0	0	0	0	1.88728	0	0	0	0	0	0	3.09989	2.18065	0	0	0	0	0	0	0	0	0	0	0	0	0	0	0	0	0	0	0	0	0
bb7f75127f0a6dfc2d87ea16fd529a1d	Bacteria	Firmicutes	Bacilli	Bacillales	Staphylococcaceae	Staphylococcus	unclassified Staphylococcus	0	0	0	0	0	0	0	0	0	0	0	0	0	0	0	0	0	0	0	0	0	0	0	0	0	0	0	0	0	0	0	0	0	0	0	0	0	0	0	0	0	0
c3b2a6dc2375428d01d854f8f4cc1c90	Bacteria	Firmicutes	Bacilli	Bacillales	Staphylococcaceae	Staphylococcus	unclassified Staphylococcus	0	0	0	0	0	0	0	0	0	0	0	0	0	0	0	0	0	0	0	0	0	0	0	0	0	0	0	0	0	0	0	0	0	0	0	0	0	0	0	0	0	0
d23fbef2f31d48eda40876cdbc49933a	Bacteria	Firmicutes	Bacilli	Bacillales	Staphylococcaceae	Staphylococcus	unclassified Staphylococcus	0	2.49986	4.03663	0	0	3.82237	1.71015	3.05849	0	4.98054	1.93519	0	3.45274	2.05163	1.81123	2.84072	3.08619	0	0	0	2.21198	1.77714	0	3.37766	0	2.30151	0	0	4.28545	0	0	0	0	0	0	0	2.50287	0	3.25657	1.71708	1.69476	0
de768595c6a89c0f0f36b2b9b914e4a7	Bacteria	Firmicutes	Bacilli	Bacillales	Staphylococcaceae	Staphylococcus	unclassified Staphylococcus	0	0	0	0	0	0	0	0	0	0	0	0	0	0	0	0	0	0	0	0	0	0	0	0	0	0	0	0	0	0	0	0	0	0	0	0	0	0	2.55232	0	0	0
e84899b82155c14d736ac72c2a3c35a7	Bacteria	Firmicutes	Bacilli	Bacillales	Staphylococcaceae	Staphylococcus	unclassified Staphylococcus	0	0	0	0	0	0	0	0	0	0	0	0	0	0	0	0	0	0	0	0	0	0	0	0	0	0	0	0	0	0	0	0	0	0	0	0	0	0	0	0	0	0
10c194e927466bce86185ae6977ac010	Bacteria	Firmicutes	Bacilli	Bacillales	unclassified Bacillales	unclassified Bacillales	unclassified Bacillales	0	0	0	0	0	0	0	0	0	0	0	0	0	0	0	0	0	0	0	2.25905	0	0	0	0	0	0	0	0	0	2.32952	0	0	0	0	0	0	0	0	2.42288	0	2.04688	0
346f16f610cb734d593737f315cc163d	Bacteria	Firmicutes	Bacilli	Bacillales	unclassified Bacillales	unclassified Bacillales	unclassified Bacillales	0	0	0	0	0	0	0	0	0	0	0	0	0	0	0	0	0	0	0	0	0	0	0	0	0	0	0	0	0	0	0	0	0	0	0	0	0	0	2.94699	0	0	0
45de9ff57716c18bce0417631163a60d	Bacteria	Firmicutes	Bacilli	Bacillales	unclassified Bacillales	unclassified Bacillales	unclassified Bacillales	0	0	0	0	0	0	0	0	6.4863	0	0	0	0	0	0	0	0	0	0	0	0	0	0	0	0	0	0	0	0	0	0	0	0	0	0	0	0	0	0	0	0	0
6601e7a52dacc061b81fafa82dff6a36	Bacteria	Firmicutes	Bacilli	Bacillales	unclassified Bacillales	unclassified Bacillales	unclassified Bacillales	0	0	0	0	0	0	0	0	3.11659	0	0	0	0	0	0	0	0	0	0	0	0	0	0	0	0	0	0	0	0	0	0	0	0	0	0	0	0	0	0	0	0	0
dd2a6ae5e0f41ffba5a1e342c9caef77	Bacteria	Firmicutes	Bacilli	Bacillales	unclassified Bacillales	unclassified Bacillales	unclassified Bacillales	0	0	0	0	0	0	0	0	0	0	0	0	0	0	0	0	0	0	0	0	0	0	0	0	0	0	0	0	0	0	0	1.87005	0	0	0	0	0	0	0	0	0	0
c4123c2f9d5c020d2f67bb8e471de274	Bacteria	Firmicutes	Bacilli	Lactobacillales	Carnobacteriaceae	Allofustis	uncultured Allofustis	0	0	0	0	0	0	0	0	0	0	0	0	0	0	0	0	0	0	0	0	0	0	0	0	0	0	0	0	0	0	0	0	0	0	0	0	0	0	0	0	0	0
962b9bf1dacac6a1b5e8d80dbc97dbbf	Bacteria	Firmicutes	Bacilli	Lactobacillales	Carnobacteriaceae	Carnobacterium	unclassified Carnobacterium	0	0	0	0	0	0	0	0	0	0	0	0	0	0	0	0	0	0	0	0	0	0	0	0	0	0	0	0	0	0	0	0	0	0	0	0	2.27545	0	0	0	0	0
6f732fed093c8466538153eecccd30b0	Bacteria	Firmicutes	Bacilli	Lactobacillales	Enterococcaceae	Catellicoccus	uncultured Catellicoccus	0	0	0	0	0	0	0	0	0	0	0	0	0	0	0	0	0	0	0	0	0	0	0	0	0	0	0	0	0	0	0	0	0	0	0	0	0	1.87503	0	0	0	0
abe09f90387a90ae08ee4ee5f4fab1c9	Bacteria	Firmicutes	Bacilli	Lactobacillales	Enterococcaceae	Catellicoccus	uncultured Catellicoccus	0	0	0	0	0	0	0	0	0	0	0	0	0	0	0	0	0	0	0	0	0	0	0	0	0	0	0	0	0	0	0	0	0	0	0	0	0	2.88819	0	0	0	0
14e3139554acb7b6c800df286c20c712	Bacteria	Firmicutes	Bacilli	Lactobacillales	Enterococcaceae	Enterococcus	columbae DSM 7374 = ATCC 51263	0	0	0	0	0	0	0	0	0	2.08878	0	0	0	3.0676	0	0	0	0	0	0	0	0	0	0	0	0	0	0	0	0	0	0	0	0	0	0	0	0	0	0	0	0
2c2b5fdb7648bebd4a42fe64b1a1287c	Bacteria	Firmicutes	Bacilli	Lactobacillales	Enterococcaceae	Enterococcus	unclassified Enterococcus	0	0	0	0	0	0	0	0	0	0	0	0	0	0	0	0	0	0	0	0	0	0	0	0	0	0	0	0	0	0	0	0	0	0	0	0	0	0	0	0	0	0
99a24244b8ee4488b1bd89c76fbfc176	Bacteria	Firmicutes	Bacilli	Lactobacillales	Enterococcaceae	Enterococcus	unclassified Enterococcus	0	1.91158	0	0	0	0	0	0	0	0	0	0	0	0	0	0	3.95285	0	0	0	0	1.7438	0	0	0	0	0	0	0	0	0	0	0	0	0	0	0	0	0	0	0	0
a1a3200b76bcd6000a0914892d370b6e	Bacteria	Firmicutes	Bacilli	Lactobacillales	Enterococcaceae	Enterococcus	unclassified Enterococcus	0	0	1.76509	0	0	0	3.45899	0	0	0	0	0	2.47258	0	4.48091	0	5.32652	0	0	0	0	0	0	0	0	0	1.94136	0	2.02979	0	0	0	0	0	0	0	0	0	0	0	0	0
c58a295abc16b4c59369261b21dcb1c5	Bacteria	Firmicutes	Bacilli	Lactobacillales	Enterococcaceae	Enterococcus	unclassified Enterococcus	0	0	0	0	0	0	0	0	0	0	0	0	0	0	0	0	0	0	0	3.1481	2.70583	2.86861	0	2.5838	5.37073	0	0	0	0	3.29409	0	2.63904	0	0	0	2.07099	2.71004	0	3.37795	0	4.73423	3.86243
e49590c764a1baae3464860942ec9773	Bacteria	Firmicutes	Bacilli	Lactobacillales	Enterococcaceae	Enterococcus	unclassified Enterococcus	0	0	0	0	0	0	0	0	0	0	0	0	0	0	0	0	0	0	0	0	0	0	0	0	0	0	0	0	0	0	0	0	0	0	1.68462	0	0	0	0	0	0	0
71533e2e3be8ce16ccaef2d2a31d9f2c	Bacteria	Firmicutes	Bacilli	Lactobacillales	Enterococcaceae	unclassified Enterococcaceae	unclassified Enterococcaceae	0	0	0	0	0	0	0	0	0	0	0	0	0	0	0	0	0	0	0	0	0	0	0	0	0	0	0	0	0	0	0	0	0	0	0	0	2.18578	0	0	0	1.75974	0
025f5fa99664ce8557620e9ccb8579d1	Bacteria	Firmicutes	Bacilli	Lactobacillales	Enterococcaceae	Vagococcus	fluvialis	0	0	4.21664	0	0	0	0	0	0	0	0	0	0	0	0	0	0	0	0	0	0	2.55927	0	2.37157	0	0	0	0	0	0	0	0	0	0	3.19071	0	0	0	0	0	0	0
5c7fc5bf5e15e9f794e94845efea1b55	Bacteria	Firmicutes	Bacilli	Lactobacillales	Enterococcaceae	Vagococcus	fluvialis	0	0	4.1174	0	0	2.37378	0	0	0	0	0	0	0	0	0	0	0	0	0	0	1.9585	3.72844	0	3.34628	1.59993	0	0	0	0	0	0	3.0834	0	0	4.37223	0	0	0	0	0	0	0
1d57d5466a56074773b6c65825876ffd	Bacteria	Firmicutes	Bacilli	Lactobacillales	Enterococcaceae	Vagococcus	unclassified Vagococcus	2.38553	0	2.73774	0	0	0	1.8531	0	0	0	0	0	0	0	0	0	2.45825	0	0	0	0	1.56445	0	3.02808	2.88342	0	0	2.05558	0	0	0	0	0	0	0	1.9191	1.67274	0	2.81563	5.53283	2.42293	0
8bcc3152668a489e174bf5a10abb5667	Bacteria	Firmicutes	Bacilli	Lactobacillales	Enterococcaceae	Vagococcus	unclassified Vagococcus	0	0	0	0	0	0	0	0	0	0	0	0	0	0	0	0	0	0	0	0	0	0	0	0	0	0	0	0	0	0	0	0	0	0	0	0	3.22708	0	0	0	0	0
8da090410977fe5cc58f46bcada2d3a1	Bacteria	Firmicutes	Bacilli	Lactobacillales	Enterococcaceae	Vagococcus	unclassified Vagococcus	0	0	2.57126	0	0	2.67313	0	0	0	0	0	0	0	0	0	1.66509	0	4.78757	0	0	0	0	0	3.34628	2.14441	0	0	0	0	0	0	0	0	0	4.07738	0	0	0	0	0	0	0
ec85f7537f4ecc2925c241fa470c6a7e	Bacteria	Firmicutes	Bacilli	Lactobacillales	Enterococcaceae	Vagococcus	unclassified Vagococcus	0	0	0	0	0	0	0	0	0	0	0	0	0	0	0	0	0	0	0	0	0	0	0	0	0	0	0	0	0	0	0	0	0	0	2.55386	0	0	0	0	0	0	0
78959fe71739b647271d698b5ff48a30	Bacteria	Firmicutes	Bacilli	Lactobacillales	Enterococcaceae	Vagococcus	uncultured Vagococcus	0	0	0	0	0	0	0	0	0	0	0	0	0	0	0	0	0	0	0	0	0	0	0	0	0	0	0	0	0	0	0	0	0	0	0	0	2.21629	0	0	0	0	0
081bf31267426e00303c5f81680ffdeb	Bacteria	Firmicutes	Bacilli	Lactobacillales	Lactobacillaceae	Lactobacillus	agilis	0	0	0	0	0	0	0	0	0	0	0	0	0	0	0	0	0	0	0	0	0	0	0	0	0	0	0	0	0	0	0	0	0	0	0	0	1.73728	0	0	0	0	0
6be769da299f8d8c735c9512539cb32e	Bacteria	Firmicutes	Bacilli	Lactobacillales	Lactobacillaceae	Lactobacillus	algidus DSM 15638	0	0	0	0	0	0	0	0	0	0	0	0	0	0	0	0	0	0	0	0	0	0	0	0	0	0	0	0	0	0	0	0	0	0	0	0	0	0	0	0	0	0
07f838c96885c61cf0e6d502896d687f	Bacteria	Firmicutes	Bacilli	Lactobacillales	Lactobacillaceae	Lactobacillus	aviarius	0	0	0	0	0	0	0	0	0	0	0	0	0	0	0	0	0	0	0	0	0	0	0	0	0	0	0	0	0	0	0	0	0	0	0	0	0	0	0	0	0	0
23918d50d3f53adcfe564c73ba82ec31	Bacteria	Firmicutes	Bacilli	Lactobacillales	Lactobacillaceae	Lactobacillus	aviarius	0	0	0	0	0	0	0	0	0	0	0	0	0	0	0	0	0	0	0	0	0	0	0	0	0	0	0	0	0	0	0	0	0	0	0	0	0	0	0	0	0	0
a3862d916ba06f63d65045441e96df7f	Bacteria	Firmicutes	Bacilli	Lactobacillales	Lactobacillaceae	Lactobacillus	aviarius	0	0	0	0	0	0	0	0	0	0	0	0	0	0	0	0	0	0	0	0	0	0	0	0	0	0	0	0	0	0	0	0	0	0	0	0	0	0	0	0	0	0
cdc27244bb9798f89c625dcdaafb93d3	Bacteria	Firmicutes	Bacilli	Lactobacillales	Lactobacillaceae	Lactobacillus	aviarius	0	0	0	0	0	0	0	0	0	0	0	0	0	0	0	0	0	0	0	0	0	0	0	0	0	0	0	0	0	0	0	0	0	0	0	0	0	0	0	0	0	0
8af0ba30611d668e5a3927f85542f627	Bacteria	Firmicutes	Bacilli	Lactobacillales	Lactobacillaceae	Lactobacillus	fermentum	0	0	0	0	0	0	0	0	0	0	0	0	0	0	0	0	0	0	0	0	0	0	0	0	0	0	0	0	0	0	0	0	0	0	0	0	0	0	0	0	0	0
0c090097015520c433b5eadde01ff366	Bacteria	Firmicutes	Bacilli	Lactobacillales	Lactobacillaceae	Lactobacillus	ingluviei	0	0	0	0	0	0	0	0	0	0	0	0	0	0	2.58948	0	0	0	0	0	0	0	0	0	0	0	0	0	0	0	0	0	0	0	0	0	0	0	0	0	0	0
b7420af7805b65881f319c0276233813	Bacteria	Firmicutes	Bacilli	Lactobacillales	Lactobacillaceae	Lactobacillus	kullabergensis	0	0	0	0	0	0	0	0	0	0	0	0	0	0	0	0	0	0	0	0	0	2.18995	0	0	0	0	0	0	0	0	0	0	0	0	0	0	0	0	0	0	0	0
0691dade77aa7734d92685faee76ba2b	Bacteria	Firmicutes	Bacilli	Lactobacillales	Lactobacillaceae	Lactobacillus	mucosae	0	0	0	0	0	0	0	0	0	0	0	0	0	0	0	0	0	0	0	0	0	0	0	0	0	0	0	0	0	0	0	0	0	0	0	0	0	0	0	0	0	0
36281d2dc4367527d7b60ff8ae5ab097	Bacteria	Firmicutes	Bacilli	Lactobacillales	Lactobacillaceae	Lactobacillus	mucosae	0	0	0	0	0	0	0	0	0	0	0	0	0	0	0	0	0	0	0	0	0	0	0	0	0	0	0	0	0	0	0	0	0	0	0	0	0	0	0	0	0	0
4f363011ef8cbd14bc5502b6d631d171	Bacteria	Firmicutes	Bacilli	Lactobacillales	Lactobacillaceae	Lactobacillus	mucosae	3.6776	0	0	0	0	0	0	0	0	0	0	0	0	3.64782	0	0	0	0	0	0	0	0	0	0	0	0	0	0	0	0	0	0	0	0	0	0	0	0	0	0	0	0
ea18abcaa436820561baa0203f7bba17	Bacteria	Firmicutes	Bacilli	Lactobacillales	Lactobacillaceae	Lactobacillus	mucosae	0	0	0	0	0	0	0	0	0	0	0	0	0	0	0	0	0	0	0	0	0	0	0	0	0	0	0	0	0	0	0	0	0	0	0	0	0	0	0	0	0	0
74bc61bd34bc057bf0002544f4071758	Bacteria	Firmicutes	Bacilli	Lactobacillales	Lactobacillaceae	Lactobacillus	murinus	0	0	0	0	0	0	0	0	0	0	0	0	1.88728	0	0	0	0	0	0	0	0	0	0	0	0	0	0	0	0	0	0	0	0	0	0	0	0	0	0	0	0	0
b0d5a4ec8e74ac4c6cb4ecb9406183d8	Bacteria	Firmicutes	Bacilli	Lactobacillales	Lactobacillaceae	Lactobacillus	murinus	0	0	0	0	0	0	1.55147	0	0	0	0	0	0	0	3.09225	0	0	0	0	0	0	0	0	0	0	0	0	0	0	0	0	0	0	0	0	0	0	0	0	0	0	0
6b048521aaa07346e3e0040a1042cf04	Bacteria	Firmicutes	Bacilli	Lactobacillales	Lactobacillaceae	Lactobacillus	pontis	0	0	0	0	0	0	0	0	0	0	0	0	0	0	0	0	0	0	0	0	0	0	0	0	0	0	0	0	0	0	0	0	0	0	0	0	0	0	0	0	0	0
68dca30672c65facddd50e839e4215a0	Bacteria	Firmicutes	Bacilli	Lactobacillales	Lactobacillaceae	Lactobacillus	reuteri	0	0	0	0	0	0	0	0	0	0	0	0	0	0	0	0	0	0	0	0	0	0	0	0	0	0	0	0	0	0	0	0	0	0	0	0	0	0	0	0	0	0
ff2bd29ff42e4dc25a31714e0b6c2dca	Bacteria	Firmicutes	Bacilli	Lactobacillales	Lactobacillaceae	Lactobacillus	salivarius	0	0	0	0	0	0	0	0	0	0	0	0	0	0	0	0	0	0	0	0	0	0	0	0	0	0	0	0	0	0	0	0	0	0	0	0	0	0	0	0	0	0
2c894c9e3a032a9824774aed6a96603d	Bacteria	Firmicutes	Bacilli	Lactobacillales	Lactobacillaceae	Lactobacillus	unclassified Lactobacillus	2.52445	0	0	0	0	0	0	0	0	0	0	0	0	2.25018	0	0	0	0	0	0	0	0	0	0	0	0	0	0	0	0	0	0	0	0	0	0	0	0	0	0	0	0
4b9b3b137e7f002c1348129906ad44b9	Bacteria	Firmicutes	Bacilli	Lactobacillales	Lactobacillaceae	Lactobacillus	unclassified Lactobacillus	0	0	0	0	0	0	0	0	0	0	0	0	0	0	3.09225	0	0	0	0	0	0	0	0	0	0	0	0	0	0	0	0	0	0	0	0	0	0	0	0	0	0	0
54f3fa8080e96ee8c48b77627ac0ae3a	Bacteria	Firmicutes	Bacilli	Lactobacillales	Lactobacillaceae	Lactobacillus	unclassified Lactobacillus	0	0	0	0	0	0	0	0	0	0	0	0	0	0	0	0	0	0	0	0	0	0	0	0	0	0	0	0	0	0	0	0	0	0	0	0	1.83883	0	0	3.91574	0	0
707fa261b2f81bfdd4c14d0ec650a068	Bacteria	Firmicutes	Bacilli	Lactobacillales	Lactobacillaceae	Lactobacillus	unclassified Lactobacillus	0	0	0	0	0	0	0	0	0	0	0	0	0	0	0	0	0	0	0	0	0	3.90095	0	0	0	0	0	0	0	0	0	2.121	0	0	0	0	0	0	0	0	0	0
752353b9793ab0e9cd4dab60c7b72860	Bacteria	Firmicutes	Bacilli	Lactobacillales	Lactobacillaceae	Lactobacillus	unclassified Lactobacillus	0	0	0	0	0	0	0	0	0	0	0	0	0	0	0	0	0	0	0	0	0	0	0	0	0	0	0	0	0	0	0	0	0	0	0	0	0	0	0	0	0	0
827bb3e38aa2e93d28de319a6e257abb	Bacteria	Firmicutes	Bacilli	Lactobacillales	Lactobacillaceae	Lactobacillus	unclassified Lactobacillus	0	0	0	0	0	0	0	0	0	0	0	0	0	0	0	0	0	0	0	0	0	2.06052	0	0	0	0	0	0	0	0	0	0	0	0	0	0	0	0	0	0	0	0
868bdae4caf23c967f613b5089636ce3	Bacteria	Firmicutes	Bacilli	Lactobacillales	Lactobacillaceae	Lactobacillus	unclassified Lactobacillus	0	0	0	0	0	0	0	0	0	0	0	0	0	0	2.86266	0	0	0	0	0	0	0	0	0	0	0	0	0	0	0	0	0	0	0	0	0	0	0	0	0	0	0
8c29c0ac4bed029ebbeb22b3935cc8bb	Bacteria	Firmicutes	Bacilli	Lactobacillales	Lactobacillaceae	Lactobacillus	unclassified Lactobacillus	0	0	0	0	0	0	0	0	0	0	1.85701	0	0	0	0	0	0	0	0	0	0	0	0	0	0	0	0	0	0	0	0	0	0	0	0	0	0	0	0	1.62378	0	0
8db9ec3c6c2da03db22d64f72b6f0c7d	Bacteria	Firmicutes	Bacilli	Lactobacillales	Lactobacillaceae	Lactobacillus	unclassified Lactobacillus	0	0	0	0	0	0	0	0	0	0	0	0	0	0	0	0	0	0	0	0	0	0	0	0	0	0	0	0	0	0	1.83412	0	0	0	0	0	0	0	0	0	0	0
996ad1be33721d8aa9ce0b075088794f	Bacteria	Firmicutes	Bacilli	Lactobacillales	Lactobacillaceae	Lactobacillus	unclassified Lactobacillus	0	0	0	0	0	0	0	0	0	0	0	0	0	0	0	0	0	0	0	0	0	0	0	0	0	0	0	0	0	0	0	0	0	0	0	0	0	0	0	0	0	0
9ab3c9e5ae721574e3281828d0d6ca97	Bacteria	Firmicutes	Bacilli	Lactobacillales	Lactobacillaceae	Lactobacillus	unclassified Lactobacillus	0	0	0	0	0	0	0	0	0	0	0	0	0	0	0	0	0	0	0	0	0	0	0	0	0	0	0	0	2.22082	0	0	0	0	0	0	0	0	0	0	0	0	0
b1ca661b4391373b8d0d49845dc20764	Bacteria	Firmicutes	Bacilli	Lactobacillales	Lactobacillaceae	Lactobacillus	unclassified Lactobacillus	0	0	0	0	0	0	0	0	0	0	0	0	0	0	0	0	0	0	0	0	0	0	0	3.84998	0	0	0	0	0	0	0	0	0	0	0	0	0	0	0	0	0	0
b27e812bdcfb614e6c69da6fe1cba5b0	Bacteria	Firmicutes	Bacilli	Lactobacillales	Lactobacillaceae	Lactobacillus	unclassified Lactobacillus	0	0	0	0	0	0	0	0	0	0	0	0	0	0	2.25221	0	0	0	0	0	0	0	0	0	0	0	0	0	0	0	0	0	0	0	0	0	0	0	0	0	0	0
bf22daeb681d3a4a36c6cbc9b090f571	Bacteria	Firmicutes	Bacilli	Lactobacillales	Lactobacillaceae	Lactobacillus	unclassified Lactobacillus	0	0	0	0	0	0	0	0	0	0	0	0	0	0	0	0	0	0	0	0	0	0	0	0	0	0	0	0	0	0	0	0	0	0	0	0	0	0	0	0	0	0
c7a14afc9a3f0499885dd69c5d542e66	Bacteria	Firmicutes	Bacilli	Lactobacillales	Lactobacillaceae	Lactobacillus	unclassified Lactobacillus	0	0	0	0	0	0	0	0	0	0	0	0	0	0	0	0	0	1.65914	0	0	0	0	0	0	0	0	0	0	0	0	0	0	0	0	0	0	0	0	0	0	0	0
e3064dc22ea1c1084cae7e065ec8305c	Bacteria	Firmicutes	Bacilli	Lactobacillales	Lactobacillaceae	Lactobacillus	unclassified Lactobacillus	0	0	0	0	0	0	0	0	0	0	0	0	0	0	0	0	0	0	0	0	0	0	0	0	0	0	0	0	0	0	0	0	0	0	0	0	3.38315	0	0	2.42479	0	0
e54de8f948e4f1d2a3c9e5a394c5bc37	Bacteria	Firmicutes	Bacilli	Lactobacillales	Lactobacillaceae	Lactobacillus	unclassified Lactobacillus	0	0	0	0	0	0	0	0	0	0	0	0	0	0	0	0	0	0	0	0	0	0	0	0	0	0	0	0	0	0	0	0	0	0	0	0	0	0	0	3.94389	0	0
f6b02aae04f94c74c5c975505ded3146	Bacteria	Firmicutes	Bacilli	Lactobacillales	Lactobacillaceae	Lactobacillus	unclassified Lactobacillus	0	0	0	0	0	0	0	0	0	0	0	0	0	0	0	0	0	0	0	0	0	0	0	1.44082	0	0	0	0	0	0	0	0	0	0	0	0	0	0	0	0	0	0
f79e9a78ab07909675c88e20cb0d95f5	Bacteria	Firmicutes	Bacilli	Lactobacillales	Lactobacillaceae	Lactobacillus	unclassified Lactobacillus	0	0	0	0	0	0	0	0	0	0	0	0	0	0	0	0	0	0	0	0	0	0	0	0	0	0	0	0	0	0	0	0	0	0	0	0	0	0	0	0	0	0
fcc3f0086a6160d96addf62e9814ac13	Bacteria	Firmicutes	Bacilli	Lactobacillales	Lactobacillaceae	Lactobacillus	unclassified Lactobacillus	0	0	0	0	0	0	0	0	0	0	0	0	0	0	0	0	0	0	0	0	0	0	0	4.44136	0	0	0	0	0	0	0	0	0	0	0	0	0	0	0	0	0	0
6a2ff9c69642ad634981891804d2766f	Bacteria	Firmicutes	Bacilli	Lactobacillales	Lactobacillaceae	Lactobacillus	uncultured Lactobacillus	0	0	0	0	0	0	0	0	0	0	0	0	0	0	0	0	0	0	0	0	0	0	0	5.18048	0	0	0	0	0	0	0	0	0	0	0	0	0	0	0	0	0	0
794a5714ca71a46dcca16b19afb5de21	Bacteria	Firmicutes	Bacilli	Lactobacillales	Lactobacillaceae	Lactobacillus	uncultured Lactobacillus	0	0	0	0	0	0	0	0	0	0	0	0	0	0	0	0	0	0	0	0	0	0	0	2.32939	0	0	0	0	0	0	0	0	0	0	0	0	0	0	0	0	0	0
8b4400776aa5b6f0268025915d1bee5a	Bacteria	Firmicutes	Bacilli	Lactobacillales	Lactobacillaceae	Lactobacillus	vaginalis	0	0	0	0	0	0	0	0	0	0	0	0	0	0	0	0	0	0	0	0	0	0	0	0	0	0	0	0	0	0	0	0	0	0	0	0	2.27545	0	0	0	0	0
1357277b4f47cd8732a2707eca12fcdf	Bacteria	Firmicutes	Bacilli	Lactobacillales	Leuconostocaceae	Leuconostoc	unclassified Leuconostoc	0	0	0	0	0	0	0	0	0	0	0	0	0	0	0	0	0	0	0	0	0	0	0	0	0	0	0	0	0	0	0	0	0	0	0	0	0	0	0	0	0	0
60f0a102e1b3118286adc774264b5b7d	Bacteria	Firmicutes	Bacilli	Lactobacillales	Leuconostocaceae	Leuconostoc	unclassified Leuconostoc	0	0	0	0	0	0	0	0	0	0	0	0	0	0	0	0	0	0	0	0	0	0	0	0	0	0	0	0	0	0	0	0	0	0	0	0	0	0	0	0	0	0
b2c875980f625cddc45635ddc3432648	Bacteria	Firmicutes	Bacilli	Lactobacillales	Leuconostocaceae	Leuconostoc	unclassified Leuconostoc	0	0	0	0	0	0	0	0	0	0	0	0	0	0	0	0	0	1.9552	0	0	0	0	0	0	0	0	0	0	0	0	0	0	0	0	0	0	0	0	0	0	0	0
b9be0c3d0d506a8f6fb5f390ccd93a54	Bacteria	Firmicutes	Bacilli	Lactobacillales	Leuconostocaceae	Leuconostoc	unclassified Leuconostoc	0	0	0	0	0	0	0	0	0	0	0	0	0	0	0	0	0	0	0	0	0	0	0	0	0	0	0	0	1.80954	0	0	0	0	0	0	0	0	0	0	0	0	0
60d9d571df5283200177f8d2c764fabf	Bacteria	Firmicutes	Bacilli	Lactobacillales	Leuconostocaceae	Weissella	paramesenteroides	0	0	0	0	0	0	0	0	0	0	0	0	0	0	0	0	0	0	0	0	0	0	0	0	0	0	0	0	0	0	0	0	0	0	2.4984	0	0	0	0	0	0	0
651b456fad22829867a61aff2a233caa	Bacteria	Firmicutes	Bacilli	Lactobacillales	Leuconostocaceae	Weissella	unclassified Weissella	0	0	0	0	0	0	0	0	0	0	0	0	0	0	0	0	0	0	0	0	0	0	0	0	0	0	0	0	0	0	0	0	0	0	0	0	0	0	0	2.36838	0	0
9409157a966858c07f2dfc621a816a81	Bacteria	Firmicutes	Bacilli	Lactobacillales	Leuconostocaceae	Weissella	unclassified Weissella	0	0	0	0	0	0	0	0	0	0	0	0	0	0	0	0	0	0	0	0	0	0	0	0	0	0	0	0	0	0	0	0	0	0	0	0	0	0	0	0	0	0
81498438a4a99ab2ba5e04ffba72748e	Bacteria	Firmicutes	Bacilli	Lactobacillales	Streptococcaceae	Lactococcus	garvieae subsp. garvieae	0	0	3.07295	0	0	0	0	0	0	0	0	0	0	0	1.81123	0	3.05762	0	0	0	0	0	0	0	0	0	2.14177	0	0	0	0	0	0	0	0	0	0	0	0	3.37249	0	0
b39c338f5e964b6cb87e07f10badc6c4	Bacteria	Firmicutes	Bacilli	Lactobacillales	Streptococcaceae	Lactococcus	unclassified Lactococcus	0	0	0	0	0	0	0	0	0	0	0	0	1.88728	0	0	4.5707	0	0	0	0	0	4.39817	0	1.55504	0	0	0	0	0	0	0	2.80847	0	0	0	0	0	0	0	1.47737	0	0
cc1f555fcb571340d624aafce016fbfa	Bacteria	Firmicutes	Bacilli	Lactobacillales	Streptococcaceae	Lactococcus	unclassified Lactococcus	0	0	0	0	0	0	0	0	0	0	0	0	0	0	0	0	0	0	0	0	0	0	0	0	0	0	0	0	0	0	0	0	0	0	0	0	0	0	0	0	0	0
d63133c757e4c822d016db63aaa83f83	Bacteria	Firmicutes	Bacilli	Lactobacillales	Streptococcaceae	Streptococcus	agalactiae	2.94301	0	0	0	0	2.41844	0	0	0	0	0	0	0	0	0	0	0	0	0	0	0	0	0	0	0	0	0	0	0	0	0	0	0	0	0	0	0	0	0	0	0	0
000e38f477632fa6299901badf2e0f06	Bacteria	Firmicutes	Bacilli	Lactobacillales	Streptococcaceae	Streptococcus	unclassified Streptococcus	0	0	0	0	0	0	0	1.90057	0	0	0	0	0	0	0	0	3.41373	0	0	0	0	0	0	4.20522	0	0	0	0	0	0	0	3.49238	0	0	1.93193	0	2.17028	0	0	0	0	0
4cac188f212a24bea2a1768192189c77	Bacteria	Firmicutes	Bacilli	Lactobacillales	Streptococcaceae	Streptococcus	unclassified Streptococcus	0	0	0	0	0	0	0	0	0	0	0	0	0	2.23687	0	0	0	0	0	0	0	0	0	0	0	0	0	0	0	0	0	0	0	0	0	0	0	3.80244	2.06623	0	4.61855	3.5566
6c1577393fe5efee1d539854d748aa15	Bacteria	Firmicutes	Bacilli	Lactobacillales	Streptococcaceae	Streptococcus	unclassified Streptococcus	0	0	0	0	0	0	0	0	0	0	0	0	0	0	0	0	0	0	0	0	0	0	0	0	0	0	0	0	0	0	0	0	0	0	1.979	0	0	0	0	0	0	0
767275ed0143bd91b7047b5ac33794e8	Bacteria	Firmicutes	Bacilli	Lactobacillales	Streptococcaceae	Streptococcus	unclassified Streptococcus	0	0	0	0	0	0	0	0	0	0	0	0	1.91705	0	0	0	0	0	0	0	0	0	0	0	0	0	0	0	0	0	0	0	0	0	0	0	0	0	0	0	0	0
a5189f77a2cfeab3bc1602ff5c8ac3e9	Bacteria	Firmicutes	Bacilli	Lactobacillales	Streptococcaceae	Streptococcus	unclassified Streptococcus	0	0	3.00925	0	0	0	0	0	0	0	0	0	0	0	0	0	0	0	0	0	0	0	0	0	0	0	0	0	0	0	0	0	0	0	0	0	0	0	0	0	0	0
aa806b10a642f7016ecf85fa68d73b48	Bacteria	Firmicutes	Bacilli	Lactobacillales	Streptococcaceae	Streptococcus	unclassified Streptococcus	0	0	0	0	0	0	0	0	0	0	0	0	0	0	0	0	0	1.9552	0	0	0	0	0	0	0	0	0	0	0	0	0	0	0	0	0	0	0	0	0	0	0	0
bd2ebc70501f7d867c204f94c4e483da	Bacteria	Firmicutes	Bacilli	Lactobacillales	Streptococcaceae	Streptococcus	unclassified Streptococcus	0	0	3.51039	0	0	0	0	0	0	0	0	0	0	0	0	4.30535	0	0	0	0	0	0	0	0	0	0	0	0	0	0	0	0	0	0	0	0	0	0	0	0	0	0
dfaf770f8e2034145846a9b18e1f5123	Bacteria	Firmicutes	Bacilli	Lactobacillales	Streptococcaceae	Streptococcus	unclassified Streptococcus	0	0	0	0	0	0	0	0	0	0	0	0	0	0	0	0	0	0	0	0	0	0	0	0	0	0	0	0	0	0	0	0	0	0	0	0	0	0	0	0	0	0
f317da376849b4713ba92e4a4468227d	Bacteria	Firmicutes	Bacilli	Lactobacillales	Streptococcaceae	Streptococcus	unclassified Streptococcus	0	0	0	0	0	0	0	0	0	0	0	0	0	0	0	0	0	0	0	0	0	0	0	0	0	0	0	0	0	0	0	0	0	0	0	0	0	0	0	0	0	0
0e1830abfbd91acfcc2ba30035b6f80f	Bacteria	Firmicutes	Bacilli	Lactobacillales	unclassified Lactobacillales	unclassified Lactobacillales	unclassified Lactobacillales	2.69103	0	0	0	0	0	0	0	0	0	0	0	0	0	0	0	0	0	0	3.32625	0	1.52573	0	3.90127	3.31394	0	0	0	0	2.79402	0	0	0	0	2.9041	0	0	0	2.97805	0	3.09917	2.04465
005b8e3992cbaf4f18691e0b2607c75c	Bacteria	Firmicutes	Clostridia	Clostridiales	Christensenellaceae	Christensenellaceae R-7 group	unclassified Christensenellaceae R-7 group	0	0	0	0	0	0	0	0	0	0	0	0	0	0	0	0	0	0	0	0	0	0	0	0	0	0	0	0	0	0	0	0	0	0	0	0	0	0	0	0	0	0
0400075729076a79e1eb3c57ede34a5b	Bacteria	Firmicutes	Clostridia	Clostridiales	Christensenellaceae	Christensenellaceae R-7 group	unclassified Christensenellaceae R-7 group	0	0	0	0	0	0	0	0	0	0	0	0	0	0	0	0	0	0	0	0	0	0	0	0	0	0	0	0	0	0	0	0	0	0	0	0	0	0	0	0	0	0
0bddb27ba7f4057b0e1b0786b3e7496a	Bacteria	Firmicutes	Clostridia	Clostridiales	Christensenellaceae	Christensenellaceae R-7 group	unclassified Christensenellaceae R-7 group	0	0	0	0	0	0	0	0	0	0	0	0	0	0	0	0	0	0	0	0	0	0	0	0	0	0	0	0	0	0	0	0	0	0	0	0	1.85831	0	0	0	0	0
14c93d459836a3fee2e4204750065f1f	Bacteria	Firmicutes	Clostridia	Clostridiales	Christensenellaceae	Christensenellaceae R-7 group	unclassified Christensenellaceae R-7 group	0	0	0	0	0	0	0	0	0	0	0	0	0	0	0	0	0	0	0	0	0	0	0	0	0	0	0	0	0	0	0	0	0	0	0	0	0	1.75575	0	0	0	0
2697ce4aeb8fd2c0feca20b3f164b319	Bacteria	Firmicutes	Clostridia	Clostridiales	Christensenellaceae	Christensenellaceae R-7 group	unclassified Christensenellaceae R-7 group	0	0	0	0	0	0	0	0	0	0	0	0	0	0	0	0	0	0	0	0	0	0	0	0	0	0	0	0	0	0	0	0	0	0	1.47074	0	0	0	0	0	0	0
2f2236e69a9d5912628a897ec3871113	Bacteria	Firmicutes	Clostridia	Clostridiales	Christensenellaceae	Christensenellaceae R-7 group	unclassified Christensenellaceae R-7 group	0	0	0	0	0	0	0	0	0	0	0	0	0	0	0	0	0	0	0	0	0	0	0	0	0	0	0	0	0	0	0	0	0	0	0	0	0	0	1.81425	0	0	0
350f50c947df3e986c24b4af5580e31b	Bacteria	Firmicutes	Clostridia	Clostridiales	Christensenellaceae	Christensenellaceae R-7 group	unclassified Christensenellaceae R-7 group	0	0	0	0	0	0	0	0	0	0	0	0	0	0	0	0	0	0	0	0	0	0	0	0	0	0	0	0	0	0	0	0	0	0	0	0	0	0	0	0	0	2.46334
355f6d56ae1130b0e75900356f587a9b	Bacteria	Firmicutes	Clostridia	Clostridiales	Christensenellaceae	Christensenellaceae R-7 group	unclassified Christensenellaceae R-7 group	0	0	0	0	0	0	0	0	0	0	0	0	0	0	0	0	0	0	0	0	0	0	0	0	0	0	0	0	0	0	0	0	0	0	0	0	0	0	0	0	0	1.82655
3a82044e983818e98c42c4d526892703	Bacteria	Firmicutes	Clostridia	Clostridiales	Christensenellaceae	Christensenellaceae R-7 group	unclassified Christensenellaceae R-7 group	0	0	0	0	0	0	0	0	0	0	0	0	0	0	0	0	0	0	0	0	0	0	0	0	0	0	0	0	0	0	0	0	0	0	0	0	2.84309	0	0	0	0	0
3e9c77e8f35ca0d8a8def523fdf9a3d0	Bacteria	Firmicutes	Clostridia	Clostridiales	Christensenellaceae	Christensenellaceae R-7 group	unclassified Christensenellaceae R-7 group	0	0	0	0	0	0	0	0	0	0	0	0	0	0	0	0	0	0	0	0	0	0	0	0	0	0	0	0	0	0	0	0	0	0	0	0	0	0	0	0	0	0
4c8cfa4e5c302ab5541fca825b88cb36	Bacteria	Firmicutes	Clostridia	Clostridiales	Christensenellaceae	Christensenellaceae R-7 group	unclassified Christensenellaceae R-7 group	0	0	0	0	0	0	0	0	0	0	0	0	0	0	0	0	0	0	0	0	0	0	0	0	0	0	0	0	0	0	0	0	0	0	0	0	0	0	0	0	0	0
658dbe79b80e6b0e644ccfa49af122e9	Bacteria	Firmicutes	Clostridia	Clostridiales	Christensenellaceae	Christensenellaceae R-7 group	unclassified Christensenellaceae R-7 group	0	0	0	0	0	0	0	0	0	0	0	0	0	0	0	0	0	0	0	0	0	0	0	0	0	0	0	0	0	0	0	0	0	0	0	0	0	0	0	0	2.14744	0
6f7513f0e201c37de7a0ea0d54c27768	Bacteria	Firmicutes	Clostridia	Clostridiales	Christensenellaceae	Christensenellaceae R-7 group	unclassified Christensenellaceae R-7 group	0	0	0	0	0	0	0	0	0	0	0	0	0	0	0	0	0	0	0	0	0	0	0	0	0	0	0	0	0	0	0	0	0	0	0	0	0	0	0	0	0	0
73924251f1de138acffb4855a41b17e2	Bacteria	Firmicutes	Clostridia	Clostridiales	Christensenellaceae	Christensenellaceae R-7 group	unclassified Christensenellaceae R-7 group	0	0	0	0	0	0	0	0	0	0	0	0	0	0	0	0	0	0	0	0	0	0	0	0	0	0	0	0	0	0	0	0	0	0	0	0	0	0	0	0	0	1.91778
81afc1ed377b11c16be8840da3fc7d55	Bacteria	Firmicutes	Clostridia	Clostridiales	Christensenellaceae	Christensenellaceae R-7 group	unclassified Christensenellaceae R-7 group	0	0	0	0	0	0	0	0	0	0	0	0	0	0	0	0	0	0	0	0	0	0	0	0	0	0	0	0	0	0	0	0	0	0	0	0	0	0	0	0	0	2.33682
9ba86ed0318ea99136be8fa7adba44ea	Bacteria	Firmicutes	Clostridia	Clostridiales	Christensenellaceae	Christensenellaceae R-7 group	unclassified Christensenellaceae R-7 group	0	0	0	0	0	0	0	0	0	0	0	0	0	0	0	0	0	0	0	0	0	0	0	0	0	0	0	0	0	0	0	0	0	0	0	0	0	0	0	0	0	0
a11e22f1512c4ac9e0ce8baadcbae73c	Bacteria	Firmicutes	Clostridia	Clostridiales	Christensenellaceae	Christensenellaceae R-7 group	unclassified Christensenellaceae R-7 group	0	0	0	0	0	0	0	0	0	0	0	0	0	0	0	0	0	0	0	0	0	0	0	0	0	0	0	0	0	0	0	0	0	0	0	0	0	0	0	0	0	0
a70d6b06d8439c7193b25371a187fae0	Bacteria	Firmicutes	Clostridia	Clostridiales	Christensenellaceae	Christensenellaceae R-7 group	unclassified Christensenellaceae R-7 group	0	0	0	0	0	0	0	0	0	0	0	0	0	0	0	0	0	0	0	0	0	0	0	0	0	0	0	0	0	0	0	0	0	0	0	0	0	0	0	0	0	2.30337
af343f30853f9d23d77158b8a9752541	Bacteria	Firmicutes	Clostridia	Clostridiales	Christensenellaceae	Christensenellaceae R-7 group	unclassified Christensenellaceae R-7 group	0	0	0	0	0	0	0	0	0	0	0	0	0	0	0	0	0	0	0	0	0	0	0	0	0	0	0	0	0	0	0	0	0	0	0	0	0	0	0	0	2.17152	0
bf20da41660fad2dc24d7084af68e2c9	Bacteria	Firmicutes	Clostridia	Clostridiales	Christensenellaceae	Christensenellaceae R-7 group	unclassified Christensenellaceae R-7 group	0	0	0	0	0	0	0	0	0	0	0	0	0	0	0	0	0	0	0	0	0	0	0	0	0	0	0	0	0	0	0	0	0	0	0	0	0	0	0	0	0	0
c908a9afff8dce53137f4cdb318f2386	Bacteria	Firmicutes	Clostridia	Clostridiales	Christensenellaceae	Christensenellaceae R-7 group	unclassified Christensenellaceae R-7 group	0	0	0	0	0	0	0	0	0	0	0	0	0	0	0	0	0	0	0	0	0	0	0	0	0	0	0	0	0	0	0	0	0	0	0	0	0	0	0	0	0	0
d3a6f32fe8ffd9214d018372595f662b	Bacteria	Firmicutes	Clostridia	Clostridiales	Christensenellaceae	Christensenellaceae R-7 group	unclassified Christensenellaceae R-7 group	0	0	0	0	0	0	0	0	0	0	0	0	0	0	0	0	0	0	0	0	0	0	0	0	0	0	0	0	0	0	0	0	0	0	0	0	0	0	0	0	0	3.63935
dc5526a65ff33b11490ceeb95b1b6553	Bacteria	Firmicutes	Clostridia	Clostridiales	Christensenellaceae	Christensenellaceae R-7 group	unclassified Christensenellaceae R-7 group	0	0	0	0	0	0	0	0	0	0	0	0	0	0	0	0	0	0	0	0	0	0	0	0	0	0	0	0	0	0	0	0	0	0	0	0	0	0	0	0	0	0
f2d146b25061b916440e3e31ff070bef	Bacteria	Firmicutes	Clostridia	Clostridiales	Christensenellaceae	Christensenellaceae R-7 group	unclassified Christensenellaceae R-7 group	0	0	0	0	0	0	0	0	0	0	0	0	0	0	0	0	0	0	0	0	0	0	0	0	0	0	0	0	0	0	0	0	0	0	0	0	0	0	1.66958	0	0	0
0a155ceea31fb7abb62097913467c583	Bacteria	Firmicutes	Clostridia	Clostridiales	Christensenellaceae	Christensenellaceae R-7 group	uncultured Christensenellaceae R-7 group	0	0	0	0	0	0	0	0	0	0	0	0	0	0	0	0	0	0	0	0	0	0	0	0	0	0	0	0	0	0	0	0	0	0	0	0	0	0	0	0	0	0
35048700fc8d52c73aa9cb6609be4dd4	Bacteria	Firmicutes	Clostridia	Clostridiales	Christensenellaceae	Christensenellaceae R-7 group	uncultured Christensenellaceae R-7 group	0	0	0	0	0	0	0	0	0	0	0	0	0	0	0	0	0	0	0	0	0	0	0	0	0	0	0	0	0	0	0	0	0	0	0	0	0	0	0	0	0	0
4f576d026023454ae398e61adc8a1b42	Bacteria	Firmicutes	Clostridia	Clostridiales	Christensenellaceae	Christensenellaceae R-7 group	uncultured Christensenellaceae R-7 group	0	0	0	0	0	0	0	0	0	0	0	0	0	0	0	0	0	0	0	0	0	0	0	0	0	0	0	0	0	0	0	0	0	0	0	0	0	0	0	0	1.74377	0
523838e716350832d3549fe632b79ea7	Bacteria	Firmicutes	Clostridia	Clostridiales	Christensenellaceae	Christensenellaceae R-7 group	uncultured Christensenellaceae R-7 group	0	0	0	0	0	0	0	0	0	0	0	0	0	0	0	0	0	0	0	0	0	0	0	0	0	0	0	0	0	0	0	0	0	0	0	0	0	0	0	0	0	2.33682
905d3ba5a97f56177f9d8737e5d1b12c	Bacteria	Firmicutes	Clostridia	Clostridiales	Christensenellaceae	Christensenellaceae R-7 group	uncultured Christensenellaceae R-7 group	0	0	0	0	0	0	0	0	0	0	0	0	0	0	0	0	0	0	0	0	0	0	0	0	0	0	0	0	0	0	0	0	0	0	0	0	0	0	0	0	0	1.91778
9e9f81343b61bab34b7bf5aed9e63916	Bacteria	Firmicutes	Clostridia	Clostridiales	Christensenellaceae	Christensenellaceae R-7 group	uncultured Christensenellaceae R-7 group	0	0	0	0	0	0	0	0	0	0	0	0	0	0	0	0	0	0	0	0	0	0	0	0	0	0	0	0	0	0	0	0	0	0	0	0	0	0	0	0	0	2.3695
ab9d5f93fc3b25d8482bcb7bab5204e6	Bacteria	Firmicutes	Clostridia	Clostridiales	Christensenellaceae	Christensenellaceae R-7 group	uncultured Christensenellaceae R-7 group	0	0	0	0	0	0	0	0	0	0	0	0	0	0	0	0	0	0	0	0	0	0	0	0	0	0	0	0	0	0	0	0	0	0	0	0	0	0	0	0	0	2.08457
af8dc717dd9c0c41c6595fb3cfd73e7f	Bacteria	Firmicutes	Clostridia	Clostridiales	Christensenellaceae	Christensenellaceae R-7 group	uncultured Christensenellaceae R-7 group	0	0	0	0	0	0	0	0	0	0	0	0	0	0	0	0	0	0	0	0	0	0	0	0	0	0	0	0	0	0	0	0	0	0	0	0	0	0	0	0	0	0
b346a1a491307c63274605aa0937b54f	Bacteria	Firmicutes	Clostridia	Clostridiales	Christensenellaceae	Christensenellaceae R-7 group	uncultured Christensenellaceae R-7 group	0	0	0	0	0	0	0	0	0	0	0	0	0	0	0	0	0	0	0	0	0	0	0	0	0	0	0	0	0	0	0	0	0	0	0	0	0	0	0	0	0	1.91778
b43a9cb807c5f6bb1a160cdcb84d6f04	Bacteria	Firmicutes	Clostridia	Clostridiales	Christensenellaceae	Christensenellaceae R-7 group	uncultured Christensenellaceae R-7 group	0	0	0	0	0	0	0	0	0	0	0	0	0	0	0	0	0	0	0	0	0	0	0	0	0	0	0	0	0	0	0	0	0	0	0	0	0	0	0	0	0	2.78746
c94c75b7b6ff711d070c5840d94b19b0	Bacteria	Firmicutes	Clostridia	Clostridiales	Christensenellaceae	Christensenellaceae R-7 group	uncultured Christensenellaceae R-7 group	0	0	0	0	0	0	0	0	0	0	0	0	0	0	0	0	0	0	0	0	0	0	0	0	0	0	0	0	0	0	0	0	0	0	0	0	0	0	0	0	0	0
d3744d3587015483224288fe06e0b951	Bacteria	Firmicutes	Clostridia	Clostridiales	Christensenellaceae	Christensenellaceae R-7 group	uncultured Christensenellaceae R-7 group	0	0	0	0	0	0	0	0	0	0	0	0	0	0	0	0	0	0	0	0	0	0	0	0	0	0	0	0	0	0	0	0	0	0	0	0	0	0	0	0	1.64402	0
e59194d80fed4fa5830d81d25eca9698	Bacteria	Firmicutes	Clostridia	Clostridiales	Christensenellaceae	Christensenellaceae R-7 group	uncultured Christensenellaceae R-7 group	0	0	0	0	0	0	0	0	0	0	0	0	0	0	0	0	0	0	0	0	0	0	0	0	0	0	0	0	0	0	0	0	0	0	0	0	2.52741	0	0	0	0	0
e76d0b8961cbe6811ddb4662e364b0f5	Bacteria	Firmicutes	Clostridia	Clostridiales	Christensenellaceae	Christensenellaceae R-7 group	uncultured Christensenellaceae R-7 group	0	0	0	0	0	0	0	0	0	0	0	0	0	0	0	0	0	0	0	0	0	0	0	0	0	0	0	0	0	0	0	0	0	0	0	0	0	0	0	0	0	0
f8dcd6eeec0811a07f7ae13f273f5dc0	Bacteria	Firmicutes	Clostridia	Clostridiales	Christensenellaceae	Christensenellaceae R-7 group	uncultured Christensenellaceae R-7 group	0	0	0	0	0	0	0	0	0	0	0	0	0	0	0	0	0	0	0	0	0	0	0	0	0	0	0	0	0	0	0	0	0	0	0	0	0	0	0	0	0	0
fa926dc8eabc8de89efd09b890c222c7	Bacteria	Firmicutes	Clostridia	Clostridiales	Christensenellaceae	Christensenellaceae R-7 group	uncultured Christensenellaceae R-7 group	0	0	0	0	0	0	0	0	0	0	0	0	0	0	0	0	0	0	0	0	0	0	0	0	0	0	0	0	0	0	0	0	0	0	0	0	0	0	1.74373	0	0	0
db02c9148e153613d9a2a0b6edebe6e2	Bacteria	Firmicutes	Clostridia	Clostridiales	Christensenellaceae	Christensenellaceae R-7 group	uncultured Christensenellaceae R-7 group 3C0d-14	0	0	0	0	0	0	0	0	0	0	0	0	0	0	0	0	0	0	0	0	0	0	0	0	0	0	0	0	0	0	0	0	0	0	0	0	0	0	0	0	0	0
6547bc34f09bb4d13dbdef45369d0622	Bacteria	Firmicutes	Clostridia	Clostridiales	Christensenellaceae	Christensenellaceae R-7 group	uncultured Christensenellaceae R-7 group 5C0d-14	0	0	0	0	0	0	0	0	0	0	0	0	0	0	0	0	0	0	0	0	0	0	0	0	0	0	0	0	0	0	0	0	0	0	0	0	0	0	0	0	0	0
ae10b7c0f889618942566ea6b0f5917e	Bacteria	Firmicutes	Clostridia	Clostridiales	Christensenellaceae	unclassified Christensenellaceae	unclassified Christensenellaceae	0	0	0	0	0	0	0	0	0	0	0	0	0	0	0	0	0	0	0	0	0	0	0	0	0	0	0	0	0	0	0	0	0	0	0	0	0	0	0	0	0	0
dd8f37302debaae8f6aef94c4381c3f5	Bacteria	Firmicutes	Clostridia	Clostridiales	Clostridiaceae 1	Candidatus Arthromitus	uncultured Candidatus Arthromitus	0	0	0	0	0	0	0	0	0	0	0	0	0	0	0	0	0	0	0	0	0	0	0	0	0	0	0	0	0	0	0	0	0	0	0	0	0	0	0	0	0	0
501daa2761efe56ab28e926b9f73546d	Bacteria	Firmicutes	Clostridia	Clostridiales	Clostridiaceae 1	Clostridium sensu stricto 1	butyricum	0	0	0	0	0	0	0	0	2.8775	0	0	0	0	0	0	0	0	0	0	0	0	0	0	0	0	0	0	0	0	0	0	0	0	0	0	0	0	0	0	0	2.83088	0
a65719a197852ae5294794c178dae9d3	Bacteria	Firmicutes	Clostridia	Clostridiales	Clostridiaceae 1	Clostridium sensu stricto 1	butyricum	0	0	1.63607	0	0	0	0	0	0	0	0	0	0	0	0	0	0	0	0	0	0	0	0	0	0	0	0	2.17082	0	0	0	2.02289	0	0	0	0	0	0	0	0	0	0
8acf614cc22f78cf193bad1236376c2e	Bacteria	Firmicutes	Clostridia	Clostridiales	Clostridiaceae 1	Clostridium sensu stricto 1	Clostridium Marseille-P2434	0	0	0	0	0	0	0	0	0	0	0	0	0	0	0	0	1.584	0	0	0	0	0	0	0	0	0	0	0	0	0	0	0	0	0	0	0	0	0	0	0	0	0
d09bde239832fb1f47f5e361a528c7b8	Bacteria	Firmicutes	Clostridia	Clostridiales	Clostridiaceae 1	Clostridium sensu stricto 1	colicanis 209318	0	0	0	0	0	0	1.71015	0	0	0	0	0	0	0	0	0	0	0	0	0	0	0	0	0	0	0	0	0	0	0	0	0	0	0	0	0	0	0	0	0	0	0
1e3e4d8ace0f5acef651d3c5038d743f	Bacteria	Firmicutes	Clostridia	Clostridiales	Clostridiaceae 1	Clostridium sensu stricto 1	perfringens	0	0	0	0	0	0	6.62489	4.48361	0	9.75583	0	0	4.27469	8.60726	0	1.92665	0	0	0	0	0	4.09853	0	2.41255	3.60762	0	0	0	0	0	0	1.94849	0	0	3.98816	4.7539	3.73888	4.24035	3.40105	4.23253	4.40664	4.55917
08ffb5083ae4524efee066746172cf66	Bacteria	Firmicutes	Clostridia	Clostridiales	Clostridiaceae 1	Clostridium sensu stricto 1	unclassified Clostridium sensu stricto 1	0	0	0	0	0	0	0	0	0	0	0	0	0	0	0	0	0	0	0	1.60361	0	0	0	0	0	0	0	0	0	0	0	0	0	0	0	0	0	0	0	0	0	0
0acf4db4e3ca952c703bfc265f36b795	Bacteria	Firmicutes	Clostridia	Clostridiales	Clostridiaceae 1	Clostridium sensu stricto 1	unclassified Clostridium sensu stricto 1	0	0	0	0	0	0	0	0	2.88644	0	0	0	0	0	0	0	0	0	0	0	0	0	0	0	0	0	0	0	0	0	0	0	0	0	0	0	0	0	0	0	0	0
18726a338212caf6fabda66f784b9e0a	Bacteria	Firmicutes	Clostridia	Clostridiales	Clostridiaceae 1	Clostridium sensu stricto 1	unclassified Clostridium sensu stricto 1	0	0	0	0	0	0	0	0	0	0	0	0	0	0	0	0	0	0	0	0	0	0	0	0	0	0	0	0	0	0	0	0	0	0	0	0	1.75817	0	0	0	0	0
31454747d86f93f99d27b0ae802dcee1	Bacteria	Firmicutes	Clostridia	Clostridiales	Clostridiaceae 1	Clostridium sensu stricto 1	unclassified Clostridium sensu stricto 1	0	0	0	0	0	0	0	0	0	0	0	0	0	0	0	0	0	0	0	0	0	0	0	0	0	0	0	2.33137	0	0	0	0	0	0	0	0	0	0	0	0	0	0
31bce4f7ad1c9d92de93e70b078a5d5d	Bacteria	Firmicutes	Clostridia	Clostridiales	Clostridiaceae 1	Clostridium sensu stricto 1	unclassified Clostridium sensu stricto 1	0	0	0	0	0	0	0	0	0	0	0	0	2.88779	0	0	0	0	0	0	0	0	0	0	0	0	0	0	0	0	0	0	0	0	0	0	0	0	0	0	0	0	0
36b385619c05f5e2318b8ee760f8836d	Bacteria	Firmicutes	Clostridia	Clostridiales	Clostridiaceae 1	Clostridium sensu stricto 1	unclassified Clostridium sensu stricto 1	0	0	0	0	0	0	0	0	0	0	0	0	0	0	0	0	2.62328	0	0	0	0	0	0	1.75947	0	0	2.44111	5.10012	0	0	0	3.04821	0	0	0	0	0	0	0	0	0	0
3e128d5f6e337e91d84813bf312dce4c	Bacteria	Firmicutes	Clostridia	Clostridiales	Clostridiaceae 1	Clostridium sensu stricto 1	unclassified Clostridium sensu stricto 1	0	0	0	0	0	0	0	0	0	0	0	0	0	0	0	0	0	0	0	0	0	0	0	0	0	0	0	0	0	0	0	0	0	0	0	0	0	0	2.28068	0	0	0
49483cb9adcb0c428334b919614e58f3	Bacteria	Firmicutes	Clostridia	Clostridiales	Clostridiaceae 1	Clostridium sensu stricto 1	unclassified Clostridium sensu stricto 1	2.17668	0	2.4613	0	1.9894	2.66079	0	2.41924	0	0	0	0	0	0	0	1.84462	0	0	0	0	3.43355	1.99117	1.85655	3.55285	3.1206	2.42277	1.6897	0	2.80202	5.46269	4.00653	4.04293	2.25668	0	1.51932	2.70293	3.18141	0	3.28167	0	2.61956	3.05196
4b7c2dafb957d8405ba86e5eb3f48bf0	Bacteria	Firmicutes	Clostridia	Clostridiales	Clostridiaceae 1	Clostridium sensu stricto 1	unclassified Clostridium sensu stricto 1	0	0	0	0	0	0	0	0	0	0	0	0	0	0	0	0	0	0	0	0	1.69581	0	0	0	0	0	0	0	0	0	0	0	0	0	0	0	0	0	0	0	0	0
4d2c7fc70ba6d7613f2d49b1676db6a6	Bacteria	Firmicutes	Clostridia	Clostridiales	Clostridiaceae 1	Clostridium sensu stricto 1	unclassified Clostridium sensu stricto 1	0	0	0	0	0	0	0	0	0	0	0	0	0	0	0	0	0	0	0	0	0	1.90331	0	0	0	0	0	0	0	0	0	0	0	0	0	0	0	0	0	0	0	0
5f28a24fdc660d27c4bf20c7f64e3362	Bacteria	Firmicutes	Clostridia	Clostridiales	Clostridiaceae 1	Clostridium sensu stricto 1	unclassified Clostridium sensu stricto 1	3.26705	0	1.63607	0	0	0	2.31496	0	0	0	0	3.74538	8.3674	0	5.12421	0	0	0	0	0	0	4.5721	0	0	0	0	0	4.12166	0	0	0	1.96368	0	0	0	0	0	0	0	0	0	0
6a0bbfe5241c80e0f4e91b06fe4715c7	Bacteria	Firmicutes	Clostridia	Clostridiales	Clostridiaceae 1	Clostridium sensu stricto 1	unclassified Clostridium sensu stricto 1	0	0	1.93927	0	0	0	0	0	0	0	3.38978	0	2.34699	0	0	0	2.58376	0	0	0	0	0	0	2.8456	1.81975	0	0	0	0	0	0	0	0	0	3.15529	0	4.89188	2.13611	0	0	0	1.96132
6d59e45524751443fb12c13822f06712	Bacteria	Firmicutes	Clostridia	Clostridiales	Clostridiaceae 1	Clostridium sensu stricto 1	unclassified Clostridium sensu stricto 1	0	0	0	0	0	0	0	0	0	0	0	0	0	0	0	0	0	0	0	0	0	1.70967	0	1.96629	1.83424	0	0	0	0	0	0	0	0	0	2.64424	0	4.98786	2.85955	0	0	1.82192	2.23406
701373a54a5a5f5c06f0fe46ff098240	Bacteria	Firmicutes	Clostridia	Clostridiales	Clostridiaceae 1	Clostridium sensu stricto 1	unclassified Clostridium sensu stricto 1	0	0	0	0	0	0	0	0	0	0	0	0	0	0	0	0	0	0	0	0	0	0	0	0	0	0	0	0	0	0	0	0	0	0	0	0	1.67274	0	0	0	0	0
73ef8be8ee0616f92bca9b5f4f9f4438	Bacteria	Firmicutes	Clostridia	Clostridiales	Clostridiaceae 1	Clostridium sensu stricto 1	unclassified Clostridium sensu stricto 1	0	0	0	0	0	0	0	0	0	0	0	0	0	0	0	0	0	0	0	0	0	0	0	0	0	0	0	0	0	0	0	0	0	0	0	0	0	0	0	0	0	0
8d78c7a61a3435fa07cb01f41989f17a	Bacteria	Firmicutes	Clostridia	Clostridiales	Clostridiaceae 1	Clostridium sensu stricto 1	unclassified Clostridium sensu stricto 1	0	0	0	0	0	0	0	0	0	0	0	0	0	0	0	0	0	0	0	0	0	0	0	0	0	0	0	0	0	0	0	0	0	0	0	0	3.24199	0	0	0	0	0
92890464affe64087b8234aa6c9a2fac	Bacteria	Firmicutes	Clostridia	Clostridiales	Clostridiaceae 1	Clostridium sensu stricto 1	unclassified Clostridium sensu stricto 1	0	0	0	0	0	0	0	0	0	0	0	0	0	0	0	0	0	0	0	2.42475	0	0	0	0	0	0	0	1.6416	0	0	0	0	0	0	0	0	0	0	0	0	0	0
972d52464eaf5154729329aa484e6d8b	Bacteria	Firmicutes	Clostridia	Clostridiales	Clostridiaceae 1	Clostridium sensu stricto 1	unclassified Clostridium sensu stricto 1	0	0	0	0	0	0	0	0	0	0	0	0	0	0	0	0	0	0	0	0	0	0	0	0	0	0	0	0	0	0	0	0	0	0	0	0	1.87753	0	0	0	0	0
983cd5bd49297c6aaed8556b7e9b9d7b	Bacteria	Firmicutes	Clostridia	Clostridiales	Clostridiaceae 1	Clostridium sensu stricto 1	unclassified Clostridium sensu stricto 1	0	0	0	0	0	0	0	0	0	3.67006	0	0	0	2.86622	0	0	0	0	0	0	0	0	0	0	0	0	0	0	0	0	0	0	0	0	0	0	0	0	0	0	0	0
9985baf0bd7a183fdcb6cce3191886ed	Bacteria	Firmicutes	Clostridia	Clostridiales	Clostridiaceae 1	Clostridium sensu stricto 1	unclassified Clostridium sensu stricto 1	0	0	0	0	0	0	0	0	0	0	0	0	0	0	0	0	0	0	0	0	0	0	0	0	0	0	0	0	0	0	0	0	0	0	0	0	0	0	0	0	0	0
9ed361e4036ab74592fd3bbc47de505d	Bacteria	Firmicutes	Clostridia	Clostridiales	Clostridiaceae 1	Clostridium sensu stricto 1	unclassified Clostridium sensu stricto 1	0	0	0	0	0	0	0	0	0	0	0	0	0	0	0	0	0	0	0	0	0	0	0	0	0	0	0	0	0	0	0	0	0	0	0	0	0	0	0	0	0	0
9ef69d4644745cf2928479cc92244d46	Bacteria	Firmicutes	Clostridia	Clostridiales	Clostridiaceae 1	Clostridium sensu stricto 1	unclassified Clostridium sensu stricto 1	0	0	0	0	0	0	0	0	0	0	0	0	0	0	0	0	0	0	0	0	0	0	0	0	0	0	0	0	0	0	0	0	0	0	0	0	4.19464	0	0	0	0	0
a1a023b2935ac13cdec370858af6ef06	Bacteria	Firmicutes	Clostridia	Clostridiales	Clostridiaceae 1	Clostridium sensu stricto 1	unclassified Clostridium sensu stricto 1	0	0	0	0	0	0	0	0	0	0	0	0	3.1358	0	0	0	0	0	0	0	0	0	0	0	0	0	0	0	0	0	0	0	0	0	0	0	0	0	0	0	0	0
a3d5a6ce53f941bad8076ef99f39f65a	Bacteria	Firmicutes	Clostridia	Clostridiales	Clostridiaceae 1	Clostridium sensu stricto 1	unclassified Clostridium sensu stricto 1	0	0	0	0	0	0	0	0	0	0	0	0	0	0	0	0	0	0	0	0	0	0	0	0	0	0	0	0	0	0	0	0	0	0	0	0	0	0	0	0	0	0
be05104bacb53ca5031a56e04e6d3df3	Bacteria	Firmicutes	Clostridia	Clostridiales	Clostridiaceae 1	Clostridium sensu stricto 1	unclassified Clostridium sensu stricto 1	0	0	0	0	0	0	0	0	0	0	0	0	0	0	0	0	0	0	0	0	0	0	0	0	0	0	0	0	0	0	0	0	0	0	0	0	0	2.53669	0	0	0	0
c27add31f5853151e2813bf4eca1806e	Bacteria	Firmicutes	Clostridia	Clostridiales	Clostridiaceae 1	Clostridium sensu stricto 1	unclassified Clostridium sensu stricto 1	0	0	0	0	0	0	0	0	0	0	0	0	0	0	0	0	0	0	0	0	0	0	0	0	0	0	0	1.76411	0	0	0	4.95165	0	0	0	0	0	0	0	0	0	0
c69f62979210a3972c26b0dfbdb3f2f2	Bacteria	Firmicutes	Clostridia	Clostridiales	Clostridiaceae 1	Clostridium sensu stricto 1	unclassified Clostridium sensu stricto 1	0	0	0	0	0	0	0	0	0	0	0	0	0	0	0	0	0	0	0	0	0	0	0	0	0	0	0	0	0	0	0	2.59094	0	0	0	0	0	2.84013	0	0	0	0
c6ad58eddd8b40a1b5695684fcc4ccb8	Bacteria	Firmicutes	Clostridia	Clostridiales	Clostridiaceae 1	Clostridium sensu stricto 1	unclassified Clostridium sensu stricto 1	0	0	0	0	0	0	0	0	0	0	0	0	3.0308	0	0	0	0	0	0	0	0	0	0	0	0	0	0	1.6836	0	0	0	0	0	0	0	0	0	0	0	0	0	0
d28215c6f9d69f31366d525577a45b1d	Bacteria	Firmicutes	Clostridia	Clostridiales	Clostridiaceae 1	Clostridium sensu stricto 1	unclassified Clostridium sensu stricto 1	0	0	0	0	0	0	0	0	0	0	0	0	0	0	0	0	0	0	0	0	0	0	0	0	0	0	0	0	0	0	0	0	0	0	0	0	1.67274	0	0	0	0	0
d9787316bdf27672b9e93c38d8b6e344	Bacteria	Firmicutes	Clostridia	Clostridiales	Clostridiaceae 1	Clostridium sensu stricto 1	unclassified Clostridium sensu stricto 1	0	0	0	0	0	0	0	0	0	0	0	0	0	0	0	0	0	0	0	0	0	0	0	0	2.04825	0	0	0	0	0	0	0	0	0	2.11165	0	0	0	0	0	0	0
df6007d4ce95e9c8efdecc63a0d45277	Bacteria	Firmicutes	Clostridia	Clostridiales	Clostridiaceae 1	Clostridium sensu stricto 1	unclassified Clostridium sensu stricto 1	0	0	0	0	0	0	0	0	0	0	0	0	0	0	0	0	0	0	0	1.85663	0	0	0	0	0	0	0	0	0	0	0	0	0	0	0	0	0	0	0	0	0	0
e1577f1f7c951927557ac59148c1caaa	Bacteria	Firmicutes	Clostridia	Clostridiales	Clostridiaceae 1	Clostridium sensu stricto 1	unclassified Clostridium sensu stricto 1	0	0	0	0	0	0	0	0	0	0	0	0	0	0	0	0	0	0	0	0	0	0	0	0	0	0	0	0	0	0	0	0	0	0	0	0	4.10779	0	0	0	0	0
e397bc8e3f28bf42b1f0b398a4b1def3	Bacteria	Firmicutes	Clostridia	Clostridiales	Clostridiaceae 1	Clostridium sensu stricto 1	unclassified Clostridium sensu stricto 1	2.69103	0	0	0	0	0	0	0	0	0	0	0	0	0	0	0	0	0	0	0	0	0	0	0	0	0	0	0	0	0	0	0	0	0	0	0	0	0	0	0	0	0
e52128e3ba0496ee7a0bcc3db2cecba6	Bacteria	Firmicutes	Clostridia	Clostridiales	Clostridiaceae 1	Clostridium sensu stricto 1	unclassified Clostridium sensu stricto 1	0	0	0	0	0	0	0	0	0	2.16379	0	0	0	0	0	0	0	0	0	0	0	0	0	0	0	0	0	0	0	0	0	0	0	0	0	0	0	0	0	0	0	0
f0607d2c57afe6bb25bd64afa9869e28	Bacteria	Firmicutes	Clostridia	Clostridiales	Clostridiaceae 1	Clostridium sensu stricto 1	unclassified Clostridium sensu stricto 1	0	0	0	0	0	0	0	0	0	0	0	0	0	0	0	0	0	0	0	0	0	0	0	1.59119	0	0	0	0	0	0	0	0	0	0	0	0	0	0	0	0	0	0
f49c93c373c7a02fc39ac3dac217fba1	Bacteria	Firmicutes	Clostridia	Clostridiales	Clostridiaceae 1	Clostridium sensu stricto 1	unclassified Clostridium sensu stricto 1	0	0	0	0	0	0	0	0	0	0	0	0	0	0	0	0	0	0	0	0	0	0	0	0	0	0	0	6.98668	0	0	0	0	0	0	0	0	0	0	0	0	0	0
18a515f019102fb0da57e82fbfe996c9	Bacteria	Firmicutes	Clostridia	Clostridiales	Clostridiaceae 1	Clostridium sensu stricto 1	uncultured Clostridium sensu stricto 1	0	0	0	0	0	0	0	0	0	7.43338	0	0	0	7.73256	0	0	0	0	0	0	0	0	0	0	1.64994	0	0	0	0	0	0	0	0	0	1.47074	0	0	0	0	0	0	0
45cbee28abd500716edf68f26812f06c	Bacteria	Firmicutes	Clostridia	Clostridiales	Clostridiaceae 1	Clostridium sensu stricto 1	uncultured Clostridium sensu stricto 1	0	0	0	0	0	0	0	0	1.73527	0	0	0	0	0	0	0	0	0	0	0	0	0	0	0	0	0	0	0	0	0	0	0	0	0	0	0	0	0	0	0	0	0
50d81192e742c63382fcf5b88c01c186	Bacteria	Firmicutes	Clostridia	Clostridiales	Clostridiaceae 1	Clostridium sensu stricto 1	uncultured Clostridium sensu stricto 1	0	0	0	0	0	0	0	0	0	0	0	0	0	0	0	0	0	0	0	0	0	0	0	0	0	0	0	1.56501	0	0	0	0	0	0	0	0	0	0	0	0	0	0
63978d0ee12524562af1c4d5d79b6548	Bacteria	Firmicutes	Clostridia	Clostridiales	Clostridiaceae 1	Clostridium sensu stricto 1	uncultured Clostridium sensu stricto 1	0	0	0	0	0	0	0	2.77399	0	2.89377	0	0	0	2.30223	0	0	0	0	0	0	0	0	0	0	0	0	0	0	0	0	0	0	0	0	0	0	0	0	0	3.676	0	0
70efc68023f9c314a7814437e79e1ae3	Bacteria	Firmicutes	Clostridia	Clostridiales	Clostridiaceae 1	Clostridium sensu stricto 1	uncultured Clostridium sensu stricto 1	0	0	0	0	0	0	0	0	0	0	0	2.5653	0	0	0	0	0	0	0	0	0	2.11369	0	0	0	0	0	4.77416	0	0	0	0	0	0	0	0	0	0	0	0	0	0
ac7c38a56abceddbdd8a2fdbd2b07f8b	Bacteria	Firmicutes	Clostridia	Clostridiales	Clostridiaceae 1	Clostridium sensu stricto 1	uncultured Clostridium sensu stricto 1	0	2.16108	0	0	0	0	0	1.85174	0	0	0	0	0	0	0	0	0	0	0	4.33808	0	3.41559	0	0	0	0	0	3.56731	0	0	0	6.05412	0	0	0	0	2.00534	0	0	0	2.45271	3.01111
b9301fcb19bf030c6cb9b7621824b904	Bacteria	Firmicutes	Clostridia	Clostridiales	Clostridiaceae 1	Clostridium sensu stricto 1	uncultured Clostridium sensu stricto 1	0	0	0	0	0	0	0	0	0	0	0	0	0	0	0	0	1.41414	0	0	0	0	0	0	0	0	0	0	0	0	0	0	0	0	0	0	0	0	0	0	0	0	0
d22732269fd2518ca457d8bc2acb8f34	Bacteria	Firmicutes	Clostridia	Clostridiales	Clostridiaceae 1	Clostridium sensu stricto 1	uncultured Clostridium sensu stricto 1	2.72984	0	0	0	0	0	0	2.27855	0	0	0	2.11014	0	0	0	0	0	5.44115	0	6.17724	2.53052	4.50651	0	0	0	0	0	5.8311	2.4919	1.62263	2.48799	2.60069	0	0	2.27143	0	0	0	0	0	0	0
dacebff624e39618d20cc1bb80d3ef04	Bacteria	Firmicutes	Clostridia	Clostridiales	Clostridiaceae 1	Clostridium sensu stricto 10	unclassified Clostridium sensu stricto 10	0	0	0	0	0	0	0	0	0	0	0	0	0	0	0	0	0	0	0	0	0	0	0	0	0	0	0	0	0	0	0	0	0	0	0	0	0	0	0	0	0	0
de187a3182a34f80745760c5c07745da	Bacteria	Firmicutes	Clostridia	Clostridiales	Clostridiaceae 1	Clostridium sensu stricto 10	uncultured Clostridium sensu stricto 10	0	0	0	0	0	0	0	0	0	0	0	0	0	0	0	0	0	0	0	0	0	0	0	0	0	0	0	0	0	0	0	0	0	0	0	0	0	0	0	0	0	0
f954c5b36abbd6bb48df10a9ca541bbc	Bacteria	Firmicutes	Clostridia	Clostridiales	Clostridiaceae 1	Clostridium sensu stricto 11	collagenovorans	0	0	0	0	0	0	0	0	0	0	0	0	0	0	0	0	0	0	0	0	0	0	0	0	0	0	0	1.6836	0	0	0	0	0	0	0	0	0	0	0	0	0	0
168e5d2d76bdb02cb9b237957f9121e3	Bacteria	Firmicutes	Clostridia	Clostridiales	Clostridiaceae 1	Clostridium sensu stricto 11	ihumii AP5	0	0	0	0	0	0	3.10619	0	0	0	0	0	3.20982	0	0	0	0	0	0	0	2.4141	0	0	0	0	0	0	5.21288	0	0	3.88653	4.47796	0	0	0	0	1.98776	4.98895	1.74373	0	2.30813	0
bc9911a3ab7e539bfa01bb06a3596393	Bacteria	Firmicutes	Clostridia	Clostridiales	Clostridiaceae 1	Clostridium sensu stricto 11	unclassified Clostridium sensu stricto 11	2.2318	0	0	0	0	0	0	0	0	0	0	0	0	0	0	0	0	1.9552	0	0	2.53052	0	0	0	0	0	0	2.38963	0	0	3.40882	2.35788	0	0	0	0	0	1.77633	0	0	0	0
82fa427548f53e66d681aed663d2c2b2	Bacteria	Firmicutes	Clostridia	Clostridiales	Clostridiaceae 1	Clostridium sensu stricto 12	magnum DSM 2767	0	0	0	0	0	0	0	0	0	0	0	0	0	0	0	0	0	0	0	0	0	0	0	0	0	0	0	0	0	0	0	0	0	0	0	0	0	0	0	0	0	0
edf46ebadd2618dba7b344f97ab5ac86	Bacteria	Firmicutes	Clostridia	Clostridiales	Clostridiaceae 1	Clostridium sensu stricto 12	magnum DSM 2767	0	0	0	0	0	0	0	0	0	0	0	0	0	0	0	0	0	0	0	0	0	0	0	0	0	0	0	0	2.02979	0	0	0	0	0	0	0	0	2.3707	0	0	0	0
2f82422de657bd8c4015509498ece3bd	Bacteria	Firmicutes	Clostridia	Clostridiales	Clostridiaceae 1	Clostridium sensu stricto 12	unclassified Clostridium sensu stricto 12	0	0	0	0	0	0	0	0	0	0	0	0	0	0	0	0	0	0	0	0	0	0	0	0	0	0	0	0	0	0	0	6.14521	0	0	0	0	0	0	2.28068	0	3.79715	1.91778
824c5d76bc22af92e1db475ed6800740	Bacteria	Firmicutes	Clostridia	Clostridiales	Clostridiaceae 1	Clostridium sensu stricto 12	unclassified Clostridium sensu stricto 12	0	0	0	0	0	0	0	0	0	0	0	0	0	0	0	0	0	0	0	0	0	0	0	0	0	0	0	0	0	0	0	2.77441	0	0	0	0	0	0	0	0	0	0
f557a48a6f2e3a70df5203506a13897e	Bacteria	Firmicutes	Clostridia	Clostridiales	Clostridiaceae 1	Clostridium sensu stricto 12	unclassified Clostridium sensu stricto 12	0	0	0	0	0	0	0	0	0	0	0	0	0	0	0	0	0	0	0	0	0	0	0	0	0	0	0	0	0	0	0	0	0	0	0	0	0	3.93647	0	0	0	0
24685162e672f732d5f42f81fac51db3	Bacteria	Firmicutes	Clostridia	Clostridiales	Clostridiaceae 1	Clostridium sensu stricto 12	uncultured Clostridium sensu stricto 12	0	0	0	0	0	0	0	0	0	0	0	0	0	0	0	0	0	0	0	0	0	0	0	0	0	0	0	0	0	0	0	0	0	0	0	0	0	0	0	0	0	0
19645c06dec4a4cef0a42981aa3b8fb1	Bacteria	Firmicutes	Clostridia	Clostridiales	Clostridiaceae 1	Clostridium sensu stricto 13	unclassified Clostridium sensu stricto 13	0	0	0	0	0	0	0	0	0	0	0	0	0	0	0	0	0	0	0	0	0	0	0	0	0	0	0	0	0	0	0	0	0	0	0	0	2.63297	0	0	0	1.82192	0
3f50d8fd7f225f7fc9a026ef6dcfd10c	Bacteria	Firmicutes	Clostridia	Clostridiales	Clostridiaceae 1	Clostridium sensu stricto 13	unclassified Clostridium sensu stricto 13	0	0	0	0	0	0	0	0	0	0	0	0	0	0	0	0	0	0	0	0	0	0	0	0	0	0	0	1.88605	0	0	0	2.02289	0	0	0	0	0	0	0	0	0	0
560656378017340b3d4edfe14f5f6390	Bacteria	Firmicutes	Clostridia	Clostridiales	Clostridiaceae 1	Clostridium sensu stricto 13	unclassified Clostridium sensu stricto 13	0	0	0	0	0	0	0	0	0	0	0	0	0	0	0	0	0	0	0	0	0	0	0	0	0	0	0	3.51301	0	0	0	0	0	0	0	0	0	0	0	0	0	0
58065d330366b959afb02ea21e09929d	Bacteria	Firmicutes	Clostridia	Clostridiales	Clostridiaceae 1	Clostridium sensu stricto 13	unclassified Clostridium sensu stricto 13	0	0	0	0	0	0	0	0	0	0	0	0	0	0	0	0	0	1.9552	0	0	0	0	0	0	0	0	0	0	0	0	0	0	0	0	0	0	0	0	0	0	0	0
645d52cfc83435e6f7169e95576f200b	Bacteria	Firmicutes	Clostridia	Clostridiales	Clostridiaceae 1	Clostridium sensu stricto 13	unclassified Clostridium sensu stricto 13	0	0	0	0	0	0	0	0	0	0	0	0	0	0	0	0	0	0	0	0	0	0	0	0	0	0	0	0	0	0	0	2.03732	0	0	0	0	0	4.90033	0	0	0	0
66cd1060a10b1bb56b3dda5de4b3d03b	Bacteria	Firmicutes	Clostridia	Clostridiales	Clostridiaceae 1	Clostridium sensu stricto 13	unclassified Clostridium sensu stricto 13	0	0	0	0	0	0	0	0	0	0	0	0	0	0	0	0	0	0	0	0	0	0	0	0	0	0	0	2.62879	0	0	1.85025	4.02494	0	0	0	0	0	0	0	0	1.64402	0
ae31a895c0a1212c5da708e8356e0900	Bacteria	Firmicutes	Clostridia	Clostridiales	Clostridiaceae 1	Clostridium sensu stricto 13	unclassified Clostridium sensu stricto 13	0	0	0	0	0	0	0	0	0	0	0	0	0	0	0	0	0	0	0	0	0	1.52573	0	0	0	0	0	0	0	0	0	0	0	0	0	0	0	0	0	0	0	0
e81e2a7b68499946228b78adfaa5f837	Bacteria	Firmicutes	Clostridia	Clostridiales	Clostridiaceae 1	Clostridium sensu stricto 13	unclassified Clostridium sensu stricto 13	0	0	0	0	0	0	0	0	0	0	0	0	0	0	0	0	1.50157	0	0	0	0	1.77714	0	1.66088	1.43859	0	0	0	0	0	0	0	0	0	2.48215	0	0	0	0	0	0	0
0bbd014fdf7603c17405ae243ba6b730	Bacteria	Firmicutes	Clostridia	Clostridiales	Clostridiaceae 1	Clostridium sensu stricto 14	Clostridium BL-30	0	0	0	0	0	0	0	0	0	0	0	0	0	0	0	0	0	0	0	0	0	0	0	0	0	0	0	0	0	0	0	5.13726	0	0	0	0	0	4.3231	0	0	0	0
a0c99592eb9b534147f3516a40c724de	Bacteria	Firmicutes	Clostridia	Clostridiales	Clostridiaceae 1	Clostridium sensu stricto 14	uncultured Clostridium sensu stricto 14	0	0	0	0	0	0	0	0	0	0	0	0	0	0	0	0	0	0	0	0	0	0	0	0	0	0	0	0	0	0	0	0	0	0	0	0	0	3.92269	0	0	0	0
9df5efdc8f800100a5d93ef751683dbc	Bacteria	Firmicutes	Clostridia	Clostridiales	Clostridiaceae 1	Clostridium sensu stricto 15	acetireducens DSM 10703	0	0	0	0	0	0	0	0	0	0	0	0	0	0	0	0	0	0	0	0	0	0	0	0	0	0	0	0	0	0	0	0	0	0	0	0	0	0	0	0	1.91044	0
0e15bc40b9900c63fb9bb69082c05614	Bacteria	Firmicutes	Clostridia	Clostridiales	Clostridiaceae 1	Clostridium sensu stricto 15	tetani 12124569	0	0	0	0	0	0	0	0	0	0	0	0	0	0	0	0	0	0	0	0	0	0	0	0	0	0	0	0	0	0	0	2.02289	0	0	0	0	0	0	0	0	0	0
dd2e447c1c743354afc0d5cf7038689a	Bacteria	Firmicutes	Clostridia	Clostridiales	Clostridiaceae 1	Clostridium sensu stricto 15	tetani 12124569	0	0	0	0	0	0	0	0	0	0	0	0	0	0	0	0	0	0	0	0	0	0	0	0	0	0	0	0	0	2.11965	0	4.2615	0	0	0	0	0	0	0	0	0	0
05e03b2c425c3d523f71e011fa48f93b	Bacteria	Firmicutes	Clostridia	Clostridiales	Clostridiaceae 1	Clostridium sensu stricto 15	uncultured Clostridium sensu stricto 15	0	0	0	0	0	0	0	0	0	0	0	0	0	0	0	0	0	0	0	0	0	0	0	0	0	0	0	0	0	0	0	0	0	0	0	0	2.6665	0	3.37795	0	3.29822	0
5b03264ddd5ce4074403d91fc576caa2	Bacteria	Firmicutes	Clostridia	Clostridiales	Clostridiaceae 1	Clostridium sensu stricto 15	uncultured Clostridium sensu stricto 15	0	0	0	0	0	0	0	0	0	0	0	0	0	0	0	0	0	0	0	0	0	0	0	0	0	0	0	0	0	0	0	0	0	0	0	0	0	0	0	0	2.35094	0
bb77f65299a210ab4a59529fae96de18	Bacteria	Firmicutes	Clostridia	Clostridiales	Clostridiaceae 1	Clostridium sensu stricto 15	uncultured Clostridium sensu stricto 15	0	0	0	0	0	0	1.55147	0	0	0	0	0	0	0	0	0	0	0	0	0	0	0	0	0	0	0	0	0	0	0	0	0	0	0	0	0	0	0	0	0	0	0
f595f5d669e05666dd15868c52558b6f	Bacteria	Firmicutes	Clostridia	Clostridiales	Clostridiaceae 1	Clostridium sensu stricto 15	uncultured Clostridium sensu stricto 15	0	0	0	0	0	0	0	0	0	0	0	0	0	0	0	0	0	0	0	0	0	0	0	0	0	0	0	0	0	0	0	0	0	0	0	0	0	0	0	0	0	0
fd2dbe09956b4d24ee469ca06bf085e6	Bacteria	Firmicutes	Clostridia	Clostridiales	Clostridiaceae 1	Clostridium sensu stricto 15	uncultured Clostridium sensu stricto 15	4.3102	0	0	0	2.23677	0	0	2.48476	0	3.47768	0	0	0	3.27065	0	0	0	0	0	0	0	0	0	0	0	0	0	0	0	0	0	6.00082	0	0	0	3.87252	5.28815	3.56881	5.65812	3.676	5.67353	5.4348
df181359006731f36c155e9d81bca7d9	Bacteria	Firmicutes	Clostridia	Clostridiales	Clostridiaceae 1	Clostridium sensu stricto 18	botulinum	0	0	0	0	0	0	0	0	0	0	0	0	0	0	0	1.66509	0	0	0	2.771	0	4.55538	0	0	0	0	0	0	1.88675	2.61419	0	2.1872	0	0	0	0	0	0	0	0	0	0
4934044b019822dc96865c5045c06bbb	Bacteria	Firmicutes	Clostridia	Clostridiales	Clostridiaceae 1	Clostridium sensu stricto 18	Clostridium mt5	0	0	0	0	0	0	0	0	0	0	0	0	0	0	0	0	0	0	0	0	0	0	0	0	0	0	0	0	0	0	0	0	0	0	0	0	0	0	0	0	0	0
57dd30c0e59a752fcf6c2a4a73fa821a	Bacteria	Firmicutes	Clostridia	Clostridiales	Clostridiaceae 1	Clostridium sensu stricto 18	Clostridium mt5	3.88092	0	0	0	0	0	0	0	0	0	0	0	0	0	0	0	0	0	0	0	0	0	0	0	0	0	0	0	0	0	0	5.51262	0	0	0	2.90853	5.32187	3.59221	5.1179	0	5.76738	6.52708
11938eb609ec7e387b2892607bd5a806	Bacteria	Firmicutes	Clostridia	Clostridiales	Clostridiaceae 1	Clostridium sensu stricto 18	unclassified Clostridium sensu stricto 18	0	0	0	0	0	0	0	0	0	0	0	1.76647	0	0	0	0	0	0	0	0	0	0	0	0	0	0	0	0	0	0	0	0	0	0	0	0	0	0	0	0	0	0
5196731aaf4bc7f39acfe9414d62146d	Bacteria	Firmicutes	Clostridia	Clostridiales	Clostridiaceae 1	Clostridium sensu stricto 18	unclassified Clostridium sensu stricto 18	0	0	0	0	0	0	0	0	0	0	1.85701	0	0	0	0	0	0	0	0	0	0	0	0	0	0	0	0	0	0	0	0	0	0	0	0	0	0	0	0	0	0	0
5b8d7c6b13fba3fc68c9c0e20b71ea66	Bacteria	Firmicutes	Clostridia	Clostridiales	Clostridiaceae 1	Clostridium sensu stricto 18	unclassified Clostridium sensu stricto 18	0	0	0	0	0	0	0	0	0	0	0	0	0	0	0	0	0	0	0	0	0	0	0	0	0	0	0	0	0	0	0	0	0	0	0	0	0	0	0	1.77609	0	0
91cbfbc89a3b0e9bfae5955823b2ffbc	Bacteria	Firmicutes	Clostridia	Clostridiales	Clostridiaceae 1	Clostridium sensu stricto 18	unclassified Clostridium sensu stricto 18	0	0	0	0	0	0	0	0	0	0	0	0	0	0	0	0	0	0	0	0	0	0	0	0	0	0	0	0	0	0	0	4.36809	0	0	0	0	2.62162	4.9645	2.74517	4.09058	1.86686	0
a45cec2f048d912e5a4e7acacb3bc88c	Bacteria	Firmicutes	Clostridia	Clostridiales	Clostridiaceae 1	Clostridium sensu stricto 18	unclassified Clostridium sensu stricto 18	0	0	0	0	0	0	0	0	0	0	0	0	0	0	0	0	0	0	0	0	0	0	0	0	0	0	0	0	0	0	0	0	0	0	0	0	0	0	0	1.58029	0	0
c62a9cf2538fa305d6876e3e9d3822b9	Bacteria	Firmicutes	Clostridia	Clostridiales	Clostridiaceae 1	Clostridium sensu stricto 18	unclassified Clostridium sensu stricto 18	0	0	0	0	0	0	0	0	0	0	0	0	0	0	0	0	0	2.20073	0	0	0	0	0	0	0	0	0	0	0	0	0	0	0	0	0	0	0	0	0	0	0	0
ef24f33543708a5b43f6489c944ff732	Bacteria	Firmicutes	Clostridia	Clostridiales	Clostridiaceae 1	Clostridium sensu stricto 18	unclassified Clostridium sensu stricto 18	0	0	0	0	0	0	0	0	0	0	0	0	0	0	0	0	0	0	0	0	0	0	0	0	0	0	0	0	0	0	0	0	0	0	0	0	0	0	0	0	0	0
15fc94175f8b09acf13d3628e5318d02	Bacteria	Firmicutes	Clostridia	Clostridiales	Clostridiaceae 1	Clostridium sensu stricto 2	uncultured Clostridium sensu stricto 2	0	0	0	0	0	0	0	0	0	0	0	0	0	0	0	0	0	0	0	0	0	0	0	0	0	0	0	0	0	0	0	1.78709	0	0	0	0	0	0	0	0	2.93302	0
2637c3e678fa1422caeb32269617e935	Bacteria	Firmicutes	Clostridia	Clostridiales	Clostridiaceae 1	Clostridium sensu stricto 2	uncultured Clostridium sensu stricto 2	0	0	0	0	0	0	0	0	0	0	0	0	0	0	0	0	0	0	0	0	0	0	0	0	0	0	0	0	0	0	0	2.77441	0	0	0	0	0	0	0	0	0	0
8d5ecba2cbb96c5e2e01b8b9fced7e06	Bacteria	Firmicutes	Clostridia	Clostridiales	Clostridiaceae 1	Clostridium sensu stricto 3	uncultured Clostridium sensu stricto 3	0	0	0	0	0	0	0	0	0	0	0	0	0	0	0	0	0	0	0	0	0	0	0	0	0	0	0	0	0	0	0	2.23806	0	0	0	0	0	2.95289	0	0	0	0
c5a500e4826fb9159d7d65d8114d2e02	Bacteria	Firmicutes	Clostridia	Clostridiales	Clostridiaceae 1	Clostridium sensu stricto 4	unclassified Clostridium sensu stricto 4	0	0	0	0	0	0	0	0	0	2.46996	0	0	0	4.1197	0	0	0	0	0	0	0	0	0	0	1.53044	0	0	0	0	0	0	4.8429	0	0	0	0	0	0	2.00724	0	0	0
f99ed0a6503a23206abf40680876f20e	Bacteria	Firmicutes	Clostridia	Clostridiales	Clostridiaceae 1	Clostridium sensu stricto 4	unclassified Clostridium sensu stricto 4	0	0	0	0	0	0	0	0	0	0	0	0	0	0	0	0	0	0	0	0	0	0	0	0	0	0	0	0	0	0	0	0	0	0	0	0	0	0	0	0	0	0
17ff9cd648045b208e728e2282d19bd6	Bacteria	Firmicutes	Clostridia	Clostridiales	Clostridiaceae 1	Clostridium sensu stricto 7	botulinum	3.09937	0	0	0	1.55832	0	1.65917	3.57705	0	4.41655	0	2.22048	3.91042	5.31461	0	0	0	0	0	0	2.24265	0	0	0	0	0	0	2.01503	0	0	3.01709	1.94849	0	0	0	4.1103	6.99739	4.71557	6.58949	2.41244	6.97925	7.9838
35548550063f19a470305fd8ca9e9bdf	Bacteria	Firmicutes	Clostridia	Clostridiales	Clostridiaceae 1	Clostridium sensu stricto 7	botulinum	0	0	0	0	0	0	0	0	0	0	0	3.5896	0	0	0	0	0	3.55966	0	0	0	0	0	0	0	0	0	0	1.72796	0	0	3.23507	0	0	0	0	0	1.7137	0	0	0	0
1a56fea303446b11d96b47f2c67a019b	Bacteria	Firmicutes	Clostridia	Clostridiales	Clostridiaceae 1	Clostridium sensu stricto 7	unclassified Clostridium sensu stricto 7	0	0	0	0	0	0	0	0	0	0	0	0	0	0	0	0	0	0	0	0	0	0	0	0	0	0	0	0	0	0	0	2.4362	0	0	0	0	0	3.87101	0	0	0	0
5a7ac540c886af6d90da6713da4c25cf	Bacteria	Firmicutes	Clostridia	Clostridiales	Clostridiaceae 1	Clostridium sensu stricto 7	unclassified Clostridium sensu stricto 7	0	0	0	0	2.05226	0	0	3.03681	0	2.5836	0	0	0	2.90039	0	0	0	0	0	0	0	0	0	1.6945	0	0	0	0	0	0	0	4.46201	0	0	0	3.21616	4.44061	3.47751	4.97127	3.28716	5.49301	4.21697
9752a4351aa39132b3ee0eb7c9a43dd0	Bacteria	Firmicutes	Clostridia	Clostridiales	Clostridiaceae 1	Clostridium sensu stricto 7	unclassified Clostridium sensu stricto 7	0	0	0	0	0	0	0	0	0	0	2.14714	0	0	0	0	0	0	0	0	0	0	0	0	0	0	0	0	0	0	0	0	0	0	0	0	0	0	0	0	0	0	0
99ca4a4c84e3ce76595fba2f4f4c3707	Bacteria	Firmicutes	Clostridia	Clostridiales	Clostridiaceae 1	Clostridium sensu stricto 7	unclassified Clostridium sensu stricto 7	0	0	0	0	0	0	0	0	0	0	0	0	0	0	0	0	0	0	0	0	0	0	0	0	0	0	0	0	0	0	0	0	0	0	0	0	0	0	0	0	0	0
a125648a3bf5f22efcbc9ea910dbda99	Bacteria	Firmicutes	Clostridia	Clostridiales	Clostridiaceae 1	Clostridium sensu stricto 7	unclassified Clostridium sensu stricto 7	0	0	0	0	0	0	0	0	0	0	0	0	0	0	0	0	0	0	0	0	0	0	0	0	0	0	0	0	0	0	0	0	0	0	0	0	0	0	0	0	0	0
c645f48e08601178b135a7bfb7b3a260	Bacteria	Firmicutes	Clostridia	Clostridiales	Clostridiaceae 1	Clostridium sensu stricto 7	unclassified Clostridium sensu stricto 7	0	0	0	0	0	0	0	0	0	0	0	0	0	0	0	0	0	0	0	0	0	0	0	0	0	0	0	0	0	0	0	2.5001	0	0	0	0	0	2.48762	0	0	0	0
e7f8ddc873e852302e16cb87cf91cf15	Bacteria	Firmicutes	Clostridia	Clostridiales	Clostridiaceae 1	Clostridium sensu stricto 7	unclassified Clostridium sensu stricto 7	0	0	0	0	0	0	0	0	0	0	0	0	0	0	0	0	0	0	0	0	0	0	0	0	0	0	0	0	0	0	0	0	0	0	0	0	2.53953	0	0	0	0	0
fbb8ff6ab021ddb60cfb4c5147b3d6f2	Bacteria	Firmicutes	Clostridia	Clostridiales	Clostridiaceae 1	Clostridium sensu stricto 7	unclassified Clostridium sensu stricto 7	0	0	0	0	0	0	0	0	0	0	0	0	0	0	0	0	0	0	0	0	0	0	0	0	0	0	0	0	0	0	0	0	0	0	0	0	0	0	0	0	0	0
1bbf73b9db1a52ab2719245bf6c198ae	Bacteria	Firmicutes	Clostridia	Clostridiales	Clostridiaceae 1	Clostridium sensu stricto 7	uncultured Clostridium sensu stricto 7	0	0	0	0	0	0	0	0	0	0	0	0	0	0	0	0	0	0	0	0	0	0	0	0	0	0	0	0	0	0	0	0	0	0	0	0	0	2.27272	0	0	0	0
4bc0c6529dc2d5dac9ae859ef5b5bdb4	Bacteria	Firmicutes	Clostridia	Clostridiales	Clostridiaceae 1	Clostridium sensu stricto 7	uncultured Clostridium sensu stricto 7	0	0	0	0	0	0	0	0	0	0	0	0	0	0	0	0	0	0	0	0	0	0	0	0	0	0	0	0	0	0	0	0	0	0	0	0	0	0	0	0	0	0
8d477fee7f68392b2cb5d12d97745586	Bacteria	Firmicutes	Clostridia	Clostridiales	Clostridiaceae 1	Clostridium sensu stricto 7	uncultured Clostridium sensu stricto 7	0	0	0	0	0	0	0	0	0	0	0	0	0	0	0	0	0	0	0	0	0	0	0	0	0	0	0	0	0	0	0	0	0	0	0	0	2.9916	4.34047	2.81563	3.62876	0	0
c0348bd16f3f6bbbb5e66be724c91cfc	Bacteria	Firmicutes	Clostridia	Clostridiales	Clostridiaceae 1	Clostridium sensu stricto 7	uncultured Clostridium sensu stricto 7	0	0	0	0	0	0	0	0	0	0	0	0	0	0	0	0	0	0	0	0	0	0	0	0	0	0	0	0	0	0	0	2.20009	0	0	0	0	0	0	0	0	0	0
e47e4254790de33c0a9118e133548475	Bacteria	Firmicutes	Clostridia	Clostridiales	Clostridiaceae 1	Clostridium sensu stricto 7	uncultured Clostridium sensu stricto 7	0	0	0	0	0	0	0	0	0	0	0	0	0	0	0	0	0	0	0	0	0	0	0	0	0	0	0	0	0	0	0	0	0	0	0	0	0	0	0	0	0	0
f558c777e4177135cede63492a4e9526	Bacteria	Firmicutes	Clostridia	Clostridiales	Clostridiaceae 1	Clostridium sensu stricto 7	uncultured Clostridium sensu stricto 7	0	0	3.08536	0	0	0	0	0	0	0	0	0	0	0	0	0	0	2.75604	0	0	0	0	0	0	0	0	0	0	0	0	0	3.99937	0	0	0	0	0	2.3571	0	0	0	0
e37d659d2e177cc19cfe5a13a98642d7	Bacteria	Firmicutes	Clostridia	Clostridiales	Clostridiaceae 1	Clostridium sensu stricto 8	uncultured Clostridium sensu stricto 8	0	0	1.91166	0	0	0	0	0	0	0	0	0	0	0	0	0	0	0	0	0	0	0	0	0	0	0	0	0	0	0	0	2.31114	0	0	0	0	2.71004	2.08754	2.46733	4.78092	4.96875	2.92576
a884f42c0dcfcf7b4d175db419486865	Bacteria	Firmicutes	Clostridia	Clostridiales	Clostridiaceae 1	Clostridium sensu stricto 9	unclassified Clostridium sensu stricto 9	1.99746	0	0	0	0	0	0	0	0	0	0	0	0	0	0	0	0	0	0	0	0	0	0	0	0	0	0	0	0	0	0	0	0	0	0	0	0	0	0	0	0	0
f1a48551b4e962a13ae187a4e6daf6af	Bacteria	Firmicutes	Clostridia	Clostridiales	Clostridiaceae 1	Fervidicella	uncultured Fervidicella	0	0	0	0	0	0	0	0	0	0	0	0	0	0	0	0	0	0	0	0	0	0	0	0	0	0	0	0	0	0	0	2.28719	0	0	0	0	0	0	0	0	0	0
60cb29621a8fe29f278bae5f9ecdefda	Bacteria	Firmicutes	Clostridia	Clostridiales	Clostridiaceae 1	Fonticella	uncultured Fonticella	0	0	0	0	0	0	0	0	0	0	0	0	0	0	0	0	0	0	0	0	0	0	0	0	0	0	0	0	0	0	0	0	0	0	0	0	0	1.81662	0	0	0	0
846eb576efbb30d02861310d860026a7	Bacteria	Firmicutes	Clostridia	Clostridiales	Clostridiaceae 1	Fonticella	uncultured Fonticella	0	0	0	0	0	0	0	0	0	0	0	0	0	0	0	0	0	0	0	0	0	0	0	0	0	0	0	0	0	0	0	0	0	0	0	0	0	0	0	0	0	0
2ae639af543303bbeb05c0f9bc5a1f2b	Bacteria	Firmicutes	Clostridia	Clostridiales	Clostridiaceae 1	Haloimpatiens	unclassified Haloimpatiens	0	0	0	0	0	0	0	0	0	0	0	0	0	0	0	0	0	0	0	0	0	0	0	0	0	0	0	0	0	0	0	3.40048	0	0	0	0	0	0	0	0	0	0
37e1cd1027e09f78d66a515d2b4d46ff	Bacteria	Firmicutes	Clostridia	Clostridiales	Clostridiaceae 1	Haloimpatiens	unclassified Haloimpatiens	0	0	0	0	0	0	0	0	0	0	0	0	0	0	0	0	0	0	0	0	0	0	0	0	0	0	0	0	0	0	0	0	0	0	0	0	0	0	0	0	0	0
e8e329ff31283190d3cafb39c7c44ad5	Bacteria	Firmicutes	Clostridia	Clostridiales	Clostridiaceae 1	Haloimpatiens	unclassified Haloimpatiens	0	0	0	0	0	0	0	0	0	0	0	0	0	0	0	0	0	0	0	0	0	0	0	0	0	0	0	0	0	0	0	2.28719	0	0	0	0	0	0	0	0	0	0
0134230bc0f0950aa3b2c534e7b16a5e	Bacteria	Firmicutes	Clostridia	Clostridiales	Clostridiaceae 1	Hathewaya	limosa	0	0	0	0	0	0	0	0	0	0	0	0	0	0	0	0	0	0	0	0	0	0	0	0	0	0	0	0	0	0	1.85025	3.74184	0	0	0	0	2.81345	0	0	0	0	3.14929
2477e824feaa3586ce9863d90e438802	Bacteria	Firmicutes	Clostridia	Clostridiales	Clostridiaceae 1	Hathewaya	limosa	3.34411	0	0	0	0	0	0	0	0	0	0	0	0	0	0	0	0	0	0	0	0	0	0	0	0	0	0	0	0	0	0	0	0	0	0	0	0	0	0	0	0	0
7026ac43a751f753b316d1526f7c1742	Bacteria	Firmicutes	Clostridia	Clostridiales	Clostridiaceae 1	Hathewaya	limosa	0	0	0	0	0	0	0	0	0	0	0	0	0	0	0	0	0	0	0	0	0	0	0	0	0	0	0	0	0	0	0	0	0	0	0	0	0	0	0	0	0	0
7a10d3931718658c5e0d31de884adfed	Bacteria	Firmicutes	Clostridia	Clostridiales	Clostridiaceae 1	Hathewaya	limosa	0	0	0	0	0	0	0	0	0	0	0	0	0	0	0	0	0	0	0	0	0	0	0	0	0	0	0	0	0	5.46021	0	0	0	0	0	0	0	0	0	0	0	0
80ca24142095932c7b76c12cde0291dd	Bacteria	Firmicutes	Clostridia	Clostridiales	Clostridiaceae 1	Hathewaya	limosa	3.34411	1.881	5.00512	1.55625	3.82694	4.24651	2.73982	2.99245	0	3.17332	2.54637	2.0909	3.77067	3.76837	2.86266	2.78316	2.1688	5.76122	0	4.73517	4.37214	2.78092	2.51739	4.44136	4.52503	3.16629	2.4298	1.88605	1.96004	8.6884	5.08198	7.8987	2.17795	2.24968	3.35584	5.04287	7.11289	4.95776	6.74878	3.64732	7.83692	7.88128
ba7a293476bcc79861e7952d9956b0e9	Bacteria	Firmicutes	Clostridia	Clostridiales	Clostridiaceae 1	Hathewaya	limosa	2.80445	0	0	0	0	0	0	0	0	0	0	0	0	0	0	0	0	0	0	0	0	0	0	0	0	0	0	0	0	0	0	0	0	0	0	0	0	0	0	0	0	0
a7dc102db1e36ad8114e65fda4f3c671	Bacteria	Firmicutes	Clostridia	Clostridiales	Clostridiaceae 1	Hathewaya	rennanqilfy33	0	0	0	0	0	0	0	0	0	0	0	0	0	0	0	0	0	0	0	0	0	0	0	0	0	2.64751	0	0	0	0	0	3.06239	0	0	0	0	0	3.9903	0	0	0	0
e73935921b6f0f94730f152ca0aa4eb9	Bacteria	Firmicutes	Clostridia	Clostridiales	Clostridiaceae 1	Hathewaya	rennanqilfy33	1.46496	0	0	0	0	0	0	0	0	0	0	0	0	0	0	0	0	0	0	0	0	0	0	0	0	0	0	0	0	0	0	3.49761	0	0	0	1.97795	1.81908	0	3.81632	0	3.00849	2.12342
0eaaeade7266138950856eeb973aa116	Bacteria	Firmicutes	Clostridia	Clostridiales	Clostridiaceae 1	Hathewaya	unclassified Hathewaya	0	0	0	0	0	0	0	0	0	0	0	0	1.94621	0	0	0	0	0	0	0	5.48049	2.30872	0	0	0	0	0	0	0	0	1.85025	1.62457	0	0	0	0	0	0	2.00724	0	0	0
243a8e7b35c3642f8fc29600401fcb86	Bacteria	Firmicutes	Clostridia	Clostridiales	Clostridiaceae 1	Hathewaya	unclassified Hathewaya	0	0	0	0	0	0	0	0	0	0	0	0	0	0	0	0	0	0	0	0	0	0	0	0	0	0	0	0	0	0	0	0	0	0	0	0	0	0	1.66958	4.09445	0	0
ec669244ec1531826063a4f7e28382d2	Bacteria	Firmicutes	Clostridia	Clostridiales	Clostridiaceae 1	Hathewaya	unclassified Hathewaya	0	0	0	0	0	0	0	0	0	0	0	0	0	0	0	0	0	0	0	0	0	0	0	0	0	0	0	0	0	0	0	2.783	0	0	0	0	0	0	0	0	0	0
05faaad87157cfe58671a5924c09591e	Bacteria	Firmicutes	Clostridia	Clostridiales	Clostridiaceae 1	Sarcina	uncultured Sarcina	3.94828	0	0	0	0	0	1.94108	2.03786	0	0	0	4.14576	2.39008	0	5.27207	0	1.99892	0	0	0	1.88264	3.45732	0	0	0	0	1.92534	0	0	0	0	1.88608	0	0	0	0	0	0	0	0	0	0
df5eefd9cdb7079bdacae9fee6c691c3	Bacteria	Firmicutes	Clostridia	Clostridiales	Clostridiaceae 1	Sarcina	uncultured Sarcina	0	0	0	0	0	0	0	0	2.55758	0	0	0	0	0	0	0	0	0	0	0	0	0	0	0	0	0	0	0	0	0	0	0	0	0	0	0	0	0	0	0	0	0
0aeecfcaa5b36e556813a1f11caad987	Bacteria	Firmicutes	Clostridia	Clostridiales	Clostridiaceae 1	unclassified Clostridiaceae 1	unclassified Clostridiaceae 1	0	0	0	0	0	0	0	0	0	0	0	0	0	0	0	0	0	0	0	0	0	0	0	0	0	0	0	0	0	0	0	0	0	0	0	0	0	0	0	0	0	0
1f35eb1a970d561bfcfa5829d231bc7d	Bacteria	Firmicutes	Clostridia	Clostridiales	Clostridiaceae 1	unclassified Clostridiaceae 1	unclassified Clostridiaceae 1	0	0	0	0	0	0	0	0	0	0	0	0	0	0	0	0	0	0	0	0	0	0	0	0	0	0	0	0	0	0	0	4.05007	0	0	0	0	0	0	0	0	0	0
316b4444773d334c9c88fb9506f59275	Bacteria	Firmicutes	Clostridia	Clostridiales	Clostridiaceae 1	unclassified Clostridiaceae 1	unclassified Clostridiaceae 1	0	0	0	0	0	0	0	0	0	0	0	0	0	0	0	0	0	0	0	0	0	0	0	0	0	0	0	0	0	0	0	5.16709	0	0	0	0	0	0	0	0	0	0
4138fdf9d2ad8b8433ff286854952ca1	Bacteria	Firmicutes	Clostridia	Clostridiales	Clostridiaceae 1	unclassified Clostridiaceae 1	unclassified Clostridiaceae 1	0	0	0	0	0	0	0	0	0	0	0	0	0	0	0	0	0	0	0	0	0	0	0	0	0	0	0	0	0	0	0	0	0	0	0	0	0	0	2.55232	0	4.32311	2.19812
428339dda549be4aa021ad39170272a4	Bacteria	Firmicutes	Clostridia	Clostridiales	Clostridiaceae 1	unclassified Clostridiaceae 1	unclassified Clostridiaceae 1	0	0	0	0	0	0	0	2.60749	0	0	0	3.07645	0	0	0	0	0	0	0	0	0	2.42897	0	0	0	0	0	0	0	0	0	7.89574	0	0	0	1.93898	2.4779	0	5.28863	0	6.34811	2.00359
5926aede770b718b1d27017cd2b743e2	Bacteria	Firmicutes	Clostridia	Clostridiales	Clostridiaceae 1	unclassified Clostridiaceae 1	unclassified Clostridiaceae 1	0	0	4.74844	0	0	0	0	0	0	0	0	0	0	0	0	0	0	6.56263	0	5.71585	4.95237	0	0	3.01483	0	0	0	3.94513	2.84135	0	0	0	0	0	1.71274	0	0	0	0	0	0	0
5e913be0954bddd0fedc95fac1a58cba	Bacteria	Firmicutes	Clostridia	Clostridiales	Clostridiaceae 1	unclassified Clostridiaceae 1	unclassified Clostridiaceae 1	0	0	0	0	0	0	0	0	0	0	0	0	0	0	0	0	0	0	0	0	0	0	0	0	0	0	0	0	0	0	0	0	0	0	0	0	0	5.87359	0	0	0	0
72b5ac5074301908e12edd97c52838d9	Bacteria	Firmicutes	Clostridia	Clostridiales	Clostridiaceae 1	unclassified Clostridiaceae 1	unclassified Clostridiaceae 1	0	0	0	0	0	0	0	0	0	0	0	0	0	0	0	0	0	0	0	0	0	0	0	0	0	0	0	0	0	0	0	2.65784	0	0	0	0	0	0	0	0	0	0
732b85cb82d6d86592e4dd9730d75542	Bacteria	Firmicutes	Clostridia	Clostridiales	Clostridiaceae 1	unclassified Clostridiaceae 1	unclassified Clostridiaceae 1	0	0	0	0	0	0	0	0	0	0	0	0	0	0	0	0	0	0	0	0	0	0	0	0	0	0	0	0	0	0	0	0	0	0	0	0	0	0	0	0	0	0
8756b0c0de1125c329194c619961d150	Bacteria	Firmicutes	Clostridia	Clostridiales	Clostridiaceae 1	unclassified Clostridiaceae 1	unclassified Clostridiaceae 1	0	0	0	0	0	0	0	0	0	0	0	0	0	0	0	0	0	0	0	0	0	0	0	0	0	0	0	0	0	0	0	0	0	0	0	0	0	0	0	0	0	0
87cec3ded79eaa9f3da69294b3b36166	Bacteria	Firmicutes	Clostridia	Clostridiales	Clostridiaceae 1	unclassified Clostridiaceae 1	unclassified Clostridiaceae 1	0	0	0	0	0	0	0	0	0	0	0	0	0	0	0	0	0	0	0	0	0	0	0	0	0	0	0	0	0	0	0	0	0	0	0	0	0	0	0	1.63445	0	0
8b8246ac1c5b588730cfa455c9810f5e	Bacteria	Firmicutes	Clostridia	Clostridiales	Clostridiaceae 1	unclassified Clostridiaceae 1	unclassified Clostridiaceae 1	0	0	0	0	0	0	0	0	0	0	0	0	0	0	0	0	0	0	0	0	0	0	0	0	0	0	0	0	0	0	0	0	0	0	0	0	0	2.67462	0	0	0	0
969fc45ce132d16ca8fa2096793a3a09	Bacteria	Firmicutes	Clostridia	Clostridiales	Clostridiaceae 1	unclassified Clostridiaceae 1	unclassified Clostridiaceae 1	0	0	0	0	0	0	0	0	0	0	0	0	0	0	0	0	0	0	0	0	0	0	0	0	0	0	0	0	0	0	0	0	0	0	0	0	0	0	0	0	0	0
9cb65ed101ba32b4ba4f38c4e8b595ec	Bacteria	Firmicutes	Clostridia	Clostridiales	Clostridiaceae 1	unclassified Clostridiaceae 1	unclassified Clostridiaceae 1	0	0	0	0	0	0	0	0	0	0	0	0	0	0	0	0	0	0	0	0	0	0	0	0	0	0	0	0	0	0	0	0	0	0	0	0	0	0	0	0	0	0
ae50b30f61e3124ef226130b0015863f	Bacteria	Firmicutes	Clostridia	Clostridiales	Clostridiaceae 1	unclassified Clostridiaceae 1	unclassified Clostridiaceae 1	0	0	0	0	0	0	0	0	0	0	0	0	0	0	0	0	0	0	0	0	0	0	0	0	0	0	0	0	0	0	0	2.57124	0	0	0	0	0	0	0	0	1.60918	0
ba4e07442e860fcdaae3fa482515681e	Bacteria	Firmicutes	Clostridia	Clostridiales	Clostridiaceae 1	unclassified Clostridiaceae 1	unclassified Clostridiaceae 1	0	0	0	0	0	0	0	0	0	0	0	0	0	0	0	0	0	0	0	0	0	0	0	0	0	0	0	0	0	0	0	1.88608	0	0	0	0	0	0	0	0	0	0
cf643ebe7b2175af1935661efd47f717	Bacteria	Firmicutes	Clostridia	Clostridiales	Clostridiaceae 1	unclassified Clostridiaceae 1	unclassified Clostridiaceae 1	1.99746	0	3.62533	1.50024	0	0	0	3.12164	0	0	0	0	0	0	0	0	1.41414	8.63184	0	7.67057	6.39341	0	0	4.65708	0	0	0	7.02318	2.84135	3.19632	2.85868	0	0	0	3.52398	0	0	1.83636	0	0	0	0
f38d8ce99db94616c3fbbccf0cc4576b	Bacteria	Firmicutes	Clostridia	Clostridiales	Clostridiaceae 1	unclassified Clostridiaceae 1	unclassified Clostridiaceae 1	3.21329	0	0	0	0	0	0	0	0	0	0	0	0	0	0	0	0	0	0	0	0	0	0	0	0	0	0	0	0	0	0	0	0	0	0	0	0	0	0	0	0	0
f7fb331b2bbc2f785f513e5d4ea838b7	Bacteria	Firmicutes	Clostridia	Clostridiales	Clostridiaceae 1	unclassified Clostridiaceae 1	unclassified Clostridiaceae 1	0	0	0	0	0	0	0	0	0	0	0	0	0	0	0	0	0	0	0	0	0	0	0	0	0	0	0	0	0	0	0	1.6808	0	0	0	0	0	2.3014	0	0	0	0
f834ba193dd5dba4cff848148526bac9	Bacteria	Firmicutes	Clostridia	Clostridiales	Clostridiaceae 1	unclassified Clostridiaceae 1	unclassified Clostridiaceae 1	0	0	0	0	0	0	0	0	0	0	0	0	0	0	0	0	0	0	0	0	0	0	0	0	0	0	0	0	0	0	0	0	0	0	0	0	0	1.91269	0	0	0	0
5c99eaa7d52c3a24ab50a8d5085c4a55	Bacteria	Firmicutes	Clostridia	Clostridiales	Clostridiaceae 1	uncultured Clostridiaceae 1	uncultured Clostridiaceae 1 SW002	0	0	0	0	0	0	0	0	0	0	0	0	0	0	0	0	0	0	0	0	0	0	0	0	0	0	0	0	0	0	0	0	0	0	0	0	0	0	0	0	0	0
865f9f3d758c367797b114a4a435b46a	Bacteria	Firmicutes	Clostridia	Clostridiales	Clostridiaceae 4	Crassaminicella	massiliense	0	0	0	0	0	0	0	0	0	0	0	0	0	0	0	0	0	0	0	0	0	0	0	0	0	0	0	0	0	0	0	4.94974	0	0	0	0	0	0	0	0	0	0
3c1da2609857446e9aeb9cd6507a49d4	Bacteria	Firmicutes	Clostridia	Clostridiales	Clostridiales Family XI	Anaerosalibacter	Anaerosalibacter	0	0	0	0	0	0	0	0	0	0	0	0	0	0	0	0	0	0	0	0	0	0	0	0	0	0	0	0	0	0	0	0	0	0	0	0	0	0	0	2.32951	0	0
e1a2fc633a8c8a971288aae766061d64	Bacteria	Firmicutes	Clostridia	Clostridiales	Clostridiales Family XI	Anaerosalibacter	Anaerosalibacter	0	0	1.63607	0	0	0	0	0	0	0	0	0	0	0	0	0	0	0	0	0	0	0	0	0	0	0	0	0	0	0	0	0	0	0	0	0	0	0	0	0	0	0
890e013619eabb2f7825bf73476ac034	Bacteria	Firmicutes	Clostridia	Clostridiales	Clostridiales Family XI	Clostridiales Family XI W5053	Clostridiales Family XI W5053 FK041	0	0	0	0	0	0	0	0	0	0	0	0	0	0	0	0	0	0	0	0	0	0	0	0	0	0	0	0	0	0	0	0	0	0	0	0	0	0	1.50875	0	0	0
58a6ae4752afdbd01e259c95a2d36e52	Bacteria	Firmicutes	Clostridia	Clostridiales	Clostridiales Family XI	Gallicola	uncultured Gallicola	0	0	0	0	0	0	0	0	0	0	0	0	0	0	2.25221	0	0	0	0	2.771	0	0	0	0	3.90396	0	0	0	0	0	0	0	0	0	2.99278	0	0	0	0	1.62378	0	0
30f84ff1f50be951962489138a6797f3	Bacteria	Firmicutes	Clostridia	Clostridiales	Clostridiales Family XI	Helcococcus	unclassified Helcococcus	0	0	0	0	0	0	0	0	0	0	0	0	0	0	0	0	0	0	0	3.4077	0	0	0	0	2.08506	0	0	0	0	2.88544	0	0	0	0	0	0	0	0	0	0	3.39855	0
4d09cc2dff62e0b8411d4f7e54b0e1cf	Bacteria	Firmicutes	Clostridia	Clostridiales	Clostridiales Family XI	Helcococcus	unclassified Helcococcus	0	0	0	0	0	0	0	0	0	0	0	0	0	0	0	0	0	0	0	0	0	0	0	0	0	0	0	0	0	0	0	0	0	0	0	0	0	0	0	0	0	0
6b276dc7dc99b4d61230bd886bb9ab22	Bacteria	Firmicutes	Clostridia	Clostridiales	Clostridiales Family XI	Helcococcus	unclassified Helcococcus	0	0	0	0	0	0	0	0	0	0	0	0	0	0	0	0	0	0	0	0	0	0	0	0	4.25037	0	0	0	0	0	0	0	0	0	0	0	0	0	2.55232	0	0	0
a5d8b855a39f3f63c5418b9e155f10eb	Bacteria	Firmicutes	Clostridia	Clostridiales	Clostridiales Family XI	Parvimonas	uncultured Parvimonas	0	0	0	0	0	0	0	0	0	0	0	0	0	0	0	0	0	0	0	0	0	0	0	0	0	0	0	0	0	0	0	0	0	0	0	0	0	0	0	0	0	0
49cd81956ad0eb73a7cde56593d24a9e	Bacteria	Firmicutes	Clostridia	Clostridiales	Clostridiales Family XI	Peptoniphilus	methioninivorax	2.52445	5.68454	1.96636	0	1.78251	2.26384	0	0	0	2.63722	0	0	0	4.09409	0	0	0	0	0	0	0	0	0	0	0	0	0	0	0	0	0	0	0	0	0	0	0	0	0	6.53293	0	2.85827
8a53d384f9bff68d3cf892b628cbe49f	Bacteria	Firmicutes	Clostridia	Clostridiales	Clostridiales Family XI	Peptoniphilus	methioninivorax	0	0	0	0	0	0	0	0	0	0	0	0	0	0	0	0	0	0	0	0	0	0	0	0	0	0	0	0	0	0	0	0	0	0	0	0	2.56346	0	2.94699	0	0	0
fb6fb8e19ac949bdda6561bccec97f74	Bacteria	Firmicutes	Clostridia	Clostridiales	Clostridiales Family XI	Peptoniphilus	methioninivorax	0	0	0	0	0	0	3.71753	0	0	0	0	0	0	0	0	0	0	0	0	0	0	0	0	0	0	0	0	0	0	0	0	0	0	0	0	0	2.24617	0	0	0	0	0
518a96ba7044f701707621de1772c6f2	Bacteria	Firmicutes	Clostridia	Clostridiales	Clostridiales Family XI	Peptoniphilus	stercorisuis	0	0	0	0	0	0	0	0	0	0	0	0	0	0	0	0	0	0	0	0	0	0	0	0	0	0	0	0	0	0	0	0	0	0	0	0	0	0	0	0	0	0
452bf035a2d8a08528a4326fc1f2becc	Bacteria	Firmicutes	Clostridia	Clostridiales	Clostridiales Family XI	Peptoniphilus	unclassified Peptoniphilus	0	0	0	0	0	0	0	0	0	0	0	0	0	0	0	0	0	0	0	0	0	0	0	0	1.4195	0	0	0	0	0	0	0	0	0	0	0	0	0	0	0	0	0
7836e8cdbff4048d07cc55c2c0e6619b	Bacteria	Firmicutes	Clostridia	Clostridiales	Clostridiales Family XI	Peptoniphilus	uncultured Peptoniphilus	1.55416	2.18632	0	0	0	0	2.61162	3.27766	0	0	1.49345	0	3.32533	0	0	0	2.22126	0	0	2.57336	0	0	0	0	0	0	0	0	3.38447	0	0	0	0	0	0	0	0	0	0	0	0	0
c1b248fa27e81ca95da43642440ff67e	Bacteria	Firmicutes	Clostridia	Clostridiales	Clostridiales Family XI	Tepidimicrobium	unclassified Tepidimicrobium	0	0	0	0	0	0	0	0	0	0	0	0	0	0	0	0	0	0	0	0	0	0	0	0	0	0	0	0	0	0	0	0	0	0	0	0	0	0	0	0	0	0
f4b1a0b9b1664ed493ce7a3b0cac7455	Bacteria	Firmicutes	Clostridia	Clostridiales	Clostridiales Family XI	Tepidimicrobium	uncultured Tepidimicrobium	1.9324	0	0	0	0	0	0	0	0	0	0	0	0	0	0	0	0	0	0	0	0	0	0	0	2.4662	0	0	0	0	1.7334	0	0	0	0	0	0	0	0	0	0	0	0
42530e5978d0593eeb0ce3a0fc475936	Bacteria	Firmicutes	Clostridia	Clostridiales	Clostridiales Family XI	Tissierella	creatinini	0	0	0	0	0	0	0	0	0	0	0	0	0	0	3.09225	0	0	0	0	0	0	0	0	0	0	0	0	0	0	0	0	0	0	0	0	0	0	0	0	0	0	0
114bc31c79f15508ec601b676e8db110	Bacteria	Firmicutes	Clostridia	Clostridiales	Clostridiales Family XI	Tissierella	unclassified Tissierella	0	0	0	0	0	0	0	0	0	0	0	0	0	0	0	0	0	0	0	2.83129	0	0	0	1.59119	3.87622	0	0	0	0	2.66667	0	0	0	0	3.20563	0	0	0	0	0	0	0
5782a960e88a42e56dc06c40fc6d6371	Bacteria	Firmicutes	Clostridia	Clostridiales	Clostridiales Family XI	Tissierella	unclassified Tissierella	0	0	0	0	0	0	0	0	0	0	0	0	0	0	0	0	0	0	0	0	0	0	0	0	2.93138	0	0	0	0	0	0	0	0	0	0	0	0	0	0	0	0	0
70cb0a42b8a41128f667e4b4b5949014	Bacteria	Firmicutes	Clostridia	Clostridiales	Clostridiales Family XI	Tissierella	unclassified Tissierella	0	0	0	0	0	0	0	0	0	0	0	0	0	0	0	0	0	0	0	0	0	0	0	0	2.55636	0	0	0	0	2.35106	0	0	0	0	0	0	0	0	0	0	1.99384	0
bfc5f3874012b85fd1c7ada3236f4123	Bacteria	Firmicutes	Clostridia	Clostridiales	Clostridiales Family XI	Tissierella	unclassified Tissierella	0	0	0	0	0	0	0	0	0	0	0	0	0	0	0	0	0	0	0	2.16848	0	0	0	0	0	0	0	0	0	0	0	0	0	0	1.96738	0	0	0	0	0	0	0
fad8fea6e862e6e49d258c6d68671d2f	Bacteria	Firmicutes	Clostridia	Clostridiales	Clostridiales Family XI	Tissierella	unclassified Tissierella	0	0	0	0	0	0	0	0	0	0	0	0	0	0	0	0	0	0	0	0	0	0	0	0	0	0	0	0	0	0	0	0	0	0	0	0	0	0	0	0	0	0
15841194d5ed193a28d3966b3fc5f827	Bacteria	Firmicutes	Clostridia	Clostridiales	Clostridiales Family XI	Tissierella	uncultured Tissierella	0	0	0	0	0	0	0	0	0	0	0	0	0	0	0	0	0	0	0	0	0	0	0	0	0	0	0	0	0	0	0	0	0	0	0	0	0	0	0	0	2.19521	0
1646ff803f08f008b2d5139638ed62d9	Bacteria	Firmicutes	Clostridia	Clostridiales	Clostridiales Family XI	Tissierella	uncultured Tissierella	0	0	0	0	0	0	0	0	0	0	0	0	0	0	0	0	0	0	0	0	0	0	0	0	4.05078	0	0	0	0	0	0	0	0	0	0	0	0	0	0	0	0	0
1857b55bdf6f46f68a45d1f007626b94	Bacteria	Firmicutes	Clostridia	Clostridiales	Clostridiales Family XI	Tissierella	uncultured Tissierella	0	0	0	0	0	0	0	0	0	0	0	0	0	0	0	0	0	0	0	0	0	0	0	0	2.24545	0	0	0	0	0	0	0	0	0	0	0	0	0	0	0	0	0
2889359ec65934408e0647efcba453df	Bacteria	Firmicutes	Clostridia	Clostridiales	Clostridiales Family XI	Tissierella	uncultured Tissierella	0	0	0	0	0	0	0	0	0	0	0	0	0	0	0	0	0	0	0	2.57336	0	1.79353	0	0	5.13064	0	0	0	0	2.09432	0	0	0	0	0	0	0	0	2.55232	0	1.66113	0
52d0f19df4629ab35e9cf485a9d166ef	Bacteria	Firmicutes	Clostridia	Clostridiales	Clostridiales Family XI	Tissierella	uncultured Tissierella	0	0	0	0	0	0	0	0	0	0	0	0	0	0	0	0	0	0	0	0	0	0	0	0	0	0	0	0	0	0	0	0	0	0	0	0	0	0	0	0	0	0
54eec675e76584fd1e8cbb21b1498fab	Bacteria	Firmicutes	Clostridia	Clostridiales	Clostridiales Family XI	Tissierella	uncultured Tissierella	0	0	0	0	0	0	0	0	0	0	0	0	0	0	0	0	0	0	0	0	0	0	0	0	0	0	0	0	0	0	0	0	0	0	3.44236	0	0	0	0	0	0	0
6202a7b05a2e14371a8176a7f59b4532	Bacteria	Firmicutes	Clostridia	Clostridiales	Clostridiales Family XI	Tissierella	uncultured Tissierella	0	0	0	0	0	0	0	0	0	0	0	0	0	0	0	0	0	0	0	0	0	0	0	0	0	0	0	0	0	0	0	0	0	0	0	0	0	0	1.50875	0	2.73717	0
63588e1b8a30ebab56acc97df88be0ac	Bacteria	Firmicutes	Clostridia	Clostridiales	Clostridiales Family XI	Tissierella	uncultured Tissierella	0	0	0	0	0	0	0	0	0	0	0	0	0	0	0	0	0	0	0	0	0	0	0	0	0	0	0	0	0	0	0	0	0	0	0	0	0	0	0	0	0	0
7c904d4d2e9af1cda6369d0e49337ea7	Bacteria	Firmicutes	Clostridia	Clostridiales	Clostridiales Family XI	Tissierella	uncultured Tissierella	0	0	0	0	0	0	0	0	0	0	0	0	0	0	0	0	1.584	0	0	0	0	0	0	0	3.4282	0	0	0	0	2.25721	0	0	0	0	1.69875	0	0	0	0	0	0	0
d6c135b929faefa519f5a0e49f21cdae	Bacteria	Firmicutes	Clostridia	Clostridiales	Clostridiales Family XI	Tissierella	uncultured Tissierella	0	0	0	0	0	0	0	0	0	0	0	0	0	0	0	0	0	0	0	0	0	0	0	0	1.4944	0	0	0	0	0	0	0	0	0	0	0	0	0	0	0	0	0
ec4b92e7c04d3f90a7454ed1cbe1a57e	Bacteria	Firmicutes	Clostridia	Clostridiales	Clostridiales Family XI	Tissierella	uncultured Tissierella	0	0	0	0	0	0	0	0	0	0	0	0	0	0	0	0	0	0	0	0	0	0	0	0	0	0	0	0	0	0	0	0	0	0	0	0	0	0	0	0	2.90457	0
eda22036f3e9af1c699e13e54c635936	Bacteria	Firmicutes	Clostridia	Clostridiales	Clostridiales Family XI	Tissierella	uncultured Tissierella	0	0	0	0	0	0	0	0	0	0	0	0	0	0	0	0	1.73596	0	0	4.18477	2.91067	1.79353	0	2.4524	5.05069	0	0	0	0	4.01101	0	0	0	0	0	0	2.12274	0	4.00905	0	4.87654	3.69199
0a63349e102acdf6fe6e3423572e3c47	Bacteria	Firmicutes	Clostridia	Clostridiales	Clostridiales Family XI	unclassified Clostridiales Family XI	unclassified Clostridiales Family XI	0	0	0	0	0	0	0	0	0	0	0	0	0	0	0	0	0	0	0	0	0	0	0	0	0	0	0	0	0	0	0	0	0	0	0	0	0	0	0	0	2.89737	1.82655
2b18a77f7810d1b966446aca9022a7e1	Bacteria	Firmicutes	Clostridia	Clostridiales	Clostridiales Family XI	unclassified Clostridiales Family XI	unclassified Clostridiales Family XI	0	0	0	0	0	0	0	0	0	0	0	0	0	0	0	0	0	0	0	0	0	0	0	0	0	0	0	0	0	0	0	0	0	0	0	0	0	0	0	0	0	0
2d1beec485d0ed09faee4901a378a414	Bacteria	Firmicutes	Clostridia	Clostridiales	Clostridiales Family XI	unclassified Clostridiales Family XI	unclassified Clostridiales Family XI	0	0	0	0	0	0	0	0	0	0	0	0	0	0	0	0	0	0	0	0	0	0	0	0	2.67381	0	0	0	0	0	0	0	0	0	0	0	0	0	0	0	0	0
4bb06ead9c820915140ee7dc6ce8ccb4	Bacteria	Firmicutes	Clostridia	Clostridiales	Clostridiales Family XI	unclassified Clostridiales Family XI	unclassified Clostridiales Family XI	0	0	0	0	0	0	0	0	0	0	0	0	0	0	0	0	0	0	0	0	0	0	0	0	0	0	0	0	0	0	0	0	0	0	0	0	0	0	0	0	0	0
50db0fb3ac544801d42429d14b823183	Bacteria	Firmicutes	Clostridia	Clostridiales	Clostridiales Family XI	unclassified Clostridiales Family XI	unclassified Clostridiales Family XI	0	0	0	0	0	0	0	0	0	0	0	0	0	0	0	0	0	0	0	0	0	0	0	0	0	0	0	0	0	0	0	0	0	0	0	0	0	0	0	0	0	0
67d8f3907707c354ff16ec432fc2c2f7	Bacteria	Firmicutes	Clostridia	Clostridiales	Clostridiales Family XI	unclassified Clostridiales Family XI	unclassified Clostridiales Family XI	0	0	0	0	0	0	0	0	0	0	0	0	0	0	0	0	0	0	0	0	0	0	0	0	4.67143	0	0	0	0	0	0	0	0	0	0	0	0	0	0	0	0	0
773ea3862c21867d9bc8109653bb7d2e	Bacteria	Firmicutes	Clostridia	Clostridiales	Clostridiales Family XI	unclassified Clostridiales Family XI	unclassified Clostridiales Family XI	0	0	0	0	0	0	0	0	0	0	0	0	0	0	0	0	0	0	0	0	0	0	0	0	0	0	0	0	0	0	0	0	0	0	0	0	0	0	1.94574	0	3.40872	0
7ec1d760f94b4239e59c5091d8e08951	Bacteria	Firmicutes	Clostridia	Clostridiales	Clostridiales Family XI	unclassified Clostridiales Family XI	unclassified Clostridiales Family XI	0	0	0	0	0	0	0	3.05849	0	0	0	0	0	0	0	0	1.99892	0	0	6.25083	2.99415	0	0	2.30783	6.87472	0	0	0	0	6.1366	0	0	0	0	2.23311	0	3.64667	3.65467	4.97127	1.39192	6.47024	4.87593
8a077f5ade58426eef82756e528f5de0	Bacteria	Firmicutes	Clostridia	Clostridiales	Clostridiales Family XI	unclassified Clostridiales Family XI	unclassified Clostridiales Family XI	0	0	0	0	0	0	0	0	0	0	0	0	0	0	0	0	0	0	0	0	0	4.35466	0	0	6.28955	0	0	0	0	3.98713	0	2.41425	0	0	0	0	0	0	0	0	0	0
9a4f50bab6b6a2b1fae3a0e8c063c60f	Bacteria	Firmicutes	Clostridia	Clostridiales	Clostridiales Family XI	unclassified Clostridiales Family XI	unclassified Clostridiales Family XI	0	0	0	0	0	0	0	0	0	0	0	0	0	0	0	0	0	0	0	0	0	0	0	0	3.99383	0	0	0	0	0	0	0	0	0	1.74032	0	0	0	2.12291	0	2.76909	0
9f5ac121e40f2b41fac9b3b49dfb7378	Bacteria	Firmicutes	Clostridia	Clostridiales	Clostridiales Family XI	unclassified Clostridiales Family XI	unclassified Clostridiales Family XI	0	0	0	0	0	0	0	0	0	0	0	0	0	0	0	0	2.1688	2.41049	0	3.59324	1.93991	0	0	0	6.59042	0	0	0	0	3.08503	0	0	0	0	3.07632	0	2.24617	0	2.6711	1.52402	4.34974	2.26913
e980a55d180359004655a47d8fe9f16b	Bacteria	Firmicutes	Clostridia	Clostridiales	Clostridiales Family XI	unclassified Clostridiales Family XI	unclassified Clostridiales Family XI	0	0	0	0	0	0	0	0	0	0	0	0	0	0	0	0	0	0	0	0	0	0	0	0	0	0	0	0	0	0	0	0	0	0	0	0	0	0	0	0	2.65415	0
eceace69f3278c917270b05f5db0c4e2	Bacteria	Firmicutes	Clostridia	Clostridiales	Clostridiales Family XI	unclassified Clostridiales Family XI	unclassified Clostridiales Family XI	0	0	0	0	0	0	0	0	0	0	0	0	0	0	0	0	0	0	0	0	0	0	0	0	0	0	0	0	0	1.79756	0	0	0	0	0	0	0	0	2.22998	0	2.85338	0
2aad870e99ccf13a11fb988dcb692294	Bacteria	Firmicutes	Clostridia	Clostridiales	Clostridiales Family XI	uncultured Clostridiales Family XI	uncultured Clostridiales Family XI	0	2.61585	2.4227	0	0	0	0	0	0	0	0	0	0	2.47089	0	0	0	0	0	0	0	2.00531	0	0	0	0	0	0	0	0	2.22896	0	0	0	0	0	0	0	0	0	0	0
9e4d500d7b47cfd62e25c1b3536acb70	Bacteria	Firmicutes	Clostridia	Clostridiales	Clostridiales Family XI	uncultured Clostridiales Family XI	uncultured Clostridiales Family XI	0	0	0	0	0	0	0	0	0	0	0	0	0	1.90786	0	0	0	0	0	0	0	0	0	0	0	0	0	0	0	0	1.75065	0	0	0	0	0	0	0	0	0	0	0
ea0606ee1f56316144811e033180d8a1	Bacteria	Firmicutes	Clostridia	Clostridiales	Clostridiales Family XI	uncultured Clostridiales Family XI	uncultured Clostridiales Family XI	0	0	0	0	0	0	0	0	0	0	0	0	0	0	0	0	0	0	0	2.34428	0	0	0	0	2.04825	0	0	0	0	2.06203	0	0	0	0	0	0	0	0	0	0	0	0
2fe4e89c3a10db9119d91311171f79bf	Bacteria	Firmicutes	Clostridia	Clostridiales	Clostridiales Family XIII	[Eubacterium] brachy group	unclassified [Eubacterium] brachy group	0	2.88607	0	0	0	0	0	0	0	2.46996	0	0	0	3.62246	0	0	0	0	0	0	0	0	0	0	0	0	0	0	0	0	0	0	0	0	0	0	0	0	0	5.07234	0	0
d0283e22bf3fe2776e7659f324aa2808	Bacteria	Firmicutes	Clostridia	Clostridiales	Clostridiales Family XIII	[Eubacterium] nodatum group	unclassified [Eubacterium] nodatum group	2.84036	2.85493	0	0	0	0	0	0	0	0	0	0	0	2.34007	0	0	0	0	0	0	0	0	0	0	0	0	0	0	0	0	0	0	0	0	0	0	0	0	0	3.12638	0	0
6657a362b67930e83ff76021be789f37	Bacteria	Firmicutes	Clostridia	Clostridiales	Clostridiales Family XIII	[Eubacterium] nodatum group	uncultured [Eubacterium] nodatum group	0	0	0	0	0	0	0	0	0	0	0	0	0	0	0	0	0	0	0	0	0	0	0	0	0	0	0	0	0	0	0	0	0	0	0	0	0	0	0	0	0	0
7d7b8ba21f947a1a98a1712c461a22a2	Bacteria	Firmicutes	Clostridia	Clostridiales	Clostridiales Family XIII	[Eubacterium] nodatum group	uncultured [Eubacterium] nodatum group	0	0	0	0	0	0	0	0	0	0	0	0	0	0	0	0	0	0	0	0	0	0	0	0	0	0	0	0	0	0	0	0	0	0	0	0	0	0	0	0	0	0
cdc66b18dea164069c684a967fa34d08	Bacteria	Firmicutes	Clostridia	Clostridiales	Clostridiales Family XIII	Clostridiales Family XIII AD3011 group	unclassified Clostridiales Family XIII AD3011 group	0	0	0	0	0	0	0	0	0	0	0	0	0	0	0	0	0	0	0	0	0	0	0	0	0	0	0	0	0	0	0	0	0	0	0	0	0	0	1.5914	0	0	0
6769bbd63f933847c4652abcd295476a	Bacteria	Firmicutes	Clostridia	Clostridiales	Clostridiales Family XIII	Clostridiales Family XIII AD3011 group	uncultured Clostridiales Family XIII AD3011 group	0	0	0	0	0	0	0	0	0	0	0	0	0	0	0	0	0	0	0	0	0	0	0	0	0	0	0	0	0	0	0	0	0	0	0	0	2.63297	0	2.88281	0	0	2.6873
78e029264ad4540f34613507604d743c	Bacteria	Firmicutes	Clostridia	Clostridiales	Clostridiales Family XIII	Clostridiales Family XIII AD3011 group	uncultured Clostridiales Family XIII AD3011 group	0	0	0	0	0	0	0	0	0	0	0	0	0	0	0	0	0	0	0	0	0	0	0	0	0	0	0	0	0	0	0	0	0	0	0	0	0	0	0	0	1.77554	0
84c06d9e153c139da747cfb2095c5f19	Bacteria	Firmicutes	Clostridia	Clostridiales	Clostridiales Family XIII	Clostridiales Family XIII AD3011 group	uncultured Clostridiales Family XIII AD3011 group	0	0	0	0	0	0	0	0	0	0	0	0	0	0	0	0	0	0	0	0	0	0	0	0	0	0	0	0	0	0	0	0	0	0	0	0	0	0	1.74373	0	0	0
4e70f1ca95ef6ecc740067aeddd13d0a	Bacteria	Firmicutes	Clostridia	Clostridiales	Clostridiales Family XIII	Mogibacterium	massiliense	0	0	0	0	0	0	0	0	0	0	0	0	0	0	0	0	0	0	0	0	0	0	0	0	0	0	0	0	0	0	0	0	0	0	0	0	0	0	0	0	0	0
785c8d0a7ce5a695d4a44197e217d83e	Bacteria	Firmicutes	Clostridia	Clostridiales	Clostridiales Family XIII	Mogibacterium	uncultured Mogibacterium	0	0	0	0	0	0	0	0	0	0	0	0	0	0	0	0	0	0	0	0	0	0	0	0	0	0	0	0	0	0	0	0	0	0	0	0	0	0	0	0	0	0
7c4eca245b454f339284735f13ff8afd	Bacteria	Firmicutes	Clostridia	Clostridiales	Clostridiales Family XIII	Mogibacterium	uncultured Mogibacterium	0	0	0	0	0	0	0	0	0	0	0	0	0	0	0	0	0	0	0	0	0	0	0	0	0	0	0	0	0	0	0	0	0	0	0	0	0	0	0	0	0	0
ef84aab5eaea6820b840c60378b29f69	Bacteria	Firmicutes	Clostridia	Clostridiales	Clostridiales Family XIII	Mogibacterium	uncultured Mogibacterium	0	0	0	0	0	0	0	0	0	0	0	0	0	0	0	0	0	0	0	0	0	0	0	0	0	0	0	0	0	0	0	0	0	0	0	0	2.21629	0	3.06739	0	0	2.73825
66ba03f4262ca66fabcad1d9de366b74	Bacteria	Firmicutes	Clostridia	Clostridiales	Clostridiales Family XIII	unclassified Clostridiales Family XIII	unclassified Clostridiales Family XIII	0	0	0	0	0	0	0	0	0	0	0	0	0	2.16841	0	0	0	0	0	0	0	0	0	0	0	0	0	0	0	0	0	0	0	0	0	0	0	0	0	0	0	0
a8b699e8d445b67d9503b2838c617de7	Bacteria	Firmicutes	Clostridia	Clostridiales	Clostridiales Family XIII	uncultured Clostridiales Family XIII	uncultured Anaerovorax	0	0	0	0	0	0	0	0	0	0	0	0	0	0	0	0	0	0	0	0	0	0	0	0	0	0	0	0	0	0	0	0	0	0	0	0	0	0	0	0	0	0
c7c779fa3082af6f739c913c4bd51520	Bacteria	Firmicutes	Clostridia	Clostridiales	Clostridiales Family XIII	uncultured Clostridiales Family XIII	uncultured Anaerovorax	0	0	0	0	0	0	0	0	0	0	0	0	0	0	0	0	0	0	0	0	0	0	0	0	0	0	0	0	0	0	0	2.74834	0	0	0	0	0	0	0	0	0	0
9a30abbf022762e50457438820cced92	Bacteria	Firmicutes	Clostridia	Clostridiales	Clostridiales Family XIII	uncultured Clostridiales Family XIII	uncultured Clostridiales Family XIII	0	0	0	0	0	0	0	0	0	0	0	0	0	0	0	0	0	0	0	0	0	0	0	0	0	0	0	0	0	0	0	0	0	0	0	0	0	0	0	0	0	1.82655
5610b04f19aaac78ac2469a3feb707e9	Bacteria	Firmicutes	Clostridia	Clostridiales	Lachnospiraceae	[Eubacterium] eligens group	unclassified [Eubacterium] eligens group	0	0	0	0	0	0	0	0	0	0	0	0	0	0	2.25221	0	0	0	0	0	0	0	0	0	0	0	0	0	0	0	0	0	0	0	0	0	0	0	0	0	0	0
9c23d854031b38454c366c32377ebfba	Bacteria	Firmicutes	Clostridia	Clostridiales	Lachnospiraceae	[Eubacterium] ventriosum group	uncultured [Eubacterium] ventriosum group	0	0	0	0	0	0	0	0	0	0	0	0	0	0	0	0	0	0	0	0	0	0	0	0	0	0	0	0	0	0	0	0	0	0	0	0	0	0	0	0	0	0
dffa04ca171f459056b9466d7acfe601	Bacteria	Firmicutes	Clostridia	Clostridiales	Lachnospiraceae	[Ruminococcus] gauvreauii group	unclassified [Ruminococcus] gauvreauii group	0	0	0	0	0	0	0	0	0	0	0	0	0	0	2.58948	0	0	0	0	0	0	0	0	0	0	0	0	0	0	0	0	0	0	0	0	0	0	0	0	0	0	0
b8b2c725691c05548babf420c9a31ee3	Bacteria	Firmicutes	Clostridia	Clostridiales	Lachnospiraceae	[Ruminococcus] gnavus group	unclassified [Ruminococcus] gnavus group	0	0	0	0	0	0	0	0	0	0	0	0	0	0	0	0	0	0	0	0	0	0	0	0	0	0	0	0	0	0	0	0	0	0	0	0	0	0	0	0	0	0
83706970104da76b2528b23c82c19aef	Bacteria	Firmicutes	Clostridia	Clostridiales	Lachnospiraceae	Blautia	unclassified Blautia	0	0	0	0	0	0	0	0	0	0	0	0	0	0	0	0	0	0	0	0	0	0	0	0	0	0	0	0	0	0	0	0	0	0	0	0	0	0	0	0	0	0
d353248c8a7d31bc9f8378a320b77924	Bacteria	Firmicutes	Clostridia	Clostridiales	Lachnospiraceae	Blautia	unclassified Blautia	0	0	0	0	0	0	0	0	0	0	0	0	0	0	0	0	0	0	0	0	0	0	0	0	0	0	0	0	0	0	0	0	0	0	0	0	0	0	0	0	0	0
d88daea65b6cdeaab41de5bd59e92c60	Bacteria	Firmicutes	Clostridia	Clostridiales	Lachnospiraceae	Blautia	unclassified Blautia	0	0	0	0	0	0	0	0	0	0	0	0	0	0	0	0	0	0	0	0	0	0	0	0	0	0	0	0	0	0	0	0	0	0	0	0	0	0	0	0	0	0
dc2721103659fe9f1d3ead56a11df243	Bacteria	Firmicutes	Clostridia	Clostridiales	Lachnospiraceae	Blautia	unclassified Blautia	0	0	0	0	0	0	0	1.63799	0	0	0	0	0	0	0	0	0	0	0	0	0	0	0	0	0	0	0	0	0	0	0	0	0	0	0	0	0	0	0	0	0	0
413ddfabac18ff64c917bf10fd28f9d9	Bacteria	Firmicutes	Clostridia	Clostridiales	Lachnospiraceae	Blautia	uncultured Blautia	0	0	0	0	0	0	0	0	0	0	0	0	0	0	0	0	0	0	0	0	0	0	0	0	0	0	0	0	0	0	0	0	0	0	0	0	0	0	0	0	0	1.96132
4ab86bfbd52a028ad448b04aa84ffcd0	Bacteria	Firmicutes	Clostridia	Clostridiales	Lachnospiraceae	Blautia	uncultured Blautia	0	0	0	0	0	0	0	0	0	0	0	0	0	0	0	0	0	0	0	0	0	0	0	0	0	0	0	0	0	0	0	0	0	0	0	0	0	0	1.66958	0	0	0
7fbad6d3825418c3558a6a7ddc4a14d9	Bacteria	Firmicutes	Clostridia	Clostridiales	Lachnospiraceae	Butyrivibrio 2	fibrisolvens	0	0	0	0	0	0	0	0	0	0	0	0	0	0	0	0	0	0	0	0	0	0	0	0	0	0	0	0	0	0	0	0	0	0	0	0	0	0	0	0	0	0
1e9aeb5409f4a32aaa53787986412715	Bacteria	Firmicutes	Clostridia	Clostridiales	Lachnospiraceae	Butyrivibrio 2	hungatei	0	0	0	0	0	0	0	0	0	0	0	0	0	0	0	0	0	0	0	0	0	0	0	0	0	0	0	0	0	0	0	0	0	0	0	0	0	0	0	0	0	0
2e56c26b17e141abc2f6d0c3ed17cc0f	Bacteria	Firmicutes	Clostridia	Clostridiales	Lachnospiraceae	Butyrivibrio 2	unclassified Butyrivibrio 2	0	0	0	0	0	0	0	0	0	0	0	0	0	0	0	0	0	0	0	0	0	0	0	0	0	0	0	0	0	0	0	0	0	0	0	0	0	0	0	0	0	3.16799
8aa86c7671ee5d120cf75ccbe6bb09cb	Bacteria	Firmicutes	Clostridia	Clostridiales	Lachnospiraceae	Butyrivibrio 2	unclassified Butyrivibrio 2	0	0	0	0	0	0	0	0	0	0	0	0	0	0	0	0	0	0	0	0	0	0	0	0	0	0	0	0	0	0	0	0	0	0	0	0	2.13876	0	0	0	0	0
94163e6722da9df5dc9087b133c64ac8	Bacteria	Firmicutes	Clostridia	Clostridiales	Lachnospiraceae	Butyrivibrio 2	unclassified Butyrivibrio 2	0	0	0	0	0	0	0	0	0	0	0	0	0	0	0	0	0	0	0	0	0	0	0	0	0	0	0	0	0	0	0	0	0	0	0	0	0	0	1.5914	0	0	0
9625b5eccc7eda25361bd00bd6599e02	Bacteria	Firmicutes	Clostridia	Clostridiales	Lachnospiraceae	Butyrivibrio 2	unclassified Butyrivibrio 2	0	0	0	0	0	0	0	0	0	0	0	0	0	0	0	0	0	0	0	0	0	0	0	0	0	0	0	0	0	0	0	0	0	0	0	0	1.91521	0	0	0	0	0
383c393208a19d76520a974392469873	Bacteria	Firmicutes	Clostridia	Clostridiales	Lachnospiraceae	Cellulosilyticum	uncultured Cellulosilyticum	0	0	0	0	0	0	0	0	0	0	0	0	0	0	0	0	0	0	0	0	0	0	0	0	0	0	0	0	0	0	2.75968	0	0	0	0	0	0	0	0	0	0	0
0f41e0f97665064c6a6264541958ed60	Bacteria	Firmicutes	Clostridia	Clostridiales	Lachnospiraceae	Epulopiscium	Niameybacter massiliensis	0	0	0	0	0	0	0	0	0	0	0	0	0	0	0	0	0	0	0	0	0	0	0	0	0	0	0	0	0	0	0	0	0	0	0	0	0	0	0	0	0	0
27ca8476bd457045921f00f4b6fb4950	Bacteria	Firmicutes	Clostridia	Clostridiales	Lachnospiraceae	Epulopiscium	uncultured Epulopiscium	0	0	0	0	0	0	0	0	0	0	0	0	0	0	0	0	0	0	0	0	0	0	0	0	0	0	0	0	0	0	0	0	0	0	0	0	3.72303	0	0	0	0	0
b3329df7745c73ebadec3e5236614a15	Bacteria	Firmicutes	Clostridia	Clostridiales	Lachnospiraceae	Epulopiscium	uncultured Epulopiscium	0	0	0	0	0	0	0	0	0	0	0	0	0	0	0	0	0	0	0	0	0	0	0	0	0	0	0	0	0	0	0	0	0	0	0	0	0	0	0	0	0	0
cbf9891d4726064f7d5d46d40a12852f	Bacteria	Firmicutes	Clostridia	Clostridiales	Lachnospiraceae	Epulopiscium	uncultured Epulopiscium	0	0	0	0	0	0	0	0	0	0	0	0	0	0	0	0	2.87322	0	0	0	0	3.98183	0	1.96629	2.54759	0	0	0	2.15991	0	0	2.22551	0	0	3.07632	0	0	0	0	0	0	0
d133e5efd19aea3c9a098e64e0d55783	Bacteria	Firmicutes	Clostridia	Clostridiales	Lachnospiraceae	Epulopiscium	uncultured Epulopiscium	0	0	0	0	0	0	0	0	0	0	0	0	0	0	0	0	0	2.59359	0	0	0	0	0	0	0	0	0	0	0	0	0	0	0	0	0	0	0	0	0	0	0	0
89934a68a343c089598b76f9aeee3c6f	Bacteria	Firmicutes	Clostridia	Clostridiales	Lachnospiraceae	Lachnoclostridium 10	uncultured Lachnoclostridium 10	0	0	0	0	0	0	0	0	0	0	0	0	0	0	0	0	0	0	0	0	0	0	0	0	0	0	0	0	0	0	0	0	0	0	0	0	0	0	0	0	0	0
bed25c2154066db3bd9b96ca82ec3e9a	Bacteria	Firmicutes	Clostridia	Clostridiales	Lachnospiraceae	Lachnoclostridium 10	uncultured Lachnoclostridium 10	0	0	0	0	0	0	0	0	0	0	0	0	0	0	0	0	0	0	0	0	0	0	0	0	0	0	0	0	0	0	0	0	0	0	0	0	0	0	1.50875	0	0	0
5f30a5bcd782b13024aca4ed52a05244	Bacteria	Firmicutes	Clostridia	Clostridiales	Lachnospiraceae	Lachnoclostridium 12	uncultured Lachnoclostridium 12	0	0	0	0	0	0	0	1.63799	0	0	0	0	0	0	0	0	0	0	0	0	0	0	0	0	0	0	0	0	0	0	0	0	0	0	0	0	0	0	0	0	0	0
f6c583aa31ef8dbb7f157e4eed6a4dc7	Bacteria	Firmicutes	Clostridia	Clostridiales	Lachnospiraceae	Lachnoclostridium 5	unclassified Lachnoclostridium 5	0	0	0	0	0	0	0	0	0	0	0	0	0	0	0	0	0	0	0	0	0	1.7438	0	0	0	0	0	0	0	0	0	0	0	0	0	0	0	0	0	0	0	0
21b32569bc2b90da2261e31a8a17b10f	Bacteria	Firmicutes	Clostridia	Clostridiales	Lachnospiraceae	Lachnoclostridium	uncultured Lachnoclostridium	0	0	0	0	0	0	0	1.8012	0	0	0	0	0	0	0	0	0	0	0	0	0	0	0	0	0	0	0	0	0	0	0	0	0	0	0	0	0	0	0	0	0	0
084bf4bd277dc5aafed08b3e104c6d98	Bacteria	Firmicutes	Clostridia	Clostridiales	Lachnospiraceae	Lachnospiraceae AC2044 group	unclassified Lachnospiraceae AC2044 group	0	0	0	0	0	0	0	0	0	0	0	0	0	0	0	0	0	0	0	0	0	0	0	0	0	0	0	0	0	0	0	0	0	0	0	0	0	0	2.22998	0	0	0
7e21d8f244bdba66c71094db5ad74e15	Bacteria	Firmicutes	Clostridia	Clostridiales	Lachnospiraceae	Lachnospiraceae AC2044 group	uncultured Lachnospiraceae AC2044 group	0	0	0	0	0	0	0	0	0	0	0	0	0	0	0	0	0	0	0	0	0	0	0	0	0	0	0	0	0	0	0	0	0	0	0	0	0	0	0	0	0	0
884a41c7351f9f71f02e6b748bf4992d	Bacteria	Firmicutes	Clostridia	Clostridiales	Lachnospiraceae	Lachnospiraceae AC2044 group	uncultured Lachnospiraceae AC2044 group	0	0	0	0	0	0	0	0	0	0	0	0	0	0	0	0	0	0	0	0	0	0	0	0	0	0	0	0	0	0	0	0	0	0	0	0	1.69457	0	0	0	0	0
73856cc7c1027f1f7bc9ac1755f70d3e	Bacteria	Firmicutes	Clostridia	Clostridiales	Lachnospiraceae	Lachnospiraceae NK3A20 group	unclassified Lachnospiraceae NK3A20 group	0	0	0	0	0	0	0	0	0	0	0	0	0	0	0	0	0	0	0	0	0	0	0	0	0	0	0	0	0	0	0	0	0	0	0	0	0	0	1.74373	0	0	0
e4429aaf50a651c0c5cf3ea3b37f5ce1	Bacteria	Firmicutes	Clostridia	Clostridiales	Lachnospiraceae	Lachnospiraceae NK3A20 group	unclassified Lachnospiraceae NK3A20 group	0	0	0	0	0	0	0	0	0	0	0	0	0	0	0	0	0	0	0	0	0	0	0	0	0	0	0	0	0	0	0	0	0	0	0	0	0	0	0	0	0	0
ad68f11c840ee14763223bbd969e800b	Bacteria	Firmicutes	Clostridia	Clostridiales	Lachnospiraceae	Lachnospiraceae NK3A20 group	uncultured Lachnospiraceae NK3A20 group	0	0	0	0	0	0	0	0	0	0	0	0	0	0	0	0	0	0	0	0	0	0	0	0	0	0	0	0	0	0	0	0	0	0	0	0	0	0	2.12291	0	0	0
6882f46334cee07de3b9c31dd06270e6	Bacteria	Firmicutes	Clostridia	Clostridiales	Lachnospiraceae	Lachnospiraceae UCG-006	uncultured Lachnospiraceae UCG-006	0	0	0	0	0	0	0	0	0	0	0	0	0	0	0	0	0	0	0	0	0	0	0	0	0	0	0	0	0	0	0	0	0	0	0	0	0	0	0	0	0	2.08457
d6461d22754fe26a1178b47406da066a	Bacteria	Firmicutes	Clostridia	Clostridiales	Lachnospiraceae	Lachnospiraceae UCG-007	unclassified Lachnospiraceae UCG-007	0	0	0	0	0	0	0	0	0	0	0	0	0	0	0	0	0	0	0	0	0	0	0	0	0	0	0	0	0	0	0	0	0	0	0	0	0	0	1.5914	0	0	0
0b7764e5684030581d8680a551cfbe6a	Bacteria	Firmicutes	Clostridia	Clostridiales	Lachnospiraceae	Lachnospiraceae XPB1014 group	unclassified Lachnospiraceae XPB1014 group	0	0	0	0	0	0	0	0	0	0	0	0	0	0	0	0	0	0	0	0	0	0	0	0	0	0	0	0	0	0	0	0	0	0	0	0	0	0	0	0	0	0
11a297cc126f877a2bd0306fdf94759b	Bacteria	Firmicutes	Clostridia	Clostridiales	Lachnospiraceae	Lachnospiraceae XPB1014 group	unclassified Lachnospiraceae XPB1014 group	0	0	0	0	0	0	0	0	0	0	0	0	0	0	0	0	0	0	0	0	0	0	0	0	0	0	0	0	0	0	0	0	0	0	0	0	0	0	0	0	0	0
8751ff4f764b6c658fa880f55f73163f	Bacteria	Firmicutes	Clostridia	Clostridiales	Lachnospiraceae	Lachnospiraceae XPB1014 group	unclassified Lachnospiraceae XPB1014 group	0	0	0	0	0	0	0	0	0	0	0	0	0	0	0	0	0	0	0	0	0	0	0	0	0	0	0	0	0	0	0	0	0	0	0	0	0	0	0	0	0	0
8fe1f60238c7726a417b334448ec63ed	Bacteria	Firmicutes	Clostridia	Clostridiales	Lachnospiraceae	Lachnospiraceae XPB1014 group	unclassified Lachnospiraceae XPB1014 group	0	0	0	0	0	0	0	0	0	0	0	0	0	0	0	0	0	0	0	0	0	0	0	0	0	0	0	0	0	0	0	0	0	0	0	0	0	0	0	0	0	1.91778
ebc61e69a1ab9c522d65b32bfa65a2e0	Bacteria	Firmicutes	Clostridia	Clostridiales	Lachnospiraceae	Lachnospiraceae XPB1014 group	uncultured Lachnospiraceae XPB1014 group	0	0	0	0	0	0	0	0	0	0	0	0	0	0	0	0	0	0	0	0	0	0	0	0	0	0	0	0	0	0	0	0	0	0	0	0	0	0	2.12291	0	0	0
efce6bba0b9f30b1b8604516e7895c49	Bacteria	Firmicutes	Clostridia	Clostridiales	Lachnospiraceae	Lachnospiraceae XPB1014 group	uncultured Lachnospiraceae XPB1014 group	0	0	0	0	0	0	0	0	0	0	0	0	0	0	0	0	0	0	0	0	0	0	0	0	0	0	0	0	0	0	0	0	0	0	0	0	1.98776	0	0	0	0	0
1ad9b162dae5aea94fbedf2b417662b1	Bacteria	Firmicutes	Clostridia	Clostridiales	Lachnospiraceae	Oribacterium	unclassified Oribacterium	0	0	0	0	0	0	0	0	0	0	0	0	0	0	0	0	0	0	0	0	0	0	0	0	0	0	0	0	0	0	0	0	0	0	0	0	0	0	0	2.63598	0	0
bd64101c06b860e2bf9f2cec32d7c900	Bacteria	Firmicutes	Clostridia	Clostridiales	Lachnospiraceae	Pseudobutyrivibrio	unclassified Pseudobutyrivibrio	0	0	0	0	0	0	0	0	0	0	0	0	0	0	0	0	0	0	0	0	0	0	0	0	0	0	0	0	0	0	0	0	0	0	0	0	1.67274	0	0	0	0	1.96132
37a72467f5d7bc813217fd37c26cfeb7	Bacteria	Firmicutes	Clostridia	Clostridiales	Lachnospiraceae	Roseburia	unclassified Roseburia	0	0	0	0	0	0	0	0	0	0	0	0	0	0	0	0	0	0	0	0	0	0	0	0	0	0	0	0	0	0	0	0	0	0	0	0	0	0	0	0	0	0
76d29520b7891709a65659ea80a4f0c5	Bacteria	Firmicutes	Clostridia	Clostridiales	Lachnospiraceae	Roseburia	unclassified Roseburia	0	0	0	0	0	0	0	0	0	0	0	0	0	1.61045	0	0	0	0	0	0	0	0	0	0	0	0	0	0	0	0	0	0	0	0	0	0	0	0	0	0	0	0
185df6d637751be0e1318936a3033c85	Bacteria	Firmicutes	Clostridia	Clostridiales	Lachnospiraceae	Tyzzerella 4	uncultured Tyzzerella 4	0	0	0	0	0	0	0	0	0	0	0	0	0	0	0	0	0	0	0	0	0	0	0	0	0	0	0	0	0	0	0	0	0	0	0	0	0	0	0	0	0	1.96132
ffd412ae9f415402ae280f92ad098007	Bacteria	Firmicutes	Clostridia	Clostridiales	Lachnospiraceae	Tyzzerella	unclassified Tyzzerella	0	0	0	0	0	0	0	0	0	0	0	0	0	0	0	0	0	0	0	0	0	0	0	0	0	0	0	0	0	0	0	0	0	0	0	0	0	0	0	0	0	0
23ccd4a65ffdfa929a23f7420e54aab3	Bacteria	Firmicutes	Clostridia	Clostridiales	Lachnospiraceae	unclassified Lachnospiraceae	unclassified Lachnospiraceae	0	3.29852	0	0	0	0	0	0	0	0	0	0	0	2.23687	0	0	0	0	0	0	0	0	0	0	0	0	0	0	0	0	0	0	0	0	0	0	0	0	0	4.64374	0	0
2f27bcf9a60804b6b1fcdf74122c4fae	Bacteria	Firmicutes	Clostridia	Clostridiales	Lachnospiraceae	unclassified Lachnospiraceae	unclassified Lachnospiraceae	0	0	0	0	0	0	0	0	0	0	0	0	0	1.9574	0	0	0	0	0	0	0	0	0	0	0	0	0	0	0	0	0	0	0	0	0	0	0	0	0	0	0	0
44db76206d91d75aea726a06dcf5fd56	Bacteria	Firmicutes	Clostridia	Clostridiales	Lachnospiraceae	unclassified Lachnospiraceae	unclassified Lachnospiraceae	0	0	0	0	0	0	0	0	0	0	0	0	0	0	0	0	0	0	0	0	0	0	0	0	0	0	0	0	0	0	0	0	0	0	0	0	2.03987	0	0	0	0	0
4ab309e2512c12dc33d37444abdb1d77	Bacteria	Firmicutes	Clostridia	Clostridiales	Lachnospiraceae	unclassified Lachnospiraceae	unclassified Lachnospiraceae	0	0	0	0	0	0	0	0	0	0	0	0	0	0	0	0	0	0	0	0	0	0	0	0	0	0	0	0	0	0	0	0	0	0	0	0	0	0	0	0	0	0
4fb4f489bce3b286a31e2c64e80fd536	Bacteria	Firmicutes	Clostridia	Clostridiales	Lachnospiraceae	unclassified Lachnospiraceae	unclassified Lachnospiraceae	0	2.68829	0	0	0	0	0	0	0	0	0	0	0	3.45438	0	0	0	0	0	0	0	0	0	0	0	0	0	0	0	0	0	0	0	0	0	0	0	0	0	2.4552	0	0
5a1c8b2176520a00fcd34680c994b676	Bacteria	Firmicutes	Clostridia	Clostridiales	Lachnospiraceae	unclassified Lachnospiraceae	unclassified Lachnospiraceae	0	1.71751	1.56695	0	0	0	2.61162	3.95771	0	2.13922	0	0	3.68675	1.65116	0	0	1.66198	0	0	0	0	0	0	0	0	0	0	0	3.09016	0	0	0	0	0	0	0	0	0	0	0	0	0
[truncated: 1,047 more rows]
[truncated: 25 more columns]
