# Supplementary material for: Does solar irradiation drive community assembly of vulture plumage microbiotas?
Source: Anim Microbiome. 2020 Jul 14;2:24. doi: 10.1186/s42523-020-00043-7 (PMC7807431; doi:10.1186/s42523-020-00043-7)
Supplement: Supplementary file 3 — Additional file 3. Log2 CSS abundance of bacterial genera identified in plumage samples of New World vultures. [file 42523_2020_43_MOESM3_ESM.xlsx]

## Sheet: Vulture plumage microbiota--Sup
Additional file 3
Does solar irradiation drive community assembly of vulture plumage microbiotas?
Gary R. Graves , Kenan O. Matterson, Christopher M. Milensky, Brian K. Schmidt, Michael J. V. O’Mahoney, and Sergei V. Drovetski
Kingdom	Phylum	Class	Order	Family	Genus	Cathartes aura	Cathartes aura	Cathartes aura	Cathartes aura	Cathartes aura	Cathartes aura	Cathartes burrovianus	Cathartes burrovianus	Cathartes burrovianus	Cathartes burrovianus	Cathartes burrovianus	Cathartes burrovianus	Cathartes burrovianus	Cathartes burrovianus	Cathartes burrovianus	Cathartes melambrotus	Cathartes melambrotus	Cathartes melambrotus	Cathartes melambrotus	Cathartes melambrotus	Cathartes melambrotus	Cathartes melambrotus	Cathartes melambrotus	Cathartes melambrotus	Cathartes melambrotus	Cathartes melambrotus	Cathartes melambrotus	Cathartes melambrotus	Cathartes melambrotus	Cathartes melambrotus	Cathartes melambrotus	Cathartes melambrotus	Cathartes melambrotus	Cathartes melambrotus	Cathartes melambrotus	Coragyps atratus	Coragyps atratus	Coragyps atratus	Coragyps atratus	Coragyps atratus	Coragyps atratus	Coragyps atratus	Coragyps atratus	Coragyps atratus
						Dorsal	Ventral	Dorsal	Ventral	Dorsal	Ventral	Dorsal	Dorsal	Ventral	Dorsal	Ventral	Dorsal	Ventral	Dorsal	Ventral	Dorsal	Ventral	Dorsal	Ventral	Dorsal	Ventral	Dorsal	Ventral	Dorsal	Ventral	Dorsal	Ventral	Dorsal	Ventral	Dorsal	Ventral	Dorsal	Ventral	Dorsal	Ventral	Dorsal	Ventral	Dorsal	Ventral	Ventral	Dorsal	Ventral	Dorsal	Ventral
						D51	D52	F81	F82	L11	L12	D74	E66	E67	F58	F59	I81	I82	J04	J05	J50	J51	J73	J74	J96	J97	K19	K20	K42	K43	K65	K66	L34	L35	L57	L58	M03	M04	M96	M97	D97	D98	E43	E44	E90	F12	F13	F35	F36
k__Archaea	p__Euryarchaeota	c__Methanobacteria	o__Methanobacteriales	f__Methanobacteriaceae	g__Methanobrevibacter	0	0	0	0	0	0	0	0	0	1.93803	0	0	0	0	0	0	0	0	0	0	0	0	0	0	0	0	0	0	0	0	0	0	0	0	0	0	0	0	0	0	0	0	1.66958	0
k__Archaea	p__Thaumarchaeota	c__Nitrososphaeria	o__Nitrososphaerales	f__Nitrososphaeraceae	g__Candidatus Nitrocosmicus	0	0	0	0	0	0	0	0	0	0	0	0	0	2.38858	2.58948	0	0	0	0	0	0	0	0	0	0	0	0	0	0	0	0	0	0	0	0	0	0	0	0	0	0	0	0	0
k__Archaea	p__Thaumarchaeota	c__Nitrososphaeria	o__Nitrososphaerales	f__Nitrososphaeraceae	g__unclassified Nitrososphaeraceae	0	0	0	0	0	0	0	0	0	0	0	0	0	0	0	0	0	0	0	0	0	0	0	0	0	0	0	0	0	0	0	0	0	0	0	0	0	0	0	0	0	0	0	0
k__Bacteria	p__Acidobacteria	c__Acidobacteria Subgroup 5	o__unclassified Acidobacteria Subgroup 5	f__unclassified Acidobacteria Subgroup 5	g__unclassified Acidobacteria Subgroup 5	0	0	0	0	0	0	0	0	0	0	0	0	0	0	0	0	0	0	0	0	0	0	0	0	0	0	0	0	0	0	0	0	0	0	0	0	0	0	0	0	0	0	0	0
k__Bacteria	p__Acidobacteria	c__Acidobacteria Subgroup 6	o__unclassified Acidobacteria Subgroup 6	f__unclassified Acidobacteria Subgroup 6	g__unclassified Acidobacteria Subgroup 6	0	0	0	0	0	0	0	0	0	0	0	4.37549	0	1.38619	2.58948	0	0	3.6418	0	2.20073	0	0	0	4.16147	0	0	0	0	0	0	0	0	0	0	0	0	0	0	0	0	0	0	0	0
k__Bacteria	p__Acidobacteria	c__Acidobacteria Subgroup 6	o__uncultured Anaeromyxobacter	f__uncultured Anaeromyxobacter	g__uncultured Anaeromyxobacter	0	0	0	0	0	0	0	0	0	0	0	2.86409	0	0	0	0	0	0	1.90098	0	0	0	0	0	0	0	0	0	0	0	0	0	0	0	0	0	0	0	0	0	0	0	0	0
k__Bacteria	p__Acidobacteria	c__Acidobacteriia	o__Acidobacteriales	f__Acidobacteriaceae (Subgroup 1)	g__Bryocella	3.15745	0	0	0	0	0	2.06376	0	0	0	0	10.6312	0	1.93519	0	0	0	0	0	0	0	0	0	0	0	0	0	0	0	0	0	0	0	0	0	0	0	0	0	0	0	0	0	0
k__Bacteria	p__Acidobacteria	c__Acidobacteriia	o__Acidobacteriales	f__Acidobacteriaceae (Subgroup 1)	g__Edaphobacter	0	0	0	0	0	0	0	0	0	0	0	0	0	2.00936	0	0	0	0	0	2.20073	0	0	0	2.34428	0	0	0	0	0	0	0	0	0	0	0	0	0	0	0	0	0	0	0	0
k__Bacteria	p__Acidobacteria	c__Acidobacteriia	o__Acidobacteriales	f__Acidobacteriaceae (Subgroup 1)	g__Granulicella	0	0	0	0	0	0	0	0	0	0	0	0	0	2.27291	0	0	0	0	0	0	0	0	0	0	0	0	0	0	0	0	0	0	0	0	0	0	0	0	0	0	0	0	0	0
k__Bacteria	p__Acidobacteria	c__Acidobacteriia	o__Acidobacteriales	f__Acidobacteriaceae (Subgroup 1)	g__Terracidiphilus	0	0	0	0	0	0	0	0	0	0	0	0	0	0	0	0	0	0	1.66097	0	0	0	0	0	0	0	0	0	0	0	0	0	0	0	0	0	0	0	0	0	0	0	0	0
k__Bacteria	p__Acidobacteria	c__Acidobacteriia	o__Acidobacteriales	f__Acidobacteriaceae (Subgroup 1)	g__Terriglobus	0	0	0	0	0	0	2.21261	0	0	0	0	2.08878	0	4.72262	0	0	0	1.584	1.73634	0	0	0	0	0	0	0	0	0	0	0	0	0	0	0	0	0	0	0	0	0	0	0	0	0
k__Bacteria	p__Acidobacteria	c__Acidobacteriia	o__Acidobacteriales	f__Acidobacteriaceae (Subgroup 1)	g__unclassified Acidobacteriaceae (Subgroup 1)	0	0	0	0	0	0	0	0	0	1.65384	0	2.23509	0	0	0	0	0	1.41414	0	0	0	0	1.88675	2.88916	0	0	0	0	0	0	0	0	0	0	0	0	0	0	0	0	0	0	0	0
k__Bacteria	p__Acidobacteria	c__Acidobacteriia	o__Acidobacteriales	f__Acidobacteriaceae (Subgroup 1)	g__uncultured Acidobacteriaceae (Subgroup 1)	0	0	0	0	0	0	0	0	0	0	0	0	0	0	0	0	0	0	0	3.46884	0	0	0	0	0	0	0	0	0	0	0	0	0	0	0	0	0	0	0	0	0	0	0	0
k__Bacteria	p__Acidobacteria	c__Acidobacteriia	o__Acidobacteriales	f__Koribacteraceae	g__Candidatus Koribacter	0	0	0	0	0	0	0	0	0	0	0	2.36791	0	2.49567	0	0	0	2.0578	0	2.41049	0	0	6.19761	5.82102	0	0	0	0	0	0	0	0	0	0	0	0	0	0	0	0	0	0	1.5914	0
k__Bacteria	p__Acidobacteria	c__Acidobacteriia	o__Acidobacteriales	f__uncultured Acidobacteriales	g__uncultured Acidobacteriales	0	0	0	0	0	0	0	0	0	0	0	4.48877	0	3.7181	0	0	0	6.08541	2.45791	2.20073	0	0	2.4416	4.83556	0	0	0	0	0	0	0	0	0	0	0	0	0	0	0	0	0	0	0	0
k__Bacteria	p__Acidobacteria	c__Acidobacteriia	o__Acidobacteriia Subgroup 2	f__uncultured Acidobacteriia Subgroup 2	g__uncultured Acidobacteriia Subgroup 2	0	0	0	0	0	0	0	0	0	0	0	0	0	0	0	0	0	0	0	2.41049	0	0	1.72796	3.5923	0	0	0	0	0	0	0	0	0	0	0	0	0	0	0	0	0	0	0	0
k__Bacteria	p__Acidobacteria	c__Acidobacteriia	o__Solibacterales	f__Solibacteraceae (Subgroup 3)	g__Bryobacter	3.94828	0	0	0	1.56695	0	3.65124	1.8012	1.58584	4.55356	2.08381	10.9032	0	34.4418	13.306	1.45999	0	3.22046	0	0	0	0	4.75709	4.59323	0	0	0	0	0	0	0	1.62645	0	0	0	0	0	0	0	1.7233	0	0	1.66958	0
k__Bacteria	p__Acidobacteria	c__Acidobacteriia	o__Solibacterales	f__Solibacteraceae (Subgroup 3)	g__Candidatus Solibacter	0	0	0	0	0	0	0	0	0	0	0	0	0	3.42864	0	0	0	0	2.14869	0	0	0	1.45124	2.57336	0	0	0	0	0	0	0	0	0	0	0	0	0	0	0	0	0	0	0	0
k__Bacteria	p__Acidobacteria	c__Acidobacteriia	o__Solibacterales	f__Solibacteraceae (Subgroup 3)	g__Paludibaculum	0	0	0	0	0	0	0	0	0	0	0	0	0	0	0	0	0	0	0	2.41049	0	0	0	0	0	0	0	0	0	0	0	0	0	0	0	0	0	0	0	0	0	0	0	0
k__Bacteria	p__Acidobacteria	c__Blastocatellia (Subgroup 4)	o__Pyrinomonadales	f__Pyrinomonadaceae	g__Pyrinomonadaceae RB41	0	0	0	0	0	0	0	0	0	0	0	2.34661	0	0	0	0	0	0	0	0	0	0	0	0	0	0	0	0	0	0	0	0	0	0	0	0	0	0	0	0	0	0	0	0
k__Bacteria	p__Acidobacteria	c__Holophagae	o__Holophagae Subgroup 7	f__unclassified Holophagae Subgroup 7	g__unclassified Holophagae Subgroup 7	3.55329	0	0	0	0	0	0	0	0	0	0	2.13922	0	0	0	0	0	0	0	0	0	0	0	0	0	0	0	0	0	0	0	0	0	0	0	0	0	0	0	0	0	0	0	0
k__Bacteria	p__Acidobacteria	c__Thermoanaerobaculia	o__Thermoanaerobaculales	f__Thermoanaerobaculaceae	g__Thermoanaerobaculaceae Subgroup 10	0	0	0	0	0	0	0	0	0	0	0	2.78709	0	1.49345	0	0	0	0	0	0	0	0	1.34581	0	0	0	0	0	0	0	0	0	0	0	0	0	0	0	0	0	0	0	0	0
k__Bacteria	p__Actinobacteria	c__Acidimicrobiia	o__Acidimicrobiia IMCC26256	f__Acidimicrobiia IMCC26256 BGR 88	g__Acidimicrobiia IMCC26256 BGR 88	0	0	0	0	0	0	0	0	0	0	0	0	0	0	0	0	0	1.50157	0	0	0	0	0	0	0	0	0	0	0	0	0	0	0	0	0	0	0	0	0	0	0	0	0	0
k__Bacteria	p__Actinobacteria	c__Acidimicrobiia	o__Acidimicrobiia IMCC26256	f__unclassified Acidimicrobiia IMCC26256	g__unclassified Acidimicrobiia IMCC26256	2.28488	0	0	0	0	0	0	0	0	0	0	0	0	1.59328	0	0	0	1.73596	0	0	0	0	0	2.07183	0	0	0	0	0	0	0	0	0	0	0	0	0	0	0	0	0	0	0	0
k__Bacteria	p__Actinobacteria	c__Acidimicrobiia	o__Acidimicrobiia IMCC26256	f__uncultured Ferrimicrobium	g__uncultured Ferrimicrobium	0	0	0	0	0	0	0	0	0	0	0	2.34661	0	0	0	0	0	0	0	0	0	0	0	0	0	0	0	0	0	0	0	0	0	0	0	0	0	0	0	0	0	0	0	0
k__Bacteria	p__Actinobacteria	c__Acidimicrobiia	o__Microtrichales	f__Iamiaceae	g__Iamia	0	0	0	0	0	0	0	0	0	0	0	0	0	1.93519	0	0	0	0	0	0	0	0	0	0	0	0	0	0	0	0	0	0	0	0	0	0	0	0	0	0	0	0	0	0
k__Bacteria	p__Actinobacteria	c__Acidimicrobiia	o__Microtrichales	f__Ilumatobacteraceae	g__uncultured Ilumatobacteraceae	0	0	0	0	0	0	0	0	0	0	0	0	0	1.68665	0	0	0	0	0	0	0	0	0	0	0	0	0	0	0	0	0	0	0	0	0	0	0	0	0	0	0	0	0	0
k__Bacteria	p__Actinobacteria	c__Acidimicrobiia	o__Microtrichales	f__unclassified Microtrichales	g__unclassified Microtrichales	0	0	0	0	0	0	1.49445	0	0	0	0	0	0	0	0	0	0	0	0	0	0	0	0	0	0	0	0	0	0	0	0	0	0	0	0	0	0	0	0	0	0	0	0	0
k__Bacteria	p__Actinobacteria	c__Acidimicrobiia	o__Microtrichales	f__uncultured Microtrichales	g__uncultured Microtrichales	0	0	0	0	0	0	0	0	0	1.79345	0	0	0	0	3.8877	0	0	0	0	0	0	0	0	1.60361	0	0	0	0	0	0	0	0	0	0	0	0	0	0	0	0	0	0	0	0
k__Bacteria	p__Actinobacteria	c__Actinobacteria	o__Actinomycetales	f__Actinomycetaceae	g__Actinomyces	2.56793	0	0	0	0	0	2.31496	2.38533	0	0	0	0	0	0	0	0	0	0	0	0	0	0	2.09632	1.60361	0	0	0	0	0	0	0	0	0	0	0	0	0	0	0	0	0	0	0	0
k__Bacteria	p__Actinobacteria	c__Actinobacteria	o__Actinomycetales	f__Actinomycetaceae	g__Varibaculum	0	0	0	0	0	0	0	1.69447	0	0	3.39044	0	0	0	0	0	0	2.54313	0	0	0	0	2.7616	0	0	0	0	0	0	0	0	0	0	0	0	0	0	0	0	0	0	0	0	0
k__Bacteria	p__Actinobacteria	c__Actinobacteria	o__Bifidobacteriales	f__Bifidobacteriaceae	g__Bifidobacterium	0	0	0	0	0	0	0	0	0	0	0	0	0	0	0	0	0	2.41387	0	0	0	0	0	0	0	0	0	0	0	0	0	5.80071	0	0	0	0	0	0	0	0	0	0	0	0
k__Bacteria	p__Actinobacteria	c__Actinobacteria	o__Catenulisporales	f__Actinospicaceae	g__Actinospica	0	0	0	0	0	0	0	0	0	0	0	0	0	0	0	0	0	0	2.74926	0	0	0	0	0	0	0	0	0	0	0	0	0	0	0	0	0	0	0	0	0	0	0	0	0
k__Bacteria	p__Actinobacteria	c__Actinobacteria	o__Catenulisporales	f__Catenulisporaceae	g__Catenulispora	0	0	0	0	0	0	0	0	0	0	0	0	0	0	0	0	0	0	1.6415	0	0	0	0	0	0	0	0	0	0	0	0	0	0	0	0	0	0	0	0	0	0	0	0	0
k__Bacteria	p__Actinobacteria	c__Actinobacteria	o__Corynebacteriales	f__Corynebacteriaceae	g__Corynebacterium	2.38553	0	0	0	2.01907	0	0	0	0	0	0	0	0	0	0	0	0	0	0	0	0	0	0	0	0	0	0	1.67471	0	0	0	2.70422	0	2.04825	1.50331	0	0	0	0	0	0	0	0	0
k__Bacteria	p__Actinobacteria	c__Actinobacteria	o__Corynebacteriales	f__Corynebacteriaceae	g__Corynebacterium 1	3.15745	0	0	0	4.96244	3.71903	1.94108	7.91956	0	0	1.9748	3.1115	0	0	0	2.12501	1.73055	1.584	0	0	0	1.80526	18.7805	3.90515	2.99211	0	0	3.93629	1.56606	0	0	6.74439	0	0	0	0	0	0	0	3.63016	0	0	6.19244	0
k__Bacteria	p__Actinobacteria	c__Actinobacteria	o__Corynebacteriales	f__Corynebacteriaceae	g__Lawsonella	0	0	0	0	0	0	0	0	0	0	2.3687	0	0	0	0	0	0	0	0	0	0	0	0	0	0	0	0	0	0	0	0	0	0	0	0	0	0	0	0	0	0	0	0	0
k__Bacteria	p__Actinobacteria	c__Actinobacteria	o__Corynebacteriales	f__Corynebacteriaceae	g__unclassified Corynebacteriaceae	7.13899	0	6.94017	0	1.96636	0	4.95171	16.165	0	0	5.67132	2.18795	1.83906	2.85873	2.86266	0	0	7.90685	0	0	0	0	13.3776	2.42475	0	1.73947	0	0	0	0	0	0	0	0	0	0	0	0	0	0	0	0	0	0
k__Bacteria	p__Actinobacteria	c__Actinobacteria	o__Corynebacteriales	f__Dietziaceae	g__Dietzia	0	0	0	0	0	0	0	0	0	0	0	0	0	0	0	0	0	0	0	0	0	0	0	0	0	0	0	0	0	0	0	0	0	0	0	0	0	0	0	0	0	0	0	0
k__Bacteria	p__Actinobacteria	c__Actinobacteria	o__Corynebacteriales	f__Mycobacteriaceae	g__Mycobacterium	0	0	0	0	0	0	2.52885	1.9478	0	11.6888	0	9.5515	0	14.454	6.29214	0	0	1.80632	9.5918	0	0	0	2.7616	4.2459	0	0	0	0	0	0	0	0	0	0	0	0	0	0	0	0	1.91269	2.1056	0	0
k__Bacteria	p__Actinobacteria	c__Actinobacteria	o__Corynebacteriales	f__Nocardiaceae	g__Gordonia	0	0	0	0	0	0	0	0	0	2.69621	0	0	0	1.93519	0	0	0	0	0	0	0	0	0	0	0	0	0	0	0	0	0	0	0	0	0	0	0	0	0	0	0	0	0	0
k__Bacteria	p__Actinobacteria	c__Actinobacteria	o__Corynebacteriales	f__Nocardiaceae	g__Rhodococcus	0	0	0	0	0	0	0	0	0	3.71693	0	0	0	0	0	0	0	0	0	0	0	0	0	0	0	0	0	0	0	0	0	0	0	0	0	0	0	0	0	0	0	0	0	0
k__Bacteria	p__Actinobacteria	c__Actinobacteria	o__Corynebacteriales	f__Nocardiaceae	g__Williamsia	0	0	0	0	0	0	2.34753	0	0	0	0	0	0	0	0	0	0	1.50157	2.56515	2.20073	0	0	0	0	0	0	0	0	0	0	0	0	0	0	0	0	0	0	0	0	0	0	0	0
k__Bacteria	p__Actinobacteria	c__Actinobacteria	o__Corynebacteriales	f__unclassified Corynebacteriales	g__unclassified Corynebacteriales	0	0	0	0	0	0	0	0	0	0	0	0	0	0	0	0	0	0	0	0	0	0	0	0	0	0	0	0	0	0	0	0	0	0	0	0	0	0	0	0	0	0	0	0
k__Bacteria	p__Actinobacteria	c__Actinobacteria	o__Frankiales	f__Acidothermaceae	g__Acidothermus	0	0	0	0	0	0	0	0	0	5.72234	1.94621	11.8048	0	2.21139	6.38251	0	0	2.45825	1.75458	0	0	0	2.15991	2.07183	0	0	0	0	0	0	0	1.6945	0	0	0	0	0	0	0	0	0	2.00503	0	0
k__Bacteria	p__Actinobacteria	c__Actinobacteria	o__Frankiales	f__Frankiaceae	g__Frankia	0	0	0	0	0	0	0	0	0	0	0	0	0	0	0	0	0	0	0	0	0	0	0	0	0	0	0	0	0	0	0	0	0	0	0	0	0	0	0	0	0	0	0	0
k__Bacteria	p__Actinobacteria	c__Actinobacteria	o__Frankiales	f__Frankiaceae	g__Jatrophihabitans	0	0	0	0	2.16652	0	6.26509	8.84059	0	9.99481	1.91705	2.13922	0	18.9829	6.55661	4.39453	0	17.5094	7.96041	3.94378	0	5.12335	5.07464	1.73566	0	0	0	0	0	2.49107	0	7.55207	0	3.76716	0	0	0	0	0	0	0	0	0	0
k__Bacteria	p__Actinobacteria	c__Actinobacteria	o__Frankiales	f__Geodermatophilaceae	g__Geodermatophilus	0	0	0	0	0	0	2.28165	0	0	0	0	0	0	1.49345	0	0	0	0	0	0	0	0	0	0	0	0	0	0	0	0	0	0	0	0	0	0	0	0	0	0	0	0	0	0
k__Bacteria	p__Actinobacteria	c__Actinobacteria	o__Frankiales	f__Sporichthyaceae	g__Sporichthya	0	0	0	0	0	0	0	0	0	0	0	0	0	1.49345	0	0	0	2.96837	3.14118	0	0	0	0	0	0	0	0	0	0	0	0	0	0	0	0	0	0	0	0	0	0	0	0	0
k__Bacteria	p__Actinobacteria	c__Actinobacteria	o__Frankiales	f__Sporichthyaceae	g__Sporichthyaceae hgcI clade	2.84036	0	0	0	0	0	0	0	0	0	0	0	0	0	0	1.89982	0	0	0	0	0	0	0	0	0	0	0	0	0	0	0	0	0	0	0	0	0	0	0	0	0	0	0	0
k__Bacteria	p__Actinobacteria	c__Actinobacteria	o__Frankiales	f__unclassified Frankiales	g__unclassified Frankiales	0	0	0	1.73731	0	0	2.6899	0	0	0	1.9748	0	0	3.14855	3.09225	0	0	0	0	0	0	2.53107	0	0	0	0	0	0	0	0	0	0	0	0	0	0	0	0	0	0	0	0	0	0
k__Bacteria	p__Actinobacteria	c__Actinobacteria	o__Frankiales	f__uncultured Frankiales	g__uncultured Frankiales	0	0	0	0	0	0	1.807	0	0	0	0	2.5279	0	0	0	0	0	0	1.63166	0	0	0	0	0	0	0	0	0	0	0	0	0	0	0	0	0	0	0	0	0	0	0	0	0
k__Bacteria	p__Actinobacteria	c__Actinobacteria	o__Kineosporiales	f__Kineosporiaceae	g__Kineococcus	0	0	0	0	0	0	0	0	0	0	0	0	0	0	0	0	0	0	0	0	0	0	0	0	0	0	0	0	0	0	0	0	0	0	0	0	0	0	0	0	0	0	0	0
k__Bacteria	p__Actinobacteria	c__Actinobacteria	o__Kineosporiales	f__Kineosporiaceae	g__Kineosporia	0	0	0	0	0	0	0	0	0	0	0	0	0	3.50281	0	0	0	0	0	0	0	0	0	0	0	0	0	0	0	0	0	0	0	0	0	0	0	0	0	0	0	0	0	0
k__Bacteria	p__Actinobacteria	c__Actinobacteria	o__Kineosporiales	f__Kineosporiaceae	g__Quadrisphaera	0	0	0	0	0	0	1.65917	0	0	0	0	0	0	2.3319	0	0	0	3.29638	0	0	0	0	0	0	0	0	0	0	0	0	0	2.41255	0	0	0	0	0	0	0	0	0	0	0	0
k__Bacteria	p__Actinobacteria	c__Actinobacteria	o__Kineosporiales	f__Kineosporiaceae	g__unclassified Kineosporiaceae	0	0	0	0	0	0	0	0	0	1.86755	0	0	0	0	0	0	0	0	0	0	0	0	0	0	0	0	0	0	0	0	0	0	0	0	0	0	0	0	0	0	0	0	0	0
k__Bacteria	p__Actinobacteria	c__Actinobacteria	o__Micrococcales	f__Brevibacteriaceae	g__Brevibacterium	0	0	0	0	0	0	0	0	0	0	0	0	0	0	0	0	0	1.87342	5.79491	0	0	0	0	0	0	0	0	0	0	0	0	0	0	0	0	0	0	0	0	0	0	0	0	0
k__Bacteria	p__Actinobacteria	c__Actinobacteria	o__Micrococcales	f__Cellulomonadaceae	g__Cellulomonas	0	0	0	0	0	0	0	0	0	1.97202	0	0	0	0	0	0	0	0	0	0	0	0	0	0	0	0	0	0	0	0	0	0	0	0	0	0	0	0	0	0	0	0	0	0
k__Bacteria	p__Actinobacteria	c__Actinobacteria	o__Micrococcales	f__Dermabacteraceae	g__Brachybacterium	0	0	0	0	0	2.24743	0	0	0	0	0	0	0	0	0	0	0	1.99892	2.87549	0	0	0	1.34581	0	0	0	0	0	0	0	0	0	0	0	0	0	0	0	0	0	0	0	0	0
k__Bacteria	p__Actinobacteria	c__Actinobacteria	o__Micrococcales	f__Dermacoccaceae	g__unclassified Dermacoccaceae	0	0	0	0	0	0	0	0	0	0	0	0	0	0	0	0	0	2.77136	0	0	0	0	0	0	2.05549	0	0	0	0	4.60593	0	0	3.19421	0	0	0	0	0	0	0	0	0	0	0
k__Bacteria	p__Actinobacteria	c__Actinobacteria	o__Micrococcales	f__Dermatophilaceae	g__Mobilicoccus	8.80553	17.6828	5.51563	13.2985	6.1749	9.53664	0	0	17.392	0	20.8137	0	0	0	0	10.6937	20.6975	5.16306	4.12914	0	14.0987	19.8834	9.28012	3.23992	10.4347	16.5491	20.7598	0	0	15.1936	11.1971	9.83229	18.2699	2.98857	18.4578	28.0537	12.5394	7.20719	13.7659	1.74251	22.4165	2.37105	9.2688	13.7096
k__Bacteria	p__Actinobacteria	c__Actinobacteria	o__Micrococcales	f__Intrasporangiaceae	g__Intrasporangium	0	0	0	0	0	0	2.06376	0	0	0	0	0	0	0	3.09225	0	0	2.80612	3.16524	0	0	0	0	0	0	0	0	0	0	0	0	0	0	0	0	0	0	0	0	0	0	0	0	0
k__Bacteria	p__Actinobacteria	c__Actinobacteria	o__Micrococcales	f__Intrasporangiaceae	g__Lapillicoccus	0	0	0	0	0	0	0	0	0	0	0	0	0	0	0	0	0	0	1.6415	0	0	0	0	0	0	0	0	0	0	0	0	0	0	0	0	0	0	0	0	0	0	0	0	0
k__Bacteria	p__Actinobacteria	c__Actinobacteria	o__Micrococcales	f__Intrasporangiaceae	g__Phycicoccus	0	0	0	0	0	0	0	0	0	0	0	0	0	0	0	0	0	1.73596	2.65043	0	0	0	0	0	0	0	0	0	0	0	0	0	0	0	0	0	0	0	0	0	0	0	0	0
k__Bacteria	p__Actinobacteria	c__Actinobacteria	o__Micrococcales	f__Intrasporangiaceae	g__Terrabacter	0	0	0	0	0	0	0	0	0	0	0	0	0	0	0	0	0	0	2.05612	0	0	0	0	0	0	0	0	0	0	0	0	0	0	0	0	0	0	0	0	0	0	0	0	0
k__Bacteria	p__Actinobacteria	c__Actinobacteria	o__Micrococcales	f__Intrasporangiaceae	g__Tetrasphaera	0	0	0	0	0	0	0	0	0	0	0	0	0	0	0	0	0	0	0	0	0	2.49572	0	0	0	0	0	0	0	2.63421	0	0	0	0	0	0	0	0	0	0	0	0	0	0
k__Bacteria	p__Actinobacteria	c__Actinobacteria	o__Micrococcales	f__Intrasporangiaceae	g__unclassified Intrasporangiaceae	1.79277	3.50321	0	3.84836	0	0	0	2.48476	0	2.3917	2.10982	2.32498	0	7.58927	2.25221	1.66509	6.96166	0	3.43567	4.82467	0	4.92724	5.04959	0	2.92906	8.15177	5.39261	0	0	5.43735	10.1109	1.9385	2.17848	0	0	7.02487	5.58924	4.8966	0	1.7233	6.31535	0	3.57362	3.69622
k__Bacteria	p__Actinobacteria	c__Actinobacteria	o__Micrococcales	f__Microbacteriaceae	g__Agrococcus	0	0	0	0	0	0	0	0	0	0	0	0	0	0	0	0	0	0	6.10143	0	0	0	0	0	0	0	0	0	0	0	0	0	0	0	0	0	0	0	0	0	0	0	0	0
k__Bacteria	p__Actinobacteria	c__Actinobacteria	o__Micrococcales	f__Microbacteriaceae	g__Amnibacterium	0	0	0	0	0	0	3.84845	1.90057	0	0	0	0	0	0	0	0	0	0	1.73634	0	0	0	0	0	0	0	0	0	0	0	0	0	0	0	0	0	0	0	0	0	0	0	0	0
k__Bacteria	p__Actinobacteria	c__Actinobacteria	o__Micrococcales	f__Microbacteriaceae	g__Curtobacterium	0	0	0	2.14746	1.99296	0	3.00774	3.56195	0	0	2.27984	2.86409	0	2.93683	0	0	0	3.45812	4.1819	0	0	0	3.18492	0	0	0	0	1.60214	0	0	0	0	0	0	0	0	0	0	0	0	0	2.47998	0	0
k__Bacteria	p__Actinobacteria	c__Actinobacteria	o__Micrococcales	f__Microbacteriaceae	g__Gryllotalpicola	0	0	0	0	0	0	0	0	0	0	0	0	0	3.38978	0	0	0	0	0	0	0	0	0	0	0	0	0	0	0	0	0	0	0	0	0	0	0	0	0	0	0	0	0	0
k__Bacteria	p__Actinobacteria	c__Actinobacteria	o__Micrococcales	f__Microbacteriaceae	g__Leifsonia	0	0	0	0	0	0	0	0	0	0	0	0	0	0	3.29027	0	0	1.93753	1.67061	0	0	0	0	0	0	0	0	0	0	0	0	1.44082	0	0	0	0	0	0	0	0	0	0	0	0
k__Bacteria	p__Actinobacteria	c__Actinobacteria	o__Micrococcales	f__Microbacteriaceae	g__Leucobacter	0	0	0	0	0	0	0	0	0	0	0	0	0	0	0	0	0	1.50157	4.2397	0	0	0	0	0	0	0	0	0	0	0	0	0	0	0	0	0	0	0	0	0	0	0	0	0
k__Bacteria	p__Actinobacteria	c__Actinobacteria	o__Micrococcales	f__Microbacteriaceae	g__Microbacterium	0	0	0	0	0	0	2.76415	0	0	7.99867	0	0	0	0	0	0	0	2.84006	3.40064	0	0	0	2.15991	0	0	0	0	0	0	0	0	0	0	0	0	0	0	0	0	0	0	0	0	0
k__Bacteria	p__Actinobacteria	c__Actinobacteria	o__Micrococcales	f__Microbacteriaceae	g__Schumannella	0	0	0	0	0	0	0	0	0	0	0	0	0	0	0	0	0	0	3.45185	0	0	0	0	0	0	0	0	0	0	0	0	0	0	0	0	0	0	0	0	0	0	0	0	0
k__Bacteria	p__Actinobacteria	c__Actinobacteria	o__Micrococcales	f__Microbacteriaceae	g__unclassified Microbacteriaceae	0	0	0	0	3.89577	0	0	2.20269	0	3.07809	0	0	0	5.74015	2.86266	7.4859	2.37985	5.12788	1.98063	0	0	8.05898	0	2.16848	0	5.72543	0	0	0	4.68737	1.78805	3.99194	2.53835	2.45686	0	0	0	0	0	0	0	0	0	0
k__Bacteria	p__Actinobacteria	c__Actinobacteria	o__Micrococcales	f__Micrococcaceae	g__Arthrobacter	2.56793	0	0	0	0	0	0	1.69447	0	17.1056	0	2.34661	0	0	0	0	0	0	2.07075	0	0	0	0	0	0	0	0	0	0	0	0	0	0	0	0	0	0	0	0	0	2.42384	0	0	0
k__Bacteria	p__Actinobacteria	c__Actinobacteria	o__Micrococcales	f__Micrococcaceae	g__Glutamicibacter	0	0	0	0	0	0	0	0	0	0	0	0	0	0	0	0	0	0	0	0	0	0	0	0	0	0	0	0	0	0	0	0	0	0	0	0	0	0	0	0	0	0	0	0
k__Bacteria	p__Actinobacteria	c__Actinobacteria	o__Micrococcales	f__Micrococcaceae	g__Kocuria	1.9324	0	1.94153	0	5.28962	4.57387	0	1.74882	5.38869	2.11578	0	0	0	2.00936	0	6.23621	0	0	0	0	0	5.92564	2.4919	2.83129	0	5.14933	0	0	0	0	0	0	0	0	0	0	8.76162	0	3.21513	0	0	0	0	7.76699
k__Bacteria	p__Actinobacteria	c__Actinobacteria	o__Micrococcales	f__Micrococcaceae	g__Paenarthrobacter	0	0	0	0	0	0	0	0	0	0	0	0	0	1.85701	0	0	0	0	0	0	0	0	1.96004	0	0	0	0	0	0	0	0	0	0	0	0	0	0	0	0	0	0	0	0	0
k__Bacteria	p__Actinobacteria	c__Actinobacteria	o__Micrococcales	f__Micrococcaceae	g__Rothia	0	0	0	0	2.09468	0	0	0	0	0	0	0	0	0	0	0	0	0	0	0	0	0	0	0	0	0	0	0	0	0	0	0	0	0	0	0	0	0	0	0	0	0	0	0
k__Bacteria	p__Actinobacteria	c__Actinobacteria	o__Micrococcales	f__Micrococcaceae	g__Sinomonas	0	0	0	0	0	0	0	0	0	0	0	0	0	0	0	0	0	2.50131	0	0	0	0	0	0	0	0	0	0	0	0	0	0	0	0	0	0	0	0	0	0	0	0	0	0
k__Bacteria	p__Actinobacteria	c__Actinobacteria	o__Micrococcales	f__Micrococcaceae	g__unclassified Intrasporangiaceae	0	0	0	0	1.76509	0	0	0	0	0	0	0	0	0	0	0	0	2.58376	3.01822	0	0	0	2.15991	0	0	0	0	0	0	0	0	1.55504	0	0	0	0	0	3.57195	3.18487	0	0	0	0	0
k__Bacteria	p__Actinobacteria	c__Actinobacteria	o__Micrococcales	f__unclassified Micrococcales	g__unclassified Micrococcales	0	0	0	0	3.07295	0	0	0	0	0	2.10982	0	0	0	0	4.5918	0	1.80632	0	0	0	6.89729	0	0	0	3.48576	2.20408	0	0	3.3173	6.46085	5.1414	0	3.39926	0	0	0	0	0	0	4.25142	0	0	0
k__Bacteria	p__Actinobacteria	c__Actinobacteria	o__Micromonosporales	f__Micromonosporaceae	g__Actinoplanes	0	0	0	0	0	0	0	0	0	5.94889	0	0	0	5.67448	0	0	0	0	0	2.41049	0	0	0	0	0	0	0	0	0	0	0	0	0	0	0	0	0	0	0	0	0	0	0	0
k__Bacteria	p__Actinobacteria	c__Actinobacteria	o__Micromonosporales	f__Micromonosporaceae	g__Dactylosporangium	0	0	0	0	0	0	0	0	0	0	0	0	0	0	1.81123	0	0	0	0	0	0	0	0	0	0	0	0	0	0	0	0	0	0	0	0	0	0	0	0	0	0	0	0	0
k__Bacteria	p__Actinobacteria	c__Actinobacteria	o__Micromonosporales	f__Micromonosporaceae	g__Luedemannella	0	0	0	0	0	0	0	0	0	0	0	0	0	0	0	0	0	0	0	0	0	0	0	0	0	0	0	0	0	0	0	0	0	0	0	0	0	0	0	0	0	0	0	0
k__Bacteria	p__Actinobacteria	c__Actinobacteria	o__Micromonosporales	f__Micromonosporaceae	g__Micromonospora	0	0	0	0	0	0	0	0	0	0	0	0	0	4.15979	0	0	0	0	0	0	0	0	0	0	0	0	0	0	0	0	0	0	0	0	0	0	0	0	0	0	0	0	0	0
k__Bacteria	p__Actinobacteria	c__Actinobacteria	o__Micromonosporales	f__Micromonosporaceae	g__Planosporangium	0	0	0	0	0	0	0	0	0	0	0	0	0	0	0	0	0	0	0	0	0	0	0	0	0	0	0	0	0	0	0	0	0	0	0	0	0	0	0	0	0	0	0	0
k__Bacteria	p__Actinobacteria	c__Actinobacteria	o__Micromonosporales	f__Micromonosporaceae	g__unclassified Micromonosporaceae	0	0	0	0	0	0	0	0	0	3.4506	0	0	0	0	0	0	0	0	0	0	0	0	0	2.07183	0	0	0	0	0	0	0	0	0	0	0	0	0	0	0	0	0	0	0	0
k__Bacteria	p__Actinobacteria	c__Actinobacteria	o__Micromonosporales	f__Micromonosporaceae	g__uncultured Micromonosporaceae	0	0	0	0	0	0	0	0	0	0	0	0	0	0	0	0	0	0	0	0	0	0	0	2.50097	0	0	0	0	0	0	0	0	0	0	0	0	0	0	0	0	0	0	0	0
k__Bacteria	p__Actinobacteria	c__Actinobacteria	o__Propionibacteriales	f__Nocardioidaceae	g__Aeromicrobium	0	0	0	0	0	0	0	0	0	5.76015	0	0	0	0	0	0	0	1.41414	3.83576	0	0	0	0	0	0	0	0	0	0	0	0	0	0	0	0	0	0	0	0	0	0	0	0	0
k__Bacteria	p__Actinobacteria	c__Actinobacteria	o__Propionibacteriales	f__Nocardioidaceae	g__Kribbella	0	0	0	0	0	0	0	0	0	0	0	0	0	0	0	0	0	0	1.94136	0	0	0	0	0	0	0	0	0	0	0	0	0	0	0	0	0	0	0	0	0	0	0	0	0
k__Bacteria	p__Actinobacteria	c__Actinobacteria	o__Propionibacteriales	f__Nocardioidaceae	g__Marmoricola	0	0	0	0	0	0	3.79927	1.63799	0	2.30101	0	0	0	2.44312	0	0	2.33561	0	8.51868	0	0	0	2.58751	0	0	1.82302	0	0	0	2.78622	0	2.04659	2.82613	0	0	0	0	1.73728	0	0	0	0	0	0
k__Bacteria	p__Actinobacteria	c__Actinobacteria	o__Propionibacteriales	f__Nocardioidaceae	g__Nocardioides	0	0	1.71751	0	1.7339	0	3.40457	0	0	18.9098	4.70846	5.88791	0	10.2259	3.46436	0	0	8.84955	16.8607	7.1575	0	0	5.33324	1.60361	0	0	0	0	0	0	0	3.18238	0	0	0	0	0	0	0	0	2.71781	0	1.66958	0
k__Bacteria	p__Actinobacteria	c__Actinobacteria	o__Propionibacteriales	f__Nocardioidaceae	g__unclassified Nocardioidaceae	0	0	0	0	1.76509	0	0	0	0	0	0	0	0	0	0	0	0	0	0	0	0	0	0	0	0	0	0	0	0	0	0	2.83055	0	0	0	0	0	0	0	0	0	2.02571	0	0
k__Bacteria	p__Actinobacteria	c__Actinobacteria	o__Propionibacteriales	f__Propionibacteriaceae	g__Cutibacterium	1.46496	0	1.81781	0	0	0	2.21261	1.8012	0	0	6.50297	0	0	0	4.40071	3.15621	2.06457	0	0	0	0	0	1.5495	0	0	0	0	0	0	0	0	0	0	0	0	0	0	0	0	0	0	0	0	0
k__Bacteria	p__Actinobacteria	c__Actinobacteria	o__Propionibacteriales	f__Propionibacteriaceae	g__Friedmanniella	0	0	0	0	0	0	0	2.12263	0	0	0	0	0	0	0	1.63287	0	1.66198	0	0	0	0	0	0	0	0	0	0	0	0	0	0	0	0	0	0	0	0	0	0	0	0	0	0
k__Bacteria	p__Actinobacteria	c__Actinobacteria	o__Propionibacteriales	f__Propionibacteriaceae	g__Marinilutecoccus	0	0	0	0	0	0	0	0	0	0	0	0	0	0	0	0	0	0	0	0	0	0	0	0	0	0	0	0	0	4.51309	0	0	0	0	0	4.60316	0	2.88167	0	0	4.30551	0	3.205	0
k__Bacteria	p__Actinobacteria	c__Actinobacteria	o__Propionibacteriales	f__Propionibacteriaceae	g__unclassified Propionibacteriaceae	0	0	0	0	0	0	0	0	0	0	0	0	0	1.49345	0	0	0	0	0	0	0	0	0	0	0	0	0	0	0	0	0	0	0	0	0	0	0	0	0	0	0	0	0	0
k__Bacteria	p__Actinobacteria	c__Actinobacteria	o__Pseudonocardiales	f__Pseudonocardiaceae	g__Actinomycetospora	3.57477	0	1.97087	2.60707	6.26436	0	6.92974	10.2242	3.79805	7.29965	5.31973	6.06535	0	15.9885	8.78984	8.93077	6.96241	11.6103	9.494	0	0	10.9872	10.8925	0	4.49321	7.37712	0	1.99117	2.61038	4.74973	0	3.49679	3.51638	5.1632	5.84715	0	0	2.02271	0	0	0	2.02571	0	0
k__Bacteria	p__Actinobacteria	c__Actinobacteria	o__Pseudonocardiales	f__Pseudonocardiaceae	g__Actinophytocola	0	0	0	0	0	0	0	0	0	0	0	0	0	0	0	0	0	0	1.6415	0	0	0	0	0	0	0	0	0	0	0	0	0	0	0	0	0	0	0	0	0	0	0	0	0
k__Bacteria	p__Actinobacteria	c__Actinobacteria	o__Pseudonocardiales	f__Pseudonocardiaceae	g__Amycolatopsis	0	0	0	0	0	0	0	0	0	0	0	0	0	2.27291	0	0	0	4.3056	5.5261	0	0	0	0	0	0	0	0	0	0	0	0	0	0	0	0	0	0	0	0	0	0	0	0	0
k__Bacteria	p__Actinobacteria	c__Actinobacteria	o__Pseudonocardiales	f__Pseudonocardiaceae	g__Crossiella	0	0	0	0	0	0	0	1.8012	0	0	0	0	0	0	0	1.81621	0	0	0	0	0	0	0	0	0	0	0	0	0	0	0	0	0	0	0	0	0	0	0	0	0	0	1.50875	0
k__Bacteria	p__Actinobacteria	c__Actinobacteria	o__Pseudonocardiales	f__Pseudonocardiaceae	g__Pseudonocardia	0	0	0	0	2.62325	0	0	2.03786	0	2.27401	0	0	0	5.39788	0	0	0	3.34448	10.4118	0	0	0	1.80954	0	0	0	0	0	1.62457	0	0	0	0	0	0	0	0	0	0	0	0	0	0	0
k__Bacteria	p__Actinobacteria	c__Actinobacteria	o__Pseudonocardiales	f__Pseudonocardiaceae	g__unclassified Pseudonocardiaceae	0	0	0	0	0	0	0	0	0	0	0	0	0	0	0	0	0	1.87342	4.84386	0	0	0	0	0	0	0	0	0	0	0	0	0	0	0	0	0	0	0	0	0	0	0	0	0
k__Bacteria	p__Actinobacteria	c__Actinobacteria	o__Streptomycetales	f__Streptomycetaceae	g__Kitasatospora	0	0	0	0	0	0	0	0	0	0	0	0	0	0	0	0	0	0	0	0	0	0	0	0	0	0	0	0	0	0	0	0	0	0	0	0	0	0	0	0	0	0	0	0
k__Bacteria	p__Actinobacteria	c__Actinobacteria	o__Streptomycetales	f__Streptomycetaceae	g__Streptomyces	0	0	0	0	0	0	0	0	0	0	0	4.60918	0	4.85571	3.75991	1.59991	0	7.40156	9.43734	3.37191	0	0	4.24111	3.33927	0	0	0	0	0	0	0	1.47991	0	0	0	0	0	0	0	0	0	0	1.50875	0
k__Bacteria	p__Actinobacteria	c__Actinobacteria	o__Streptomycetales	f__Streptomycetaceae	g__unclassified Streptomycetaceae	0	0	0	0	0	0	0	0	0	0	0	0	0	0	0	0	0	0	1.7992	0	0	0	0	0	0	0	0	0	0	0	0	0	0	0	0	0	0	0	0	0	0	0	0	0
k__Bacteria	p__Actinobacteria	c__Coriobacteriia	o__Coriobacteriales	f__Atopobiaceae	g__Atopobium	0	0	0	0	0	0	0	0	0	0	0	0	0	0	0	0	0	0	0	0	0	0	0	0	0	0	0	0	0	0	0	0	0	0	0	0	0	0	0	0	0	0	0	0
k__Bacteria	p__Actinobacteria	c__Coriobacteriia	o__Coriobacteriales	f__Atopobiaceae	g__Olsenella	0	0	0	0	0	0	0	0	0	0	0	0	0	0	0	0	0	0	0	0	0	0	0	0	0	0	0	0	0	0	0	0	0	0	0	0	0	0	0	2.40434	0	0	0	0
k__Bacteria	p__Actinobacteria	c__Coriobacteriia	o__Coriobacteriales	f__Atopobiaceae	g__unclassified Atopobiaceae	0	0	6.0172	1.85482	0	0	0	0	0	0	0	0	2.23687	0	0	0	0	0	0	0	0	0	0	0	0	0	0	0	0	0	0	0	0	0	0	0	0	0	0	0	0	0	0	0
k__Bacteria	p__Actinobacteria	c__Coriobacteriia	o__Coriobacteriales	f__Coriobacteriaceae	g__Collinsella	0	0	0	0	0	0	0	0	0	0	0	0	0	0	0	0	0	0	0	1.9552	0	0	0	0	0	0	0	0	0	0	0	0	0	0	0	0	0	0	0	0	0	0	0	0
k__Bacteria	p__Actinobacteria	c__Coriobacteriia	o__Coriobacteriales	f__Coriobacteriales Incertae Sedis	g__Raoultibacter	0	0	2.2355	0	0	0	0	0	0	0	0	0	0	0	0	0	0	0	0	0	0	0	0	0	0	0	0	0	0	0	0	0	0	0	0	0	0	0	0	0	0	0	0	0
k__Bacteria	p__Actinobacteria	c__Coriobacteriia	o__Coriobacteriales	f__Eggerthellaceae	g__Eggerthellaceae DNF00809	0	0	0	0	0	0	0	0	0	0	0	0	0	0	0	0	0	0	0	0	0	0	0	0	0	0	0	0	0	0	0	0	0	0	0	0	0	0	0	0	0	0	0	0
k__Bacteria	p__Actinobacteria	c__Coriobacteriia	o__Coriobacteriales	f__Eggerthellaceae	g__Paraeggerthella	0	0	0	0	0	0	0	0	0	0	0	0	0	0	0	0	0	0	0	0	0	0	0	0	0	0	0	0	2.76577	0	0	0	0	0	0	0	0	0	0	0	0	0	0	0
k__Bacteria	p__Actinobacteria	c__Coriobacteriia	o__Coriobacteriales	f__Eggerthellaceae	g__Slackia	0	0	0	0	0	0	0	0	0	0	0	0	0	0	0	0	0	0	0	0	0	0	0	0	0	0	0	0	0	0	0	0	0	0	0	0	0	0	0	0	0	0	0	0
k__Bacteria	p__Actinobacteria	c__Coriobacteriia	o__Coriobacteriia OPB41	f__uncultured Coriobacteriia OPB41	g__uncultured Coriobacteriia OPB41	0	0	0	0	0	0	0	0	0	0	0	0	0	0	0	0	0	1.584	0	0	0	0	0	0	0	0	0	0	0	0	0	0	0	0	0	0	0	0	0	0	0	0	0	0
k__Bacteria	p__Actinobacteria	c__Rubrobacteria	o__Rubrobacterales	f__Rubrobacteriaceae	g__Rubrobacter	1.63816	0	0	0	0	0	0	0	0	0	0	0	0	5.77962	0	0	0	0	0	0	0	0	0	0	0	0	0	0	0	0	0	0	0	0	0	0	0	0	0	0	0	0	0	0
k__Bacteria	p__Actinobacteria	c__Thermoleophilia	o__Gaiellales	f__unclassified Gaiellales	g__unclassified Gaiellales	0	0	0	0	0	0	0	0	0	0	0	0	0	0	0	0	0	0	0	0	0	0	0	0	0	0	0	0	0	0	0	0	0	0	0	0	0	0	0	0	0	0	0	0
k__Bacteria	p__Actinobacteria	c__Thermoleophilia	o__Gaiellales	f__uncultured Gaiellales	g__uncultured Gaiellales	0	0	0	0	0	0	0	0	0	0	1.91705	12.7738	0	4.78987	5.45214	0	0	1.66198	0	2.59359	0	0	3.75774	0	0	0	0	0	0	0	0	0	0	0	0	0	0	0	0	0	0	0	0	0
k__Bacteria	p__Actinobacteria	c__Thermoleophilia	o__Gaiellales	f__uncultured Gaiellales	g__uncultured Gaiellales 5G12	0	0	0	0	0	0	0	0	0	1.67463	0	3.04692	0	0	2.86266	0	0	0	0	0	0	0	0	2.64229	0	0	0	0	0	0	0	0	0	0	0	0	0	0	0	0	0	0	0	0
k__Bacteria	p__Actinobacteria	c__Thermoleophilia	o__Gaiellales	f__uncultured Gaiellales	g__uncultured Gaiellales Ellin6515	0	0	0	0	0	0	0	0	0	0	0	2.13922	0	0	0	0	0	0	0	0	0	0	0	0	0	0	0	0	0	0	0	0	0	0	0	0	0	0	0	0	0	0	0	0
k__Bacteria	p__Actinobacteria	c__Thermoleophilia	o__Solirubrobacterales	f__Solirubrobacteraceae	g__Conexibacter	0	0	0	0	0	0	2.17681	1.85174	0	5.67128	4.4525	10.0904	0	11.8448	7.05018	1.49626	0	4.93626	5.89928	2.20073	0	0	2.09632	2.771	0	0	0	0	0	0	0	1.6945	0	1.4195	0	0	0	0	0	0	0	2.1056	5.27174	0
k__Bacteria	p__Actinobacteria	c__Thermoleophilia	o__Solirubrobacterales	f__Solirubrobacteraceae	g__Solirubrobacter	0	0	0	0	0	0	0	0	0	0	0	2.08878	0	3.47076	6.18449	0	0	0	0	0	0	0	1.34581	0	0	0	0	0	0	0	0	0	0	0	0	0	0	0	0	0	0	0	0	0
k__Bacteria	p__Actinobacteria	c__Thermoleophilia	o__Solirubrobacterales	f__Solirubrobacteraceae	g__Solirubrobacteraceae JCM 18997	0	0	0	0	0	0	0	0	0	0	0	0	0	1.49345	0	0	0	0	0	0	0	0	0	0	0	0	0	0	0	0	0	0	0	0	0	0	0	0	0	0	0	0	0	0
k__Bacteria	p__Actinobacteria	c__Thermoleophilia	o__Solirubrobacterales	f__Solirubrobacteraceae	g__unclassified Solirubrobacteraceae	2.17668	0	0	0	0	0	0	0	0	0	0	0	0	1.59328	3.09225	0	0	0	0	0	0	0	0	0	0	0	0	0	0	0	0	0	0	0	0	0	0	0	0	0	0	0	0	0
k__Bacteria	p__Actinobacteria	c__Thermoleophilia	o__Solirubrobacterales	f__Solirubrobacterales 67-14	g__unclassified Solirubrobacterales 67-14	0	0	0	0	0	0	0	0	0	0	0	0	0	8.34192	0	0	0	0	0	0	0	0	0	0	0	0	0	0	0	0	0	0	0	0	0	0	0	0	0	0	0	0	0	0
k__Bacteria	p__Actinobacteria	c__Thermoleophilia	o__Solirubrobacterales	f__Solirubrobacterales 67-14	g__uncultured Solirubrobacterales 67-14	0	0	0	0	0	0	0	0	0	0	0	0	0	2.49567	0	0	0	0	0	0	0	0	1.96004	0	0	0	0	0	0	0	0	0	0	0	0	0	0	0	0	0	0	0	0	0
k__Bacteria	p__Armatimonadetes	c__Armatimonadia	o__Armatimonadales	f__unclassified Armatimonadales	g__unclassified Armatimonadales	0	0	0	0	0	0	1.55147	0	0	0	0	0	0	0	0	0	0	0	0	0	0	0	0	0	0	0	0	0	0	0	0	0	0	0	0	0	0	0	0	0	0	0	0	0
k__Bacteria	p__Armatimonadetes	c__Armatimonadia	o__Armatimonadales	f__uncultured Armatimonadales	g__uncultured Armatimonadales	0	0	0	0	0	0	0	0	0	0	0	0	0	1.77434	0	0	0	0	0	1.65914	0	0	0	0	0	0	0	0	0	0	2.73733	0	0	0	0	0	0	0	0	0	0	0	0	0
k__Bacteria	p__Armatimonadetes	c__Chthonomonadetes	o__Chthonomonadales	f__Chthonomonadaceae	g__Chthonomonas	0	0	0	0	0	0	0	0	0	0	0	0	0	2.14714	0	0	0	0	0	0	0	0	0	0	0	0	0	0	0	0	0	0	0	0	0	0	0	0	0	0	0	0	0	0
k__Bacteria	p__Armatimonadetes	c__Fimbriimonadia	o__Fimbriimonadales	f__Fimbriimonadaceae	g__unclassified Fimbriimonadaceae	0	0	0	0	0	0	0	0	0	0	0	0	0	1.49345	0	0	0	0	0	0	0	0	0	0	0	0	0	0	0	0	0	0	0	0	0	0	0	0	0	0	0	0	0	0
k__Bacteria	p__Bacteroidetes	c__Bacteroidia	o__Bacteroidales	f__Bacteroidaceae	g__Bacteroides	2.94301	0	12.515	3.37952	1.88352	0	4.06954	5.97169	3.57583	0	3.7209	9.56205	15.9586	2.27291	6.71193	0	0	5.7761	0	0	0	0	5.37509	3.05003	0	2.04803	6.47973	3.47267	3.09034	0	0	3.32208	0	6.40683	4.29612	0	0	5.15066	11.9363	7.3315	4.56108	0	1.50875	0
k__Bacteria	p__Bacteroidetes	c__Bacteroidia	o__Bacteroidales	f__Bacteroidales BS11 gut group	g__uncultured Bacteroidales BS11 gut group	0	0	0	0	0	0	0	0	0	0	0	0	0	0	0	0	0	0	0	0	0	0	0	0	0	0	0	0	0	0	0	0	0	0	0	0	0	1.83883	0	0	0	0	0	0
k__Bacteria	p__Bacteroidetes	c__Bacteroidia	o__Bacteroidales	f__Bacteroidales F082	g__Bacteroidales Bact_22	0	0	0	0	0	0	0	0	0	0	0	0	0	0	0	0	0	0	0	0	0	0	0	0	0	0	0	0	0	0	0	0	0	0	0	0	0	0	0	0	0	2.37105	3.88346	1.86381
k__Bacteria	p__Bacteroidetes	c__Bacteroidia	o__Bacteroidales	f__Bacteroidales F082	g__unclassified Bacteroidales F082	0	0	0	0	0	0	0	0	0	0	0	0	0	0	0	0	0	0	0	0	0	0	0	0	0	0	0	0	0	0	0	0	0	0	0	0	0	0	0	0	0	0	2.81563	0
k__Bacteria	p__Bacteroidetes	c__Bacteroidia	o__Bacteroidales	f__Bacteroidales F082	g__uncultured Bacteroidales F082	0	0	0	0	0	0	0	0	0	0	0	0	0	0	0	0	0	0	0	0	0	0	0	0	0	0	0	0	0	0	0	0	0	0	0	0	0	1.67274	0	0	0	1.94114	2.00724	0
k__Bacteria	p__Bacteroidetes	c__Bacteroidia	o__Bacteroidales	f__Bacteroidales RF16 group	g__unclassified Bacteroidales RF16 group	0	0	0	0	0	0	0	0	0	0	0	0	0	0	0	0	0	0	0	0	0	0	0	0	0	0	0	0	0	0	0	0	0	0	0	0	0	0	0	0	0	0	0	0
k__Bacteria	p__Bacteroidetes	c__Bacteroidia	o__Bacteroidales	f__Bacteroidales RF16 group	g__uncultured Bacteroidales RF16 group	0	0	0	0	0	0	0	0	0	0	0	0	0	0	0	0	0	0	0	0	0	0	0	0	0	0	0	0	0	0	0	0	0	0	0	0	0	0	0	0	0	0	0	0
k__Bacteria	p__Bacteroidetes	c__Bacteroidia	o__Bacteroidales	f__Bacteroidales UCG-001	g__uncultured Bacteroidales UCG-001	0	0	0	0	0	0	0	0	0	0	0	0	0	0	0	0	0	0	0	0	0	0	0	0	0	0	0	0	0	0	0	0	0	0	0	0	0	2.15461	0	0	0	0	1.88149	0
k__Bacteria	p__Bacteroidetes	c__Bacteroidia	o__Bacteroidales	f__Bacteroidales p-251-o5	g__uncultured Bacteroidales p-251-o5	0	0	0	0	0	0	0	0	0	0	0	0	0	0	0	0	0	0	0	0	0	0	0	0	0	0	0	0	0	0	0	0	0	0	0	0	0	0	0	0	0	0	0	0
k__Bacteria	p__Bacteroidetes	c__Bacteroidia	o__Bacteroidales	f__Bacteroidetes BD2-2	g__uncultured Bacteroidetes BD2-2	0	0	0	0	0	0	0	0	0	0	0	0	0	0	0	0	0	0	0	0	0	0	0	0	0	0	0	0	0	0	0	0	0	0	0	0	0	0	0	0	0	0	0	0
k__Bacteria	p__Bacteroidetes	c__Bacteroidia	o__Bacteroidales	f__Barnesiellaceae	g__uncultured Barnesiellaceae	0	0	0	0	0	0	0	0	0	0	0	0	0	0	0	0	0	0	0	0	3.51301	0	0	0	0	0	0	0	0	0	0	0	0	0	0	0	0	0	0	0	0	0	0	0
k__Bacteria	p__Bacteroidetes	c__Bacteroidia	o__Bacteroidales	f__Muribaculaceae	g__uncultured Muribaculaceae	0	0	0	0	0	0	0	0	0	0	0	0	0	0	0	0	0	0	0	0	0	0	0	0	0	0	0	0	0	0	0	0	0	0	0	0	0	1.85831	0	0	0	0	4.60025	0
k__Bacteria	p__Bacteroidetes	c__Bacteroidia	o__Bacteroidales	f__Paludibacteraceae	g__Paludibacteraceae F0058	0	0	0	0	0	0	0	0	0	0	0	0	3.69726	0	0	0	0	0	0	0	0	0	0	0	0	0	0	0	0	0	0	0	0	0	0	0	0	0	0	0	0	0	0	0
k__Bacteria	p__Bacteroidetes	c__Bacteroidia	o__Bacteroidales	f__Porphyromonadaceae	g__Falsiporphyromonas	1.55416	0	7.16918	0	2.14297	0	8.23326	4.7674	4.23245	0	1.85688	2.13922	10.2868	0	0	0	0	5.20813	0	0	0	0	3.36944	2.16848	0	0	5.48021	2.29727	0	0	0	0	0	0	0	0	0	2.33227	9.0553	0	6.94828	0	0	0
k__Bacteria	p__Bacteroidetes	c__Bacteroidia	o__Bacteroidales	f__Porphyromonadaceae	g__Porphyromonas	0	0	2.65252	0	0	0	2.28165	2.79996	0	0	6.84244	0	0	0	0	0	0	2.0578	0	0	0	0	5.39855	3.36755	0	0	0	0	3.40048	0	0	0	0	0	0	0	0	0	4.70313	0	0	0	0	0
k__Bacteria	p__Bacteroidetes	c__Bacteroidia	o__Bacteroidales	f__Prevotellaceae	g__Alloprevotella	4.90078	0	9.73246	1.59256	3.19249	0	11.8905	9.3031	4.38874	0	4.53199	7.64296	9.36396	3.33315	0	0	0	5.5607	0	0	0	0	3.83768	3.98694	2.00882	2.66112	6.10461	3.09044	0	0	0	2.32939	0	2.15599	0	2.2881	0	2.09016	1.79355	0	2.34338	0	2.6711	0
k__Bacteria	p__Bacteroidetes	c__Bacteroidia	o__Bacteroidales	f__Prevotellaceae	g__Prevotella 1	0	0	0	0	0	0	0	0	0	0	0	0	0	0	0	0	0	0	0	0	0	0	0	0	0	0	0	0	0	0	0	0	0	0	0	0	0	4.41706	0	0	0	0	5.18557	0
k__Bacteria	p__Bacteroidetes	c__Bacteroidia	o__Bacteroidales	f__Prevotellaceae	g__Prevotella 2	0	0	0	0	0	0	0	0	0	0	0	0	0	1.38619	0	0	0	0	0	0	0	0	0	0	0	0	0	0	0	0	0	0	0	0	0	0	0	0	0	0	0	0	0	0
k__Bacteria	p__Bacteroidetes	c__Bacteroidia	o__Bacteroidales	f__Prevotellaceae	g__Prevotella 7	6.60696	0	8.38885	0	3.39549	0	6.34139	4.90455	2.22048	0	5.13928	6.91312	8.9277	3.44427	0	0	0	3.88943	0	3.46884	0	0	3.96776	4.06434	2.18107	2.08235	2.78507	1.67471	0	0	0	0	0	1.43859	0	2.1066	0	2.45249	4.1923	3.96067	1.89398	0	0	0
k__Bacteria	p__Bacteroidetes	c__Bacteroidia	o__Bacteroidales	f__Prevotellaceae	g__Prevotella 9	0	0	0	0	0	0	1.65917	3.40157	0	0	0	0	0	2.64273	0	0	0	0	0	0	0	0	0	0	0	0	0	0	0	0	0	0	0	0	0	0	0	0	0	0	0	0	0	0
k__Bacteria	p__Bacteroidetes	c__Bacteroidia	o__Bacteroidales	f__Prevotellaceae	g__Prevotellaceae NK3B31 group	0	0	0	0	0	0	0	0	0	0	0	0	0	0	0	0	0	0	0	0	0	0	0	0	0	0	0	0	0	0	0	0	0	0	0	0	0	0	0	0	0	0	1.50875	0
k__Bacteria	p__Bacteroidetes	c__Bacteroidia	o__Bacteroidales	f__Prevotellaceae	g__Prevotellaceae UCG-001	0	0	0	0	0	0	0	0	0	0	0	0	0	0	0	0	0	0	0	0	0	0	0	0	0	2.06529	0	0	0	0	0	0	0	0	0	0	0	0	0	0	0	0	0	0
k__Bacteria	p__Bacteroidetes	c__Bacteroidia	o__Bacteroidales	f__Prevotellaceae	g__Prevotellaceae UCG-003	0	0	0	0	0	0	0	0	0	0	0	0	0	0	0	0	0	0	0	0	0	0	0	0	0	0	0	0	0	0	0	0	0	0	0	0	0	0	0	0	0	0	1.5914	0
k__Bacteria	p__Bacteroidetes	c__Bacteroidia	o__Bacteroidales	f__Prevotellaceae	g__Prevotellaceae UCG-004	0	0	0	0	0	0	0	0	0	0	0	0	0	0	0	0	0	0	0	0	0	0	0	0	0	0	0	0	0	0	0	0	0	0	0	0	0	0	0	0	0	0	0	0
k__Bacteria	p__Bacteroidetes	c__Bacteroidia	o__Bacteroidales	f__Prevotellaceae	g__Prevotellaceae YAB2003 group	0	0	0	0	0	0	0	0	0	0	0	0	0	0	0	0	0	0	0	0	0	0	0	0	0	0	0	0	0	0	0	0	0	0	0	0	0	0	0	0	0	0	0	0
k__Bacteria	p__Bacteroidetes	c__Bacteroidia	o__Bacteroidales	f__Prevotellaceae	g__unclassified Prevotellaceae	0	0	0	0	0	0	0	0	0	0	0	2.68893	5.97183	0	0	0	0	0	0	0	0	0	0	0	0	0	0	0	0	0	0	0	0	0	0	0	0	0	0	0	0	0	0	0
k__Bacteria	p__Bacteroidetes	c__Bacteroidia	o__Bacteroidales	f__Prevotellaceae	g__uncultured Prevotellaceae	0	0	0	0	0	0	0	0	0	0	0	0	0	0	0	0	0	0	0	0	0	0	0	0	0	0	0	0	0	0	0	0	0	0	0	0	0	1.89649	0	0	0	0	0	0
k__Bacteria	p__Bacteroidetes	c__Bacteroidia	o__Bacteroidales	f__Rikenellaceae	g__Alistipes	0	0	0	0	0	0	0	0	0	0	0	0	0	0	0	0	0	0	0	0	0	0	0	0	0	0	0	0	0	0	0	0	0	0	0	0	0	0	0	0	2.03727	2.00503	1.5914	0
k__Bacteria	p__Bacteroidetes	c__Bacteroidia	o__Bacteroidales	f__Rikenellaceae	g__Rikenellaceae RC9 gut group	0	0	4.76562	0	0	0	0	0	0	0	0	0	3.37154	0	0	0	0	0	0	0	0	0	2.58751	0	0	0	0	0	0	0	0	0	0	0	0	0	0	4.97558	2.10922	0	1.93116	0	11.9537	4.34103
k__Bacteria	p__Bacteroidetes	c__Bacteroidia	o__Bacteroidales	f__Rikenellaceae	g__Rikenellaceae SP3-e08	0	0	0	0	0	0	0	0	0	0	0	0	0	0	0	0	0	0	0	0	0	0	0	0	0	0	0	0	0	0	0	0	0	0	0	0	0	0	0	0	0	0	2.12291	0
k__Bacteria	p__Bacteroidetes	c__Bacteroidia	o__Bacteroidales	f__Tannerellaceae	g__Macellibacteroides	0	0	0	0	0	0	0	0	0	0	0	0	0	0	1.81123	0	0	0	0	2.20073	2.54582	0	0	0	0	0	0	0	0	0	0	0	0	0	0	0	0	0	0	0	0	0	0	0
k__Bacteria	p__Bacteroidetes	c__Bacteroidia	o__Bacteroidales	f__Tannerellaceae	g__Parabacteroides	0	0	0	0	0	0	0	0	0	0	0	0	0	0	3.29027	0	0	0	0	0	0	0	0	0	0	0	0	0	0	0	0	0	0	0	0	0	0	0	0	0	0	0	0	0
k__Bacteria	p__Bacteroidetes	c__Bacteroidia	o__Bacteroidales	f__Tannerellaceae	g__unclassified Tannerellaceae	0	0	2.37373	0	0	0	1.71015	2.57777	0	0	3.1358	0	0	0	0	0	0	1.584	0	0	0	0	2.33543	1.96824	0	0	0	0	0	0	0	0	0	0	0	0	0	0	0	0	0	0	0	0
k__Bacteria	p__Bacteroidetes	c__Bacteroidia	o__Bacteroidales	f__uncultured Bacteroidales	g__uncultured Bacteroidales	0	0	0	0	0	0	0	0	0	0	0	0	0	0	0	0	0	0	0	0	0	0	0	0	0	0	0	0	0	0	0	0	0	0	0	0	0	0	0	0	0	0	0	0
k__Bacteria	p__Bacteroidetes	c__Bacteroidia	o__Bacteroidetes VC2.1 Bac22	f__uncultured Flavobacteriales	g__uncultured Flavobacteriales	0	0	3.16526	0	0	0	0	0	0	0	0	0	0	0	0	0	0	0	0	0	0	0	0	0	0	0	0	0	0	0	0	0	0	0	0	0	0	0	0	0	0	0	0	0
k__Bacteria	p__Bacteroidetes	c__Bacteroidia	o__Chitinophagales	f__Chitinophagaceae	g__Chitinophaga	0	0	0	0	0	0	0	0	0	0	0	0	0	0	0	0	0	1.87342	3.99829	0	0	0	0	0	0	0	0	0	0	0	0	0	0	0	0	0	0	0	0	0	0	0	0	0
k__Bacteria	p__Bacteroidetes	c__Bacteroidia	o__Chitinophagales	f__Chitinophagaceae	g__Dinghuibacter	0	0	1.84975	0	0	0	0	0	0	0	0	0	0	0	0	0	0	0	0	0	0	0	0	0	0	0	0	0	0	0	0	0	0	0	0	0	0	0	0	0	0	0	0	0
k__Bacteria	p__Bacteroidetes	c__Bacteroidia	o__Chitinophagales	f__Chitinophagaceae	g__Flavisolibacter	0	0	0	0	0	0	1.75939	0	0	2.14587	0	2.30303	0	4.98949	3.29027	0	0	0	0	0	0	0	0	0	0	0	0	0	0	0	0	0	0	0	0	0	0	0	0	0	0	0	0	0
k__Bacteria	p__Bacteroidetes	c__Bacteroidia	o__Chitinophagales	f__Chitinophagaceae	g__Flavitalea	0	0	0	0	0	0	0	0	0	0	0	0	0	0	1.81123	0	0	0	0	0	0	0	0	0	0	0	0	0	0	0	0	0	0	0	0	0	0	0	0	0	0	0	0	0
k__Bacteria	p__Bacteroidetes	c__Bacteroidia	o__Chitinophagales	f__Chitinophagaceae	g__Niabella	0	0	0	0	0	0	0	0	0	0	0	0	0	0	0	0	0	0	2.32383	0	0	0	0	0	0	0	0	0	0	0	0	0	0	0	0	0	0	0	0	0	0	0	0	0
k__Bacteria	p__Bacteroidetes	c__Bacteroidia	o__Chitinophagales	f__Chitinophagaceae	g__Parafilimonas	0	0	0	0	0	0	0	0	0	0	0	2.6017	0	5.63135	2.58948	0	0	0	0	0	0	0	0	0	0	0	0	0	0	0	0	0	0	0	0	0	0	0	0	0	0	0	0	0
k__Bacteria	p__Bacteroidetes	c__Bacteroidia	o__Chitinophagales	f__Chitinophagaceae	g__Sediminibacterium	0	0	4.27653	0	0	0	0	0	0	0	0	0	0	1.93519	0	0	0	0	0	0	0	0	0	0	0	0	0	0	0	0	1.94421	0	2.75939	0	0	0	0	0	0	0	0	0	0	0
k__Bacteria	p__Bacteroidetes	c__Bacteroidia	o__Chitinophagales	f__Chitinophagaceae	g__Segetibacter	0	0	0	0	0	0	0	0	0	0	0	0	0	0	0	0	0	0	0	0	0	0	0	0	0	0	0	0	0	0	0	0	0	0	0	0	0	0	0	0	0	0	0	0
k__Bacteria	p__Bacteroidetes	c__Bacteroidia	o__Chitinophagales	f__Chitinophagaceae	g__Taibaiella	0	0	0	0	0	0	0	0	0	2.06943	0	0	0	1.77434	0	0	0	4.93102	8.11235	0	0	0	0	0	0	0	0	0	0	0	0	0	0	0	0	0	0	0	0	0	0	0	0	0
k__Bacteria	p__Bacteroidetes	c__Bacteroidia	o__Chitinophagales	f__Chitinophagaceae	g__Terrimonas	0	0	0	0	0	0	0	0	0	0	0	0	0	0	0	0	0	0	0	0	0	0	0	1.73566	0	0	0	0	0	0	0	0	0	0	0	0	0	0	0	0	0	0	0	0
k__Bacteria	p__Bacteroidetes	c__Bacteroidia	o__Chitinophagales	f__Chitinophagaceae	g__unclassified Chitinophagaceae	0	0	0	0	0	0	1.807	0	0	0	0	0	0	4.93879	2.25221	0	0	0	0	0	0	0	2.58751	0	0	0	0	0	0	0	0	0	0	0	0	0	0	0	0	0	0	0	0	0
k__Bacteria	p__Bacteroidetes	c__Bacteroidia	o__Chitinophagales	f__Chitinophagaceae	g__uncultured Chitinophagaceae	0	0	1.99963	0	0	0	1.49445	0	0	0	0	2.06288	0	6.80113	9.95655	0	0	2.11437	0	1.9552	0	0	0	4.39299	0	0	0	0	0	0	6.11835	0	3.59504	0	0	0	0	0	0	0	0	0	0	0
k__Bacteria	p__Bacteroidetes	c__Bacteroidia	o__Cytophagales	f__Hymenobacteraceae	g__Hymenobacter	15.3048	31.7047	5.08445	50.2805	8.98258	15.0736	23.1716	6.92182	19.8625	2.31432	2.03033	0	0	3.44427	2.25221	15.8399	19.3042	8.38587	2.29296	2.41049	0	20.3043	5.56563	1.60361	19.5346	22.5706	13.2426	2.2741	0	26.7889	26.441	7.8599	34.3946	2.12096	2.18374	19.4834	29.9783	13.5956	4.04605	0	16.1526	0	8.32775	27.5886
k__Bacteria	p__Bacteroidetes	c__Bacteroidia	o__Cytophagales	f__Microscillaceae	g__Siphonobacter	0	0	0	0	0	0	0	0	0	0	0	0	0	0	0	0	0	0	0	0	0	0	0	0	0	0	0	0	0	0	0	0	0	0	0	0	0	0	0	0	0	0	0	0
k__Bacteria	p__Bacteroidetes	c__Bacteroidia	o__Cytophagales	f__Spirosomaceae	g__Fibrisoma	1.55416	0	0	0	0	0	0	0	0	0	0	0	0	0	0	0	0	0	0	0	0	0	0	0	0	0	0	0	0	0	0	0	0	0	0	0	0	0	0	0	0	0	0	0
k__Bacteria	p__Bacteroidetes	c__Bacteroidia	o__Cytophagales	f__Spirosomaceae	g__Leadbetterella	0	0	0	0	0	0	0	0	0	0	0	0	0	0	2.58948	0	0	0	0	0	0	0	0	0	0	0	0	0	0	0	0	0	0	0	0	0	0	0	0	0	0	0	0	0
k__Bacteria	p__Bacteroidetes	c__Bacteroidia	o__Cytophagales	f__Spirosomaceae	g__Spirosoma	0	0	0	0	0	0	6.83607	0	0	0	0	0	0	0	0	0	0	0	0	0	0	0	0	0	0	0	0	0	0	0	0	0	0	0	0	0	0	0	0	0	0	0	0	0
k__Bacteria	p__Bacteroidetes	c__Bacteroidia	o__Flavobacteriales	f__Blattabacteriaceae	g__Candidatus Sulcia	0	0	0	0	0	0	2.06376	0	0	0	0	0	0	0	0	0	0	0	0	0	0	0	0	0	0	0	0	0	0	0	0	0	0	0	0	0	0	0	0	0	0	0	0	0
k__Bacteria	p__Bacteroidetes	c__Bacteroidia	o__Flavobacteriales	f__Blattabacteriaceae	g__Candidatus Uzinura	0	0	0	0	0	0	0	0	0	0	0	0	0	0	0	0	0	0	0	0	0	0	0	0	0	0	0	0	0	0	0	0	0	0	0	0	0	0	0	0	0	0	0	0
k__Bacteria	p__Bacteroidetes	c__Bacteroidia	o__Flavobacteriales	f__Flavobacteriaceae	g__Flavobacterium	0	0	0	0	0	0	2.37938	0	0	8.65248	0	2.5279	0	1.77434	2.25221	0	0	0	3.02575	0	0	0	0	2.25905	0	0	0	0	0	0	0	0	0	0	4.05832	0	0	10.6091	3.82782	0	0	0	0	0
k__Bacteria	p__Bacteroidetes	c__Bacteroidia	o__Flavobacteriales	f__Flavobacteriaceae	g__Myroides	3.82825	0	0	0	18.4982	29.8261	0	4.98033	0	0	0	0	0	0	0	1.63287	0	4.1271	0	10.9219	0	0	2.3895	0	1.64023	10.8107	7.34971	25.7078	15.4972	0	0	5.47972	0	5.01502	41.7175	0	0	1.79906	0	0	0	0	0	0
k__Bacteria	p__Bacteroidetes	c__Bacteroidia	o__Flavobacteriales	f__Weeksellaceae	g__Apibacter	0	0	0	0	0	0	0	0	0	0	0	0	0	0	0	0	0	1.584	0	0	0	0	0	0	0	0	0	0	0	0	0	0	0	0	0	0	0	0	0	0	0	0	0	0
k__Bacteria	p__Bacteroidetes	c__Bacteroidia	o__Flavobacteriales	f__Weeksellaceae	g__Chryseobacterium	0	0	0	0	0	0	0	0	0	1.90322	2.00284	0	0	0	0	0	0	5.36621	14.3516	0	0	0	1.5495	0	0	0	0	0	3.46963	0	0	0	0	0	0	0	0	0	0	0	0	0	0	0
k__Bacteria	p__Bacteroidetes	c__Bacteroidia	o__Flavobacteriales	f__Weeksellaceae	g__Cloacibacterium	0	0	0	0	0	0	0	1.8012	0	0	0	0	0	0	0	0	0	0	0	0	0	0	0	0	0	0	0	0	0	0	0	0	0	0	0	0	0	0	0	0	0	0	0	0
k__Bacteria	p__Bacteroidetes	c__Bacteroidia	o__Flavobacteriales	f__Weeksellaceae	g__Empedobacter	0	0	0	0	0	3.78306	0	0	0	0	0	0	0	0	0	0	0	0	0	0	0	0	0	0	0	0	0	0	0	0	0	0	0	0	4.26076	0	0	0	0	0	0	0	0	0
k__Bacteria	p__Bacteroidetes	c__Bacteroidia	o__Flavobacteriales	f__Weeksellaceae	g__Moheibacter	0	0	0	0	0	0	0	1.63799	0	0	0	0	0	0	0	0	0	0	0	0	0	0	0	0	0	0	0	0	0	0	0	0	0	0	0	0	0	0	0	0	0	0	0	0
k__Bacteria	p__Bacteroidetes	c__Bacteroidia	o__Flavobacteriales	f__Weeksellaceae	g__Ornithobacterium	4.17612	0	1.99963	0	2.70595	0	3.3507	3.18214	0	0	4.45798	2.13922	0	1.59328	0	0	0	2.66175	0	2.90204	0	0	4.03714	3.28373	0	0	0	0	0	0	0	1.85176	0	0	0	0	0	0	0	0	0	0	3.61372	0
k__Bacteria	p__Bacteroidetes	c__Bacteroidia	o__Flavobacteriales	f__Weeksellaceae	g__unclassified Weeksellaceae	0	0	0	0	0	0	0	0	0	0	0	0	0	0	0	0	0	0	0	0	0	0	0	0	0	0	0	0	0	0	0	0	0	0	2.04685	0	0	0	0	0	0	0	0	0
k__Bacteria	p__Bacteroidetes	c__Bacteroidia	o__Flavobacteriales	f__Weeksellaceae	g__uncultured Weeksellaceae	3.53149	0	0	0	0	0	0	0	0	4.95882	2.20941	5.74517	0	1.49345	3.09225	0	0	0	0	0	0	0	0	0	0	0	0	0	0	0	0	0	0	0	0	0	0	0	0	4.00663	2.89761	0	1.5914	0
k__Bacteria	p__Bacteroidetes	c__Bacteroidia	o__Sphingobacteriales	f__Sphingobacteriaceae	g__Mucilaginibacter	0	0	0	0	0	0	3.72994	0	0	0	0	0	0	3.35046	0	0	0	3.6354	16.0876	2.41049	0	0	0	0	0	0	0	0	0	0	0	0	0	0	0	0	0	0	0	0	0	0	0	0
k__Bacteria	p__Bacteroidetes	c__Bacteroidia	o__Sphingobacteriales	f__Sphingobacteriaceae	g__Nubsella	0	0	1.94153	0	0	0	0	0	0	0	0	0	0	0	0	0	0	0	1.68019	0	0	0	0	0	0	0	0	0	0	0	0	0	0	0	0	0	0	0	0	0	0	0	0	0
k__Bacteria	p__Bacteroidetes	c__Bacteroidia	o__Sphingobacteriales	f__Sphingobacteriaceae	g__Pedobacter	0	0	0	0	0	0	0	0	0	0	0	0	0	0	0	0	0	2.0578	4.77313	0	0	0	0	0	0	0	0	0	0	0	0	0	0	0	0	0	0	0	0	0	0	0	0	0
k__Bacteria	p__Bacteroidetes	c__Bacteroidia	o__Sphingobacteriales	f__Sphingobacteriaceae	g__Sphingobacterium	0	0	0	0	0	6.74608	0	0	0	7.72338	0	0	0	0	0	0	0	0	3.75341	0	0	0	0	0	0	0	0	0	0	0	0	0	0	0	0	0	0	0	0	0	0	0	0	0
k__Bacteria	p__Bacteroidetes	c__Bacteroidia	o__Sphingobacteriales	f__Sphingobacteriales NS11-12 marine group	g__Sphingobacteriales NS11-12 marine group UKL13-3	0	0	2.47959	0	0	0	0	0	0	0	0	0	0	0	0	0	0	0	0	0	0	0	0	0	0	0	0	0	0	0	0	0	0	0	0	0	0	0	0	0	0	0	0	0
k__Bacteria	p__Bacteroidetes	c__Bacteroidia	o__Sphingobacteriales	f__Sphingobacteriales env.OPS 17	g__unclassified Sphingobacteriales env.OPS 17	0	0	0	0	0	0	0	0	0	0	0	0	0	0	0	0	0	0	0	0	0	0	0	0	0	0	0	0	0	0	0	0	0	0	0	0	0	0	0	0	0	0	0	0
k__Bacteria	p__Bacteroidetes	c__Bacteroidia	o__Sphingobacteriales	f__Sphingobacteriales env.OPS 17	g__uncultured Sphingobacteriales env.OPS 17	2.72984	0	0	0	0	0	0	0	0	0	0	0	0	0	0	0	0	0	0	0	0	0	0	0	0	0	0	0	0	0	0	0	0	0	0	0	0	0	0	0	0	0	0	0
k__Bacteria	p__Chloroflexi	c__Anaerolineae	o__Anaerolineae RBG-13-54-9	f__unclassified Anaerolineae RBG-13-54-9	g__unclassified Anaerolineae RBG-13-54-9	0	0	0	0	0	0	0	0	0	0	0	0	0	0	0	0	0	1.41414	0	0	0	0	0	0	0	0	0	0	0	0	0	0	0	0	0	0	0	0	0	0	0	0	0	0
k__Bacteria	p__Chloroflexi	c__Anaerolineae	o__Anaerolineae RBG-13-54-9	f__uncultured Anaerolineae RBG-13-54-9	g__uncultured Anaerolineae RBG-13-54-9	0	0	0	0	0	0	0	0	0	0	0	0	0	0	1.81123	0	0	0	0	0	0	0	0	0	0	0	0	0	0	0	0	0	0	0	0	0	0	0	0	0	0	0	0	0
k__Bacteria	p__Chloroflexi	c__Anaerolineae	o__Anaerolineales	f__Anaerolineaceae	g__Flexilinea	0	0	0	0	0	0	0	0	0	0	0	0	0	0	0	0	0	0	0	0	0	0	0	0	0	0	0	0	0	0	0	0	0	0	0	0	0	0	0	0	0	0	2.84961	1.58727
k__Bacteria	p__Chloroflexi	c__Chloroflexi TK10	o__Chloroflexi TK10 Ellin6519	f__uncultured Chloroflexi TK10 Ellin6519	g__uncultured Chloroflexi TK10 Ellin6519	0	0	0	0	0	0	0	0	0	0	0	0	0	0	0	0	0	0	0	0	0	0	0	0	0	0	0	0	0	0	0	0	0	0	0	0	0	0	0	0	0	0	0	0
k__Bacteria	p__Chloroflexi	c__Chloroflexi TK10	o__uncultured Chloroflexi TK10	f__uncultured Chloroflexi TK10	g__uncultured Chloroflexi TK10	0	0	0	0	0	0	0	0	0	0	0	0	0	0	0	0	0	0	0	0	0	0	0	0	0	0	0	0	0	0	0	0	0	0	0	0	0	0	0	0	0	0	0	0
k__Bacteria	p__Chloroflexi	c__Chloroflexia	o__Kallotenuales	f__Kallotenuales AKIW781	g__uncultured Kallotenuales AKIW781	0	0	0	0	0	0	0	0	0	0	0	0	0	0	2.25221	0	0	0	0	0	0	0	0	0	0	0	0	0	0	0	0	0	0	0	0	0	0	0	0	0	0	0	0	0
k__Bacteria	p__Chloroflexi	c__Chloroflexia	o__Thermomicrobiales	f__Thermomicrobiales JG30-KF-CM45	g__uncultured Thermomicrobium sp.	0	0	0	0	0	0	0	0	0	0	0	0	0	0	2.58948	0	0	0	0	0	0	0	0	0	0	0	0	0	0	0	0	0	0	0	0	0	0	0	0	0	0	0	0	0
k__Bacteria	p__Chloroflexi	c__Dehalococcoidia	o__Dehalococcoidia SAR202 clade	f__Chloroflexi SCGC AB-629-P13	g__uncultured Chloroflexi SCGC AB-629-P13	0	0	0	0	0	0	0	0	0	0	0	0	0	2.07989	0	0	0	0	0	0	0	0	0	0	0	0	0	0	0	0	0	0	0	0	0	0	0	0	0	0	0	0	0	0
k__Bacteria	p__Chloroflexi	c__Ktedonobacteria	o__Ktedonobacterales	f__Ktedonobacteraceae	g__Ktedonobacter	0	0	0	0	0	0	2.10243	0	0	0	0	0	0	0	0	0	0	0	0	0	0	0	0	0	0	0	0	0	0	0	0	0	0	0	0	0	0	0	0	0	0	0	0	0
k__Bacteria	p__Chloroflexi	c__Ktedonobacteria	o__Ktedonobacterales	f__Ktedonobacteraceae	g__Ktedonobacteraceae FCPS473	0	0	0	0	0	0	0	0	0	0	0	0	0	0	0	0	0	0	0	0	0	0	0	0	0	0	0	0	0	0	0	0	0	0	0	0	0	0	0	0	0	0	0	0
k__Bacteria	p__Chloroflexi	c__Ktedonobacteria	o__Ktedonobacterales	f__Ktedonobacteraceae	g__Ktedonobacteraceae G12-WMSP1	0	0	0	0	0	0	0	0	0	0	0	0	0	1.49345	0	0	0	0	0	0	0	0	0	0	0	0	0	0	0	0	0	0	0	0	0	0	0	0	0	0	0	0	0	0
k__Bacteria	p__Chloroflexi	c__Ktedonobacteria	o__Ktedonobacterales	f__Ktedonobacteraceae	g__Ktedonobacteraceae HSB OF53-F07	0	0	0	0	0	0	0	0	0	0	0	11.4924	0	4.07479	0	0	0	0	0	0	0	0	1.34581	0	0	0	0	0	0	0	0	0	0	0	0	0	0	0	0	0	0	0	0	0
k__Bacteria	p__Chloroflexi	c__Ktedonobacteria	o__Ktedonobacterales	f__Ktedonobacteraceae	g__unclassified Ktedonobacteraceae	0	0	0	0	0	0	0	0	0	0	0	0	0	0	0	0	0	0	0	0	0	0	0	0	0	0	0	0	0	0	0	0	0	0	0	0	0	0	0	0	0	0	0	0
k__Bacteria	p__Chloroflexi	c__Ktedonobacteria	o__Ktedonobacterales	f__Ktedonobacteraceae	g__uncultured Ktedonobacteraceae	0	0	0	0	0	0	0	0	0	0	0	0	0	0	0	0	0	0	0	3.61434	0	0	0	0	0	0	0	0	0	0	0	0	0	0	0	0	0	0	0	0	0	0	0	0
k__Bacteria	p__Chloroflexi	c__Ktedonobacteria	o__Ktedonobacterales	f__Ktedonobacterales JG30-KF-AS9	g__uncultured Ktedonobacterales JG30-KF-AS9	0	0	0	0	0	0	1.49445	0	0	0	0	0	0	0	0	0	0	0	0	0	0	0	0	0	0	0	0	0	0	0	0	0	0	0	0	0	0	0	0	0	0	0	0	0
k__Bacteria	p__Chloroflexi	c__Ktedonobacteria	o__Ktedonobacteria C0119	f__uncultured Ktedonobacteria C0119	g__uncultured Ktedonobacteria C0119	0	0	0	0	0	0	0	0	0	0	0	0	0	4.2265	2.25221	0	0	0	0	1.65914	0	0	0	0	0	0	0	0	0	0	0	0	0	0	0	0	0	0	0	0	0	0	0	0
k__Bacteria	p__Chloroflexi	c__unclassified Chloroflexi	o__unclassified Chloroflexi	f__unclassified Chloroflexi	g__unclassified Chloroflexi	1.63816	0	0	0	0	0	0	0	0	0	0	0	0	1.85701	0	0	0	0	0	0	0	0	0	0	0	0	0	0	0	0	0	0	0	0	0	0	0	0	0	0	0	0	0	0
k__Bacteria	p__Cyanobacteria	c__Melainabacteria	o__Obscuribacterales	f__uncultured Obscuribacterales	g__uncultured Obscuribacterales	0	0	0	0	0	0	0	0	0	0	0	0	0	0	0	0	0	0	0	0	0	0	0	2.25905	0	0	0	0	0	0	0	0	0	0	0	0	0	0	0	0	0	0	0	0
k__Bacteria	p__Cyanobacteria	c__Oxyphotobacteria	o__Leptolyngbyales	f__Leptolyngbyaceae	g__Leptolyngbyaceae JSC-12	0	0	0	0	0	0	0	0	0	0	0	0	0	0	0	0	0	0	0	0	0	0	0	0	0	0	0	0	0	0	0	0	0	0	0	0	0	0	0	0	0	0	0	0
k__Bacteria	p__Cyanobacteria	c__Oxyphotobacteria	o__Leptolyngbyales	f__Leptolyngbyaceae	g__unclassified Leptolyngbyaceae	0	0	0	0	0	0	0	0	0	0	0	0	0	0	0	0	0	0	0	0	0	0	0	0	0	0	0	0	0	0	0	0	0	0	0	0	0	0	0	0	0	0	0	0
k__Bacteria	p__Cyanobacteria	c__Oxyphotobacteria	o__Nostocales	f__Chroococcidiopsaceae	g__uncultured Chroococcidiopsaceae	0	0	0	0	2.7993	0	0	0	0	0	0	0	0	0	0	1.66509	0	0	0	1.9552	0	0	0	0	0	0	0	0	0	0	0	0	0	0	0	0	0	0	0	0	0	0	0	0
k__Bacteria	p__Cyanobacteria	c__Oxyphotobacteria	o__Nostocales	f__Coleofasciculaceae	g__Microcoleus PCC-7113	0	0	0	0	0	0	0	0	0	0	0	0	0	0	0	0	0	0	0	0	0	1.94287	0	0	0	0	0	0	0	0	0	0	0	0	0	0	0	0	0	0	0	0	0	0
k__Bacteria	p__Cyanobacteria	c__Oxyphotobacteria	o__Nostocales	f__Coleofasciculaceae	g__Microcoleus SAG 1449-1a	0	0	0	0	0	0	0	0	0	0	0	0	0	0	0	0	0	0	0	0	0	0	0	0	0	0	0	0	0	0	0	0	0	0	0	0	0	0	0	0	0	0	0	0
k__Bacteria	p__Cyanobacteria	c__Oxyphotobacteria	o__Nostocales	f__Coleofasciculaceae	g__Potamolinea 1PC	4.01264	0	0	0	0	0	0	0	0	0	0	0	0	0	0	0	0	0	0	0	0	0	0	0	0	0	0	0	0	0	0	0	0	0	0	0	0	0	0	0	0	0	0	0
k__Bacteria	p__Cyanobacteria	c__Oxyphotobacteria	o__Nostocales	f__Coleofasciculaceae	g__uncultured Coleofasciculaceae	0	0	0	0	1.96636	0	0	0	0	0	0	0	0	0	0	0	0	0	0	0	0	0	0	0	0	1.88264	0	0	0	0	0	0	0	0	0	0	0	0	0	0	0	1.96275	0	0
k__Bacteria	p__Cyanobacteria	c__Oxyphotobacteria	o__Nostocales	f__Nostocaceae	g__Aetokthonos AEL04	0	0	0	0	1.70202	0	0	0	0	0	0	0	0	0	0	0	0	0	0	0	0	0	0	0	0	0	0	0	0	0	0	0	0	0	0	0	0	0	0	0	0	6.62765	0	0
k__Bacteria	p__Cyanobacteria	c__Oxyphotobacteria	o__Nostocales	f__Nostocaceae	g__Mastigocladopsis PCC-10914	0	0	0	0	0	0	0	0	0	0	0	0	0	0	0	0	0	0	0	0	0	0	0	0	0	0	0	0	0	0	0	0	0	0	0	0	0	0	0	0	0	0	2.00724	0
k__Bacteria	p__Cyanobacteria	c__Oxyphotobacteria	o__Nostocales	f__Nostocaceae	g__Nostoc PCC-7107	0	0	0	0	0	0	0	0	0	0	0	0	0	0	0	0	0	0	0	0	0	0	5.9013	0	0	0	0	0	0	0	0	0	0	0	0	0	0	0	0	0	0	0	0	0
k__Bacteria	p__Cyanobacteria	c__Oxyphotobacteria	o__Nostocales	f__Nostocaceae	g__Scytonema VB-61278	0	0	0	0	0	0	0	0	0	0	0	0	0	0	0	0	0	0	0	0	0	0	0	0	0	0	0	0	0	0	0	0	0	0	0	0	0	0	0	0	0	0	0	0
k__Bacteria	p__Cyanobacteria	c__Oxyphotobacteria	o__Nostocales	f__Nostocaceae	g__Sphaerospermopsis BCCUSP55	0	0	0	0	0	0	0	0	0	0	0	0	0	0	0	0	0	0	0	0	0	0	0	0	0	0	0	0	0	0	0	0	0	0	0	0	0	2.31828	3.49705	0	0	0	0	0
k__Bacteria	p__Cyanobacteria	c__Oxyphotobacteria	o__Nostocales	f__Nostocaceae	g__Stigonema SAG 48.90	0	0	0	0	0	0	0	0	0	0	0	0	0	0	0	0	0	0	0	0	0	0	0	0	0	0	0	0	0	0	0	0	0	0	0	0	0	0	0	0	0	0	0	0
k__Bacteria	p__Cyanobacteria	c__Oxyphotobacteria	o__Nostocales	f__Nostocaceae	g__unclassified Nostocaceae	0	0	0	0	0	0	2.44103	3.65027	0	0	0	0	0	0	2.58948	0	0	0	0	0	0	0	0	0	0	0	0	0	0	0	0	0	0	0	0	0	0	1.91521	0	0	0	0	0	0
k__Bacteria	p__Cyanobacteria	c__Oxyphotobacteria	o__Nostocales	f__Phormidiaceae	g__uncultured Phormidiaceae	0	0	0	0	0	0	0	0	0	0	0	0	0	0	0	0	0	0	0	0	0	0	0	0	0	0	0	0	0	0	0	0	0	0	0	0	0	0	0	0	0	0	0	0
k__Bacteria	p__Cyanobacteria	c__Oxyphotobacteria	o__Nostocales	f__unclassified Nostocales	g__unclassified Nostocales	0	0	0	0	0	0	0	0	0	0	0	0	0	2.27291	0	0	0	0	0	0	0	0	0	0	0	0	0	0	0	0	0	0	0	0	0	0	0	0	0	0	0	0	0	0
k__Bacteria	p__Cyanobacteria	c__Oxyphotobacteria	o__Nostocales	f__uncultured Nostocales	g__uncultured Nostocales	0	0	0	0	0	0	0	0	0	0	0	0	0	0	0	0	0	0	0	0	0	0	0	0	0	0	0	0	0	0	0	0	0	0	0	0	0	0	0	0	0	0	0	0
k__Bacteria	p__Cyanobacteria	c__Oxyphotobacteria	o__Oxyphotobacteria Incertae Sedis	f__Oxyphotobacteria Incertae Sedis Unknown Family	g__unclassified Oxyphotobacteria Incertae Sedis Unknown Family	0	0	0	0	0	0	1.98314	0	0	0	0	0	0	0	0	0	0	0	0	0	0	0	0	0	0	0	0	0	0	0	0	0	0	0	0	0	0	0	0	0	0	0	0	0
k__Bacteria	p__Cyanobacteria	c__Oxyphotobacteria	o__Pseudanabaenales	f__Pseudanabaenaceae	g__Pseudanabaena PCC-7429	0	0	0	0	0	0	0	0	0	0	0	0	0	0	0	0	0	0	0	0	0	0	0	0	0	0	0	0	0	0	0	0	0	0	0	0	0	0	1.94564	0	0	0	0	0
k__Bacteria	p__Cyanobacteria	c__Oxyphotobacteria	o__Synechococcales	f__Cyanobiaceae	g__Cyanobium PCC-6307	0	0	1.71751	0	0	0	0	0	0	0	0	0	0	0	0	1.66509	0	0	0	0	0	0	0	0	0	0	0	0	0	0	0	0	0	0	0	0	0	0	0	0	1.83636	0	0	0
k__Bacteria	p__Cyanobacteria	c__Oxyphotobacteria	o__Synechococcales	f__Prochlorotrichaceae	g__Prochlorothrix PCC-9006	0	0	0	0	0	0	0	0	0	0	0	0	0	0	0	0	1.95185	0	0	0	0	0	0	0	0	0	0	0	0	0	0	0	0	0	0	0	0	0	0	0	0	0	0	0
k__Bacteria	p__Cyanobacteria	c__Oxyphotobacteria	o__Synechococcales	f__Synechococcaceae	g__Synechococcus PCC-7942	0	0	2.05548	0	0	0	0	0	0	0	0	0	0	0	0	0	0	0	0	0	0	0	0	0	0	0	0	0	0	0	0	0	0	0	0	0	0	0	0	0	0	0	0	0
k__Bacteria	p__Deinococcus-Thermus	c__Deinococci	o__Deinococcales	f__Deinococcaceae	g__Deinococcus	32.8398	63.2178	19.5701	46.2433	35.8278	15.1137	9.62997	13.6596	39.7625	6.08064	17.6733	2.18795	0	6.17014	1.81123	35.1055	44.0785	24.6288	2.79405	6.82566	11.8561	29.0266	30.83	6.0484	27.0525	52.6325	65.6088	2.54965	0	62.155	58.6621	16.7741	36.6342	26.8816	7.4863	37.3217	63.1928	24.3089	34.8201	2.23832	24.1127	0	21.3012	48.1656
k__Bacteria	p__Epsilonbacteraeota	c__Campylobacteria	o__Campylobacterales	f__Arcobacteraceae	g__Arcobacter	0	0	0	0	0	0	0	0	0	0	0	0	0	0	0	0	0	1.584	0	0	0	0	0	0	0	0	0	0	0	0	0	0	0	0	0	0	0	0	0	0	0	0	0	0
k__Bacteria	p__Epsilonbacteraeota	c__Campylobacteria	o__Campylobacterales	f__Campylobacteraceae	g__Campylobacter	0	0	0	0	0	0	0	0	0	0	0	0	0	0	0	0	0	0	0	0	0	0	0	0	0	0	0	0	0	0	0	0	0	0	0	0	0	0	0	0	0	0	0	0
k__Bacteria	p__Epsilonbacteraeota	c__Campylobacteria	o__Campylobacterales	f__Helicobacteraceae	g__Helicobacter	0	0	0	0	0	0	0	0	0	0	0	0	0	0	0	0	0	0	0	0	0	0	0	0	0	0	0	0	0	0	0	0	0	0	0	0	0	0	0	0	0	0	0	0
k__Bacteria	p__FBP	c__uncultured FBP	o__uncultured FBP	f__uncultured FBP	g__uncultured FBP	0	0	0	0	0	0	0	0	0	0	0	0	0	1.49345	2.58948	0	0	0	0	0	0	0	0	0	0	0	0	0	0	0	4.92686	0	0	0	0	0	0	0	0	0	0	0	0	0
k__Bacteria	p__Fibrobacteres	c__Fibrobacteria	o__Fibrobacterales	f__Fibrobacteraceae	g__Fibrobacter	0	0	0	0	0	0	0	0	0	0	0	0	0	0	0	0	0	0	0	0	0	0	0	0	0	0	0	0	0	0	0	0	0	0	0	0	0	1.73728	0	0	0	0	0	0
k__Bacteria	p__Firmicutes	c__Bacilli	o__Bacillales	f__Alicyclobacillaceae	g__Tumebacillus	0	0	0	0	0	0	0	0	0	2.1005	0	2.7224	0	0	2.86266	0	0	0	0	2.41049	0	0	2.09632	0	0	0	0	0	0	0	0	3.57536	0	0	0	0	0	0	0	0	0	0	0	0
k__Bacteria	p__Firmicutes	c__Bacilli	o__Bacillales	f__Bacillaceae	g__Bacillus	3.15745	0	13.9673	0	6.3144	2.67313	6.40104	8.72199	0	28.4759	15.0393	18.1709	0	0	3.29027	4.14202	1.69597	10.3002	8.52367	8.43267	4.03711	0	13.8675	5.47908	2.45419	5.93305	0	3.24734	3.24914	2.09652	0	5.36832	0	0	0	3.16642	0	4.48002	8.11111	11.5092	8.75073	8.78096	5.84992	0
k__Bacteria	p__Firmicutes	c__Bacilli	o__Bacillales	f__Bacillaceae	g__Cerasibacillus	0	0	0	0	0	0	0	0	0	0	0	0	0	0	0	0	0	0	0	0	0	0	0	0	0	0	0	0	0	0	0	0	0	0	0	0	0	0	0	0	0	0	0	0
k__Bacteria	p__Firmicutes	c__Bacilli	o__Bacillales	f__Bacillaceae	g__Fictibacillus	0	0	0	0	0	0	0	0	0	0	0	0	0	0	0	0	0	0	0	0	1.5309	0	2.58751	0	0	2.92019	0	0	0	0	0	5.80257	0	0	0	0	0	0	0	0	0	0	0	0
k__Bacteria	p__Firmicutes	c__Bacilli	o__Bacillales	f__Bacillaceae	g__Oceanobacillus	0	0	0	0	0	0	0	0	0	0	0	0	0	0	0	0	0	0	0	0	0	0	0	0	0	0	0	0	0	0	0	0	0	0	0	0	0	0	0	0	0	0	0	0
k__Bacteria	p__Firmicutes	c__Bacilli	o__Bacillales	f__Bacillaceae	g__Pseudogracilibacillus	0	0	0	0	0	0	0	0	0	0	0	0	0	0	0	0	0	0	0	0	0	0	0	0	0	0	0	0	0	0	0	0	0	0	0	0	0	0	0	0	0	0	0	0
k__Bacteria	p__Firmicutes	c__Bacilli	o__Bacillales	f__Bacillaceae	g__Ureibacillus	0	0	0	0	0	0	0	0	0	0	0	0	0	0	0	0	0	0	0	0	0	0	0	0	0	0	0	0	0	0	0	0	0	0	0	0	0	0	0	0	0	0	0	0
k__Bacteria	p__Firmicutes	c__Bacilli	o__Bacillales	f__Bacillaceae	g__unclassified Bacillaceae	0	0	0	0	1.82552	0	0	0	0	0	0	0	0	0	0	0	0	0	0	0	1.6836	0	0	1.60361	0	4.38192	1.85025	0	0	0	0	6.22283	0	0	0	0	0	0	0	0	0	0	0	0
k__Bacteria	p__Firmicutes	c__Bacilli	o__Bacillales	f__Bacillaceae	g__uncultured Bacillaceae	0	0	0	0	0	0	0	0	0	0	0	0	0	0	0	0	0	0	0	0	0	0	0	0	0	0	0	0	0	0	0	0	0	0	0	0	0	0	0	0	0	0	1.66958	0
k__Bacteria	p__Firmicutes	c__Bacilli	o__Bacillales	f__Family XII	g__Exiguobacterium	0	0	5.6448	0	0	0	0	0	0	0	0	0	0	0	0	0	0	0	0	4.35223	6.11247	0	2.02979	0	0	2.34512	0	0	0	0	0	3.1051	0	0	0	0	0	0	0	0	0	0	0	0
k__Bacteria	p__Firmicutes	c__Bacilli	o__Bacillales	f__Listeriaceae	g__Brochothrix	0	0	0	0	0	0	3.23362	0	0	0	0	0	0	0	0	0	0	0	0	0	0	0	0	0	0	0	0	0	0	0	0	0	0	0	0	0	0	2.7523	3.2211	0	0	0	0	0
k__Bacteria	p__Firmicutes	c__Bacilli	o__Bacillales	f__Paenibacillaceae	g__Ammoniphilus	0	0	0	0	0	0	0	0	0	0	0	0	0	0	0	0	0	0	0	0	0	0	2.4919	0	0	0	0	0	0	0	0	0	0	0	0	0	0	0	0	0	0	0	0	0
k__Bacteria	p__Firmicutes	c__Bacilli	o__Bacillales	f__Paenibacillaceae	g__Paenibacillus	0	0	0	0	0	0	0	0	0	4.35875	0	0	0	0	0	0	0	1.99892	0	0	0	0	2.09632	0	0	0	0	0	0	0	0	0	0	0	0	0	0	0	0	0	0	0	0	0
k__Bacteria	p__Firmicutes	c__Bacilli	o__Bacillales	f__Planococcaceae	g__Bhargavaea	0	0	0	0	0	0	0	0	0	0	0	0	0	0	0	0	0	0	0	0	0	0	0	0	0	0	0	0	0	0	0	0	0	0	0	0	0	0	0	0	0	0	0	0
k__Bacteria	p__Firmicutes	c__Bacilli	o__Bacillales	f__Planococcaceae	g__Domibacillus	0	0	0	0	0	0	0	0	0	0	0	0	0	0	0	0	0	0	0	0	2.08722	0	0	0	0	0	0	0	0	0	0	0	0	0	0	0	0	0	0	0	0	0	0	0
k__Bacteria	p__Firmicutes	c__Bacilli	o__Bacillales	f__Planococcaceae	g__Jeotgalibacillus	0	0	2.41701	0	0	0	0	0	0	0	0	0	0	0	0	0	0	0	0	0	0	0	0	0	0	0	0	0	0	0	0	0	0	0	0	0	0	0	0	0	0	0	0	0
k__Bacteria	p__Firmicutes	c__Bacilli	o__Bacillales	f__Planococcaceae	g__Kurthia	4.162	1.71229	0	0	7.00746	0	2.21261	3.57705	0	0	0	0	0	0	0	0	0	2.87322	0	4.45044	6.29807	0	12.4821	5.85304	1.83626	0	0	2.52042	2.65784	2.87028	0	8.11128	0	3.30356	12.971	2.03449	0	2.7832	2.35726	6.43196	1.87503	0	3.79903	2.06153
k__Bacteria	p__Firmicutes	c__Bacilli	o__Bacillales	f__Planococcaceae	g__Lysinibacillus	2.38553	0	0	0	5.52205	6.63908	1.94108	1.99353	0	3.96072	2.69507	5.94219	3.15761	3.14855	0	0	0	0	0	9.44752	11.3652	0	0	2.88916	2.98524	0	0	0	0	0	0	7.29433	0	3.59491	2.61474	0	0	4.30766	2.22078	10.2858	4.35071	0	7.95679	3.89478
k__Bacteria	p__Firmicutes	c__Bacilli	o__Bacillales	f__Planococcaceae	g__Rummeliibacillus	0	0	0	0	0	0	0	0	0	0	0	0	0	0	0	0	0	0	0	0	0	0	0	0	0	0	0	0	0	0	0	0	0	0	0	0	0	0	0	0	0	0	1.74373	0
k__Bacteria	p__Firmicutes	c__Bacilli	o__Bacillales	f__Planococcaceae	g__Savagea	4.39715	0	0	0	2.70595	0	0	0	0	0	0	0	0	0	0	0	0	3.66164	2.8545	0	0	0	0	9.39103	7.32257	3.17197	0	4.34357	3.07643	0	0	6.50048	1.95812	8.78469	2.72239	2.31878	0	5.61915	2.85673	10.4944	3.66022	0	10.0398	6.58491
k__Bacteria	p__Firmicutes	c__Bacilli	o__Bacillales	f__Planococcaceae	g__Solibacillus	0	0	0	0	0	0	0	0	0	13.5117	0	2.4096	0	0	0	0	0	0	0	0	1.84962	0	0	0	0	0	0	0	0	0	0	0	0	0	0	0	0	0	1.79355	0	0	0	0	0
k__Bacteria	p__Firmicutes	c__Bacilli	o__Bacillales	f__Planococcaceae	g__Sporosarcina	3.50936	0	0	0	1.60192	0	0	3.87911	2.03159	0	0	0	0	0	0	0	0	2.90564	1.92534	0	0	0	0	9.66507	13.6839	3.40672	0	10.0307	4.35565	0	0	9.33648	0	12.7814	2.24279	2.517	0	5.20311	4.29393	7.69911	4.48524	2.64949	10.2236	10.5821
k__Bacteria	p__Firmicutes	c__Bacilli	o__Bacillales	f__Planococcaceae	g__unclassified Planococcaceae	0	0	0	0	2.09468	0	0	0	0	22.0865	5.016	2.56527	0	0	3.61969	0	0	1.584	0	0	0	0	0	6.69802	11.3376	0	0	3.1036	2.14784	0	0	4.24547	0	6.36897	0	0	0	4.05942	1.72792	10.9111	6.64925	1.94114	9.37389	1.94116
k__Bacteria	p__Firmicutes	c__Bacilli	o__Bacillales	f__Staphylococcaceae	g__Jeotgalicoccus	0	0	0	0	0	0	0	0	0	0	0	0	0	0	0	0	0	0	0	0	0	0	0	0	0	0	0	0	0	0	0	0	0	0	0	0	0	0	0	0	0	0	0	0
k__Bacteria	p__Firmicutes	c__Bacilli	o__Bacillales	f__Staphylococcaceae	g__Macrococcus	0	0	0	0	2.53553	0	0	0	0	0	2.10982	0	0	0	0	0	0	0	0	0	0	0	2.80202	0	0	0	0	0	0	1.78616	0	0	0	0	0	0	0	0	0	2.40434	2.02012	0	1.94574	0
k__Bacteria	p__Firmicutes	c__Bacilli	o__Bacillales	f__Staphylococcaceae	g__Staphylococcus	5.41472	1.74479	2.49986	0	5.60358	7.59972	3.60791	3.05849	0	0	5.34002	4.98054	2.05163	1.93519	1.81123	2.84072	2.30151	4.82215	0	2.75604	0	0	12.2503	3.09989	0	4.39263	0	1.77714	0	0	0	4.81848	0	0	0	0	0	2.50287	0	3.28106	0	0	8.47998	0
k__Bacteria	p__Firmicutes	c__Bacilli	o__Bacillales	f__unclassified Bacillales	g__unclassified Bacillales	0	0	0	0	0	0	0	0	0	9.60289	0	0	0	0	0	0	0	0	0	0	0	0	0	2.25905	2.32952	0	0	0	1.87005	0	0	0	0	0	0	0	0	0	0	0	0	0	5.36988	0
k__Bacteria	p__Firmicutes	c__Bacilli	o__Lactobacillales	f__Carnobacteriaceae	g__Allofustis	0	0	0	0	0	0	0	0	0	0	0	0	0	0	0	0	0	0	0	0	0	0	0	0	0	0	0	0	0	0	0	0	0	0	0	0	0	0	0	0	0	0	0	0
k__Bacteria	p__Firmicutes	c__Bacilli	o__Lactobacillales	f__Carnobacteriaceae	g__Carnobacterium	0	0	0	0	0	0	0	0	0	0	0	0	0	0	0	0	0	0	0	0	0	0	0	0	0	0	0	0	0	0	0	0	0	0	0	0	0	2.27545	2.17226	0	0	0	0	0
k__Bacteria	p__Firmicutes	c__Bacilli	o__Lactobacillales	f__Enterococcaceae	g__Catellicoccus	0	0	0	0	0	0	0	0	0	0	0	0	0	0	0	0	0	0	0	0	0	0	0	0	0	0	0	0	0	0	0	0	0	0	0	0	0	0	2.07003	2.82061	4.76322	0	0	0
k__Bacteria	p__Firmicutes	c__Bacilli	o__Lactobacillales	f__Enterococcaceae	g__Enterococcus	0	0	1.91158	0	1.76509	0	3.45899	0	0	0	2.47258	2.08878	3.0676	0	4.48091	0	0	9.27937	1.94136	0	0	0	2.02979	3.1481	3.29409	2.70583	0	4.61241	2.63904	0	0	2.5838	0	5.37073	1.68462	2.07099	0	2.71004	4.22252	2.21099	0	0	3.37795	3.21514
k__Bacteria	p__Firmicutes	c__Bacilli	o__Lactobacillales	f__Enterococcaceae	g__Vagococcus	2.38553	0	0	0	13.643	5.0469	1.8531	0	0	0	0	0	0	0	0	1.66509	0	2.45825	0	4.78757	2.05558	0	0	0	0	1.9585	0	7.85216	3.0834	0	0	12.0922	0	6.62776	14.1942	1.9191	0	7.11611	5.15401	3.87129	0	0	2.81563	1.71023
k__Bacteria	p__Firmicutes	c__Bacilli	o__Lactobacillales	f__Enterococcaceae	g__unclassified Enterococcaceae	0	0	0	0	0	0	0	0	0	0	0	0	0	0	0	0	0	0	0	0	0	0	0	0	0	0	0	0	0	0	0	0	0	0	0	0	0	2.18578	0	3.15767	0	0	0	0
k__Bacteria	p__Firmicutes	c__Bacilli	o__Lactobacillales	f__Lactobacillaceae	g__Lactobacillus	6.20204	0	0	0	0	0	1.55147	0	0	0	1.88728	0	5.89801	1.85701	13.8888	0	0	0	0	1.65914	0	0	2.22082	0	0	0	1.83412	8.15142	2.121	0	0	17.242	0	0	0	0	0	9.23471	24.9801	9.4583	0	0	0	0
k__Bacteria	p__Firmicutes	c__Bacilli	o__Lactobacillales	f__Leuconostocaceae	g__Leuconostoc	0	0	0	0	0	0	0	0	0	0	0	0	0	0	0	0	0	0	0	1.9552	0	0	1.80954	0	0	0	0	0	0	0	0	0	0	0	0	0	0	0	0	0	0	0	0	0
k__Bacteria	p__Firmicutes	c__Bacilli	o__Lactobacillales	f__Leuconostocaceae	g__Weissella	0	0	0	0	0	0	0	0	0	0	0	0	0	0	0	0	0	0	0	0	0	0	0	0	0	0	0	0	0	0	0	0	0	0	2.4984	0	0	0	1.60535	2.82963	0	0	0	0
k__Bacteria	p__Firmicutes	c__Bacilli	o__Lactobacillales	f__Streptococcaceae	g__Lactococcus	0	0	0	0	3.07295	0	0	0	0	0	1.88728	0	0	0	1.81123	4.5707	0	3.05762	2.14177	0	0	0	0	0	0	0	0	4.39817	2.80847	0	0	1.55504	0	0	0	0	0	0	1.93113	0	0	0	0	0
k__Bacteria	p__Firmicutes	c__Bacilli	o__Lactobacillales	f__Streptococcaceae	g__Streptococcus	2.94301	0	0	0	6.51964	2.41844	0	1.90057	0	0	1.91705	0	2.23687	0	0	4.30535	0	3.41373	0	1.9552	0	0	0	0	0	0	0	0	3.49238	0	0	4.20522	0	0	3.91093	0	0	2.17028	4.24194	4.30842	3.80244	0	2.06623	0
k__Bacteria	p__Firmicutes	c__Bacilli	o__Lactobacillales	f__unclassified Lactobacillales	g__unclassified Lactobacillales	2.69103	0	0	0	0	0	0	0	0	0	0	0	0	0	0	0	0	0	0	0	0	0	0	3.32625	2.79402	0	0	1.52573	0	0	0	3.90127	0	3.31394	2.9041	0	0	0	0	3.4307	0	0	2.97805	0
k__Bacteria	p__Firmicutes	c__Clostridia	o__Clostridiales	f__Christensenellaceae	g__Christensenellaceae R-7 group	0	0	0	0	0	0	0	0	0	0	0	0	0	0	0	0	0	0	0	0	0	0	0	0	0	0	0	0	0	0	0	0	0	0	1.47074	0	0	7.22881	0	0	1.75575	0	5.22756	1.89006
k__Bacteria	p__Firmicutes	c__Clostridia	o__Clostridiales	f__Christensenellaceae	g__unclassified Christensenellaceae	0	0	0	0	0	0	0	0	0	0	0	0	0	0	0	0	0	0	0	0	0	0	0	0	0	0	0	0	0	0	0	0	0	0	0	0	0	0	0	0	0	0	0	0
k__Bacteria	p__Firmicutes	c__Clostridia	o__Clostridiales	f__Clostridiaceae 1	g__Candidatus Arthromitus	0	0	0	0	0	0	0	0	0	0	0	0	0	0	0	0	0	0	0	0	0	0	0	0	0	0	0	0	0	0	0	0	0	0	0	0	0	0	0	0	0	0	0	0
k__Bacteria	p__Firmicutes	c__Clostridia	o__Clostridiales	f__Clostridiaceae 1	g__Clostridium sensu stricto 1	10.8646	0	2.16108	1.9894	7.6727	2.66079	10.65	13.8071	8.42082	7.49921	24.0435	25.9168	21.5083	3.38978	5.12421	3.77127	2.42277	8.20518	4.13081	5.44115	41.5375	0	5.29392	16.4003	7.08531	7.65987	6.49452	24.3106	29.2236	1.85655	2.25668	14.128	0	14.0804	17.1608	7.45683	1.78174	37.331	18.7352	25.7764	14.6128	16.4349	8.9634	4.2387
k__Bacteria	p__Firmicutes	c__Clostridia	o__Clostridiales	f__Clostridiaceae 1	g__Clostridium sensu stricto 10	0	0	0	0	0	0	0	0	0	0	0	0	0	0	0	0	0	0	0	0	0	0	0	0	0	0	0	0	0	0	0	0	0	0	0	0	0	0	0	0	0	0	0	0
k__Bacteria	p__Firmicutes	c__Clostridia	o__Clostridiales	f__Clostridiaceae 1	g__Clostridium sensu stricto 11	2.2318	0	0	0	0	0	3.10619	0	0	0	3.20982	0	0	0	0	0	0	0	0	1.9552	9.28611	0	0	0	0	4.94461	7.29535	0	6.83584	0	0	0	0	0	0	0	0	1.98776	1.9883	4.14698	6.76528	16.0722	1.74373	0
k__Bacteria	p__Firmicutes	c__Clostridia	o__Clostridiales	f__Clostridiaceae 1	g__Clostridium sensu stricto 12	0	0	0	0	0	0	0	0	0	0	0	0	0	0	0	0	0	0	0	0	0	0	2.02979	0	0	0	0	0	8.91962	0	0	0	0	0	0	0	0	0	0	0	6.30717	14.2867	2.28068	0
k__Bacteria	p__Firmicutes	c__Clostridia	o__Clostridiales	f__Clostridiaceae 1	g__Clostridium sensu stricto 13	0	0	0	0	0	0	0	0	0	0	0	0	0	0	0	0	0	1.50157	0	1.9552	8.02785	0	0	0	0	0	1.85025	3.30288	8.08516	0	0	1.66088	0	1.43859	2.48215	0	0	2.63297	0	0	4.90033	12.1245	0	0
k__Bacteria	p__Firmicutes	c__Clostridia	o__Clostridiales	f__Clostridiaceae 1	g__Clostridium sensu stricto 14	0	0	0	0	0	0	0	0	0	0	0	0	0	0	0	0	0	0	0	0	0	0	0	0	0	0	0	0	5.13726	0	0	0	0	0	0	0	0	0	0	0	8.24578	10.8993	0	0
k__Bacteria	p__Firmicutes	c__Clostridia	o__Clostridiales	f__Clostridiaceae 1	g__Clostridium sensu stricto 15	4.3102	0	0	2.23677	0	0	1.55147	2.48476	0	0	0	3.47768	3.27065	0	0	0	0	0	0	0	0	0	0	0	2.11965	0	0	0	12.2852	0	0	0	0	0	0	3.87252	0	7.95466	4.24198	14.1439	3.56881	3.62765	9.03607	3.35362
k__Bacteria	p__Firmicutes	c__Clostridia	o__Clostridiales	f__Clostridiaceae 1	g__Clostridium sensu stricto 18	3.88092	0	0	0	0	0	0	0	1.76647	0	0	0	0	1.85701	0	1.66509	0	0	0	2.20073	0	0	1.88675	2.771	2.61419	0	0	4.55538	12.0679	0	0	0	0	0	0	2.90853	0	7.94348	5.80103	9.42244	8.55671	11.1764	7.86307	4.42898
k__Bacteria	p__Firmicutes	c__Clostridia	o__Clostridiales	f__Clostridiaceae 1	g__Clostridium sensu stricto 2	0	0	0	0	0	0	0	0	0	0	0	0	0	0	0	0	0	0	0	0	0	0	0	0	0	0	0	0	4.5615	0	0	0	0	0	0	0	0	0	1.91647	0	0	2.70183	0	0
k__Bacteria	p__Firmicutes	c__Clostridia	o__Clostridiales	f__Clostridiaceae 1	g__Clostridium sensu stricto 3	0	0	0	0	0	0	0	0	0	0	0	0	0	0	0	0	0	0	0	0	0	0	0	0	0	0	0	0	2.23806	0	0	0	0	0	0	0	0	0	0	0	2.95289	3.92604	0	0
k__Bacteria	p__Firmicutes	c__Clostridia	o__Clostridiales	f__Clostridiaceae 1	g__Clostridium sensu stricto 4	0	0	0	0	0	0	0	0	0	0	0	2.46996	4.1197	0	0	0	0	0	0	0	0	0	0	0	0	0	0	0	4.8429	0	0	0	0	1.53044	0	0	0	0	0	7.84433	0	0	2.00724	0
k__Bacteria	p__Firmicutes	c__Clostridia	o__Clostridiales	f__Clostridiaceae 1	g__Clostridium sensu stricto 7	3.09937	0	0	3.61058	3.08536	0	1.65917	6.61387	5.81008	0	3.91042	7.00014	8.215	2.14714	0	0	0	0	0	6.3157	2.01503	0	1.72796	0	0	2.24265	3.01709	0	20.7813	0	0	1.6945	0	0	0	7.32646	4.13642	16.9691	14.9974	18.8036	25.2357	36.6185	14.3764	6.07876
k__Bacteria	p__Firmicutes	c__Clostridia	o__Clostridiales	f__Clostridiaceae 1	g__Clostridium sensu stricto 8	0	0	0	0	1.91166	0	0	0	0	0	0	0	0	0	0	0	0	0	0	0	0	0	0	0	0	0	0	0	2.31114	0	0	0	0	0	0	0	0	2.71004	3.06375	5.13645	2.08754	2.90528	2.46733	1.78207
k__Bacteria	p__Firmicutes	c__Clostridia	o__Clostridiales	f__Clostridiaceae 1	g__Clostridium sensu stricto 9	1.99746	0	0	0	0	0	0	0	0	0	0	0	0	0	0	0	0	0	0	0	0	0	0	0	0	0	0	0	0	0	0	0	0	0	0	0	0	0	0	0	0	0	0	0
k__Bacteria	p__Firmicutes	c__Clostridia	o__Clostridiales	f__Clostridiaceae 1	g__Fervidicella	0	0	0	0	0	0	0	0	0	0	0	0	0	0	0	0	0	0	0	0	0	0	0	0	0	0	0	0	2.28719	0	0	0	0	0	0	0	0	0	0	0	0	2.00503	0	0
k__Bacteria	p__Firmicutes	c__Clostridia	o__Clostridiales	f__Clostridiaceae 1	g__Fonticella	0	0	0	0	0	0	0	0	0	0	0	0	0	0	0	0	0	0	0	0	0	0	0	0	0	0	0	0	0	0	0	0	0	0	0	0	0	0	0	0	1.81662	0	0	0
k__Bacteria	p__Firmicutes	c__Clostridia	o__Clostridiales	f__Clostridiaceae 1	g__Haloimpatiens	0	0	0	0	0	0	0	0	0	0	0	0	0	0	0	0	0	0	0	0	0	0	0	0	0	0	0	0	5.68767	0	0	0	0	0	0	0	0	0	0	0	0	1.94114	0	0
k__Bacteria	p__Firmicutes	c__Clostridia	o__Clostridiales	f__Clostridiaceae 1	g__Hathewaya	10.9576	1.55625	1.881	3.82694	5.00512	4.24651	2.73982	2.99245	2.0909	0	5.71688	3.17332	3.76837	2.54637	2.86266	2.78316	5.8138	2.1688	2.4298	5.76122	1.88605	0	1.96004	4.73517	14.1486	9.85263	8.78248	5.08964	22.6081	2.51739	2.17795	4.44136	2.24968	4.52503	3.35584	7.02082	3.36407	11.7454	9.62485	13.7973	8.94806	9.08604	14.2419	7.31336
k__Bacteria	p__Firmicutes	c__Clostridia	o__Clostridiales	f__Clostridiaceae 1	g__Sarcina	3.94828	0	0	0	0	0	1.94108	2.03786	4.14576	2.55758	2.39008	0	0	0	5.27207	0	0	1.99892	1.92534	0	0	0	0	0	0	1.88264	0	3.45732	1.88608	0	0	0	0	0	0	0	0	0	0	0	0	0	0	0
k__Bacteria	p__Firmicutes	c__Clostridia	o__Clostridiales	f__Clostridiaceae 1	g__unclassified Clostridiaceae 1	5.21075	1.50024	0	0	8.37377	0	0	5.72913	3.07645	0	0	0	0	0	0	0	0	1.41414	0	15.1945	10.9683	0	5.6827	13.3864	3.19632	11.3458	2.85868	2.42897	25.9089	0	0	7.67192	0	0	5.23672	1.93898	0	2.4779	3.09662	8.54979	14.5987	22.8128	7.84095	5.37208
k__Bacteria	p__Firmicutes	c__Clostridia	o__Clostridiales	f__Clostridiaceae 1	g__uncultured Clostridiaceae 1	0	0	0	0	0	0	0	0	0	0	0	0	0	0	0	0	0	0	0	0	0	0	0	0	0	0	0	0	0	0	0	0	0	0	0	0	0	0	0	0	0	0	0	0
k__Bacteria	p__Firmicutes	c__Clostridia	o__Clostridiales	f__Clostridiaceae 4	g__Crassaminicella	0	0	0	0	0	0	0	0	0	0	0	0	0	0	0	0	0	0	0	0	0	0	0	0	0	0	0	0	4.94974	0	0	0	0	0	0	0	0	0	0	0	0	0	0	1.75376
k__Bacteria	p__Firmicutes	c__Clostridia	o__Clostridiales	f__Clostridiales Family XI	g__Anaerosalibacter	0	0	0	0	1.63607	0	0	0	0	0	0	0	0	0	0	0	0	0	0	0	0	0	0	0	0	0	0	0	0	0	0	0	0	0	0	0	0	0	0	0	0	0	0	0
k__Bacteria	p__Firmicutes	c__Clostridia	o__Clostridiales	f__Clostridiales Family XI	g__Clostridiales Family XI W5053	0	0	0	0	0	0	0	0	0	0	0	0	0	0	0	0	0	0	0	0	0	0	0	0	0	0	0	0	0	0	0	0	0	0	0	0	0	0	0	0	0	0	1.50875	0
k__Bacteria	p__Firmicutes	c__Clostridia	o__Clostridiales	f__Clostridiales Family XI	g__Gallicola	0	0	0	0	0	0	0	0	0	0	0	0	0	0	2.25221	0	0	0	0	0	0	0	0	2.771	0	0	0	0	0	0	0	0	0	3.90396	2.99278	0	0	0	0	2.22472	0	0	0	0
k__Bacteria	p__Firmicutes	c__Clostridia	o__Clostridiales	f__Clostridiales Family XI	g__Helcococcus	0	0	0	0	0	0	0	0	0	0	0	0	0	0	0	0	0	0	0	0	0	0	0	3.4077	2.88544	0	0	0	0	0	0	0	0	6.33543	0	0	0	0	0	2.00367	0	0	2.55232	0
k__Bacteria	p__Firmicutes	c__Clostridia	o__Clostridiales	f__Clostridiales Family XI	g__Parvimonas	0	0	0	0	0	0	0	0	0	0	0	0	0	0	0	0	0	0	0	0	0	0	0	0	0	0	0	0	0	0	0	0	0	0	0	0	0	0	1.91647	0	0	0	0	0
k__Bacteria	p__Firmicutes	c__Clostridia	o__Clostridiales	f__Clostridiales Family XI	g__Peptoniphilus	4.0786	0	7.87086	1.78251	1.96636	2.26384	6.32915	3.27766	0	0	3.32533	2.63722	4.09409	1.49345	0	0	0	2.22126	0	0	0	0	3.38447	2.57336	0	0	0	0	0	0	0	0	0	1.4195	0	0	0	4.80964	5.59271	5.49191	0	0	2.94699	0
k__Bacteria	p__Firmicutes	c__Clostridia	o__Clostridiales	f__Clostridiales Family XI	g__Tepidimicrobium	1.9324	0	0	0	0	0	0	0	0	0	0	0	0	0	0	0	0	0	0	0	0	0	0	0	1.7334	0	0	0	0	0	0	0	0	2.4662	0	0	0	0	0	0	0	0	0	0
k__Bacteria	p__Firmicutes	c__Clostridia	o__Clostridiales	f__Clostridiales Family XI	g__Tissierella	0	0	0	0	0	0	0	0	0	0	0	0	0	0	3.09225	0	0	3.31996	0	0	0	0	0	11.7579	13.3803	2.91067	0	3.58706	0	0	0	4.04359	0	30.7641	10.3141	0	0	2.12274	3.03011	0	0	0	8.07012	2.3997
k__Bacteria	p__Firmicutes	c__Clostridia	o__Clostridiales	f__Clostridiales Family XI	g__unclassified Clostridiales Family XI	0	0	0	0	0	0	0	3.05849	0	0	0	0	0	0	0	0	0	4.16772	0	2.41049	0	0	0	9.84407	15.0063	4.93405	0	4.35466	2.41425	0	0	2.30783	0	31.0938	7.04976	0	0	5.89285	3.27379	0	3.65467	2.60894	13.941	5.57475
k__Bacteria	p__Firmicutes	c__Clostridia	o__Clostridiales	f__Clostridiales Family XI	g__uncultured Clostridiales Family XI	0	0	2.61585	0	2.4227	0	0	0	0	0	0	0	4.37876	0	0	0	0	0	0	0	0	0	0	2.34428	2.06203	0	3.97961	2.00531	0	0	0	0	0	2.04825	0	0	0	0	0	0	0	0	0	0
k__Bacteria	p__Firmicutes	c__Clostridia	o__Clostridiales	f__Clostridiales Family XIII	g__Clostridiales Family XIII AD3011 group	0	0	0	0	0	0	0	0	0	0	0	0	0	0	0	0	0	0	0	0	0	0	0	0	0	0	0	0	0	0	0	0	0	0	0	0	0	2.63297	0	0	0	0	6.21794	1.69542
k__Bacteria	p__Firmicutes	c__Clostridia	o__Clostridiales	f__Clostridiales Family XIII	g__Mogibacterium	0	0	0	0	0	0	0	0	0	0	0	0	0	0	0	0	0	0	0	0	0	0	0	0	0	0	0	0	0	0	0	0	0	0	0	0	0	2.21629	0	4.26209	0	0	3.06739	1.89006
k__Bacteria	p__Firmicutes	c__Clostridia	o__Clostridiales	f__Clostridiales Family XIII	g__[Eubacterium] brachy group	0	0	2.88607	0	0	0	0	0	0	0	0	2.46996	3.62246	0	0	0	0	0	0	0	0	0	0	0	0	0	0	0	0	0	0	0	0	0	0	0	0	0	0	0	0	0	0	0
k__Bacteria	p__Firmicutes	c__Clostridia	o__Clostridiales	f__Clostridiales Family XIII	g__[Eubacterium] nodatum group	2.84036	0	2.85493	0	0	0	0	0	0	0	0	0	2.34007	0	0	0	0	0	0	0	0	0	0	0	0	0	0	0	0	0	0	0	0	0	0	0	0	0	0	2.41635	0	0	0	0
k__Bacteria	p__Firmicutes	c__Clostridia	o__Clostridiales	f__Clostridiales Family XIII	g__unclassified Clostridiales Family XIII	0	0	0	0	0	0	0	0	0	0	0	0	2.16841	0	0	0	0	0	0	0	0	0	0	0	0	0	0	0	0	0	0	0	0	0	0	0	0	0	0	0	0	0	0	0
k__Bacteria	p__Firmicutes	c__Clostridia	o__Clostridiales	f__Clostridiales Family XIII	g__uncultured Clostridiales Family XIII	0	0	0	0	0	0	0	0	0	0	0	0	0	0	0	0	0	0	0	0	0	0	0	0	0	0	0	0	2.74834	0	0	0	0	0	0	0	0	0	0	0	0	0	0	0
k__Bacteria	p__Firmicutes	c__Clostridia	o__Clostridiales	f__Lachnospiraceae	g__Blautia	0	0	0	0	0	0	0	1.63799	0	0	0	0	0	0	0	0	0	0	0	0	0	0	0	0	0	0	0	0	0	0	0	0	0	0	0	0	0	0	0	0	0	0	1.66958	0
k__Bacteria	p__Firmicutes	c__Clostridia	o__Clostridiales	f__Lachnospiraceae	g__Butyrivibrio 2	0	0	0	0	0	0	0	0	0	0	0	0	0	0	0	0	0	0	0	0	0	0	0	0	0	0	0	0	0	0	0	0	0	0	0	0	0	4.05398	0	0	0	0	1.5914	0
k__Bacteria	p__Firmicutes	c__Clostridia	o__Clostridiales	f__Lachnospiraceae	g__Cellulosilyticum	0	0	0	0	0	0	0	0	0	0	0	0	0	0	0	0	0	0	0	0	0	0	0	0	0	0	2.75968	0	0	0	0	0	0	0	0	0	0	0	0	0	0	0	0	0
k__Bacteria	p__Firmicutes	c__Clostridia	o__Clostridiales	f__Lachnospiraceae	g__Epulopiscium	0	0	0	0	0	0	0	0	0	0	0	0	0	0	0	0	0	2.87322	0	2.59359	0	0	2.15991	0	0	0	0	3.98183	2.22551	0	0	1.96629	0	2.54759	3.07632	0	0	3.72303	0	0	0	0	0	0
k__Bacteria	p__Firmicutes	c__Clostridia	o__Clostridiales	f__Lachnospiraceae	g__Lachnoclostridium	0	0	0	0	0	0	0	1.8012	0	0	0	0	0	0	0	0	0	0	0	0	0	0	0	0	0	0	0	0	0	0	0	0	0	0	0	0	0	0	0	0	0	0	0	0
k__Bacteria	p__Firmicutes	c__Clostridia	o__Clostridiales	f__Lachnospiraceae	g__Lachnoclostridium 10	0	0	0	0	0	0	0	0	0	0	0	0	0	0	0	0	0	0	0	0	0	0	0	0	0	0	0	0	0	0	0	0	0	0	0	0	0	0	0	0	0	0	1.50875	0
k__Bacteria	p__Firmicutes	c__Clostridia	o__Clostridiales	f__Lachnospiraceae	g__Lachnoclostridium 12	0	0	0	0	0	0	0	1.63799	0	0	0	0	0	0	0	0	0	0	0	0	0	0	0	0	0	0	0	0	0	0	0	0	0	0	0	0	0	0	0	0	0	0	0	0
k__Bacteria	p__Firmicutes	c__Clostridia	o__Clostridiales	f__Lachnospiraceae	g__Lachnoclostridium 5	0	0	0	0	0	0	0	0	0	0	0	0	0	0	0	0	0	0	0	0	0	0	0	0	0	0	0	1.7438	0	0	0	0	0	0	0	0	0	0	0	0	0	0	0	0
k__Bacteria	p__Firmicutes	c__Clostridia	o__Clostridiales	f__Lachnospiraceae	g__Lachnospiraceae AC2044 group	0	0	0	0	0	0	0	0	0	0	0	0	0	0	0	0	0	0	0	0	0	0	0	0	0	0	0	0	0	0	0	0	0	0	0	0	0	1.69457	0	0	0	0	2.22998	0
k__Bacteria	p__Firmicutes	c__Clostridia	o__Clostridiales	f__Lachnospiraceae	g__Lachnospiraceae NK3A20 group	0	0	0	0	0	0	0	0	0	0	0	0	0	0	0	0	0	0	0	0	0	0	0	0	0	0	0	0	0	0	0	0	0	0	0	0	0	0	0	0	0	0	3.86663	0
k__Bacteria	p__Firmicutes	c__Clostridia	o__Clostridiales	f__Lachnospiraceae	g__Lachnospiraceae UCG-006	0	0	0	0	0	0	0	0	0	0	0	0	0	0	0	0	0	0	0	0	0	0	0	0	0	0	0	0	0	0	0	0	0	0	0	0	0	0	0	0	0	0	0	0
k__Bacteria	p__Firmicutes	c__Clostridia	o__Clostridiales	f__Lachnospiraceae	g__Lachnospiraceae UCG-007	0	0	0	0	0	0	0	0	0	0	0	0	0	0	0	0	0	0	0	0	0	0	0	0	0	0	0	0	0	0	0	0	0	0	0	0	0	0	0	0	0	0	1.5914	0
k__Bacteria	p__Firmicutes	c__Clostridia	o__Clostridiales	f__Lachnospiraceae	g__Lachnospiraceae XPB1014 group	0	0	0	0	0	0	0	0	0	0	0	0	0	0	0	0	0	0	0	0	0	0	0	0	0	0	0	0	0	0	0	0	0	0	0	0	0	1.98776	0	0	0	0	2.12291	0
k__Bacteria	p__Firmicutes	c__Clostridia	o__Clostridiales	f__Lachnospiraceae	g__Oribacterium	0	0	0	0	0	0	0	0	0	0	0	0	0	0	0	0	0	0	0	0	0	0	0	0	0	0	0	0	0	0	0	0	0	0	0	0	0	0	0	0	0	0	0	0
k__Bacteria	p__Firmicutes	c__Clostridia	o__Clostridiales	f__Lachnospiraceae	g__Pseudobutyrivibrio	0	0	0	0	0	0	0	0	0	0	0	0	0	0	0	0	0	0	0	0	0	0	0	0	0	0	0	0	0	0	0	0	0	0	0	0	0	1.67274	0	0	0	0	0	0
k__Bacteria	p__Firmicutes	c__Clostridia	o__Clostridiales	f__Lachnospiraceae	g__Roseburia	0	0	0	0	0	0	0	0	0	0	0	0	1.61045	0	0	0	0	0	0	0	0	0	0	0	0	0	0	0	0	0	0	0	0	0	0	0	0	0	0	0	0	0	0	0
k__Bacteria	p__Firmicutes	c__Clostridia	o__Clostridiales	f__Lachnospiraceae	g__Tyzzerella	0	0	0	0	0	0	0	0	0	0	0	0	0	0	0	0	0	0	0	0	0	0	0	0	0	0	0	0	0	0	0	0	0	0	0	0	0	0	0	0	0	0	0	0
k__Bacteria	p__Firmicutes	c__Clostridia	o__Clostridiales	f__Lachnospiraceae	g__Tyzzerella 4	0	0	0	0	0	0	0	0	0	0	0	0	0	0	0	0	0	0	0	0	0	0	0	0	0	0	0	0	0	0	0	0	0	0	0	0	0	0	0	0	0	0	0	0
k__Bacteria	p__Firmicutes	c__Clostridia	o__Clostridiales	f__Lachnospiraceae	g__[Eubacterium] eligens group	0	0	0	0	0	0	0	0	0	0	0	0	0	0	2.25221	0	0	0	0	0	0	0	0	0	0	0	0	0	0	0	0	0	0	0	0	0	0	0	0	0	0	0	0	0
k__Bacteria	p__Firmicutes	c__Clostridia	o__Clostridiales	f__Lachnospiraceae	g__[Eubacterium] ventriosum group	0	0	0	0	0	0	0	0	0	0	0	0	0	0	0	0	0	0	0	0	0	0	0	0	0	0	0	0	0	0	0	0	0	0	0	0	0	0	0	0	0	0	0	0
k__Bacteria	p__Firmicutes	c__Clostridia	o__Clostridiales	f__Lachnospiraceae	g__[Ruminococcus] gauvreauii group	0	0	0	0	0	0	0	0	0	0	0	0	0	0	2.58948	0	0	0	0	0	0	0	0	0	0	0	0	0	0	0	0	0	0	0	0	0	0	0	0	0	0	0	0	0
k__Bacteria	p__Firmicutes	c__Clostridia	o__Clostridiales	f__Lachnospiraceae	g__[Ruminococcus] gnavus group	0	0	0	0	0	0	0	0	0	0	0	0	0	0	0	0	0	0	0	0	0	0	0	0	0	0	0	0	0	0	0	0	0	0	0	0	0	0	0	0	0	0	0	0
k__Bacteria	p__Firmicutes	c__Clostridia	o__Clostridiales	f__Lachnospiraceae	g__unclassified Lachnospiraceae	1.46496	0	9.55408	0	3.63686	0	6.53585	12.2127	0	0	8.50751	2.13922	11.3362	3.3733	0	0	0	4.50204	0	0	0	0	5.81016	0	0	0	0	0	0	0	0	0	0	0	0	0	0	2.03987	0	2.61707	2.94382	2.6759	4.13015	0
k__Bacteria	p__Firmicutes	c__Clostridia	o__Clostridiales	f__Lachnospiraceae	g__uncultured	0	0	0	0	0	0	0	0	0	0	0	0	0	0	0	0	0	0	0	0	0	0	0	0	0	0	0	0	0	0	0	0	0	0	0	0	0	0	0	0	0	0	5.75801	0
k__Bacteria	p__Firmicutes	c__Clostridia	o__Clostridiales	f__Peptococcaceae	g__Peptococcus	0	0	4.21104	0	0	0	0	2.31503	0	0	0	0	2.64222	0	0	0	0	0	0	0	0	0	1.96004	0	0	0	0	0	0	0	0	0	0	0	0	0	0	0	1.82527	0	0	0	0	0
k__Bacteria	p__Firmicutes	c__Clostridia	o__Clostridiales	f__Peptostreptococcaceae	g__Clostridioides	0	0	0	0	0	0	0	0	0	0	2.32495	0	0	0	0	0	0	0	0	0	0	0	0	0	0	0	0	0	0	0	0	0	0	0	0	0	0	2.63297	1.65916	0	3.53298	0	1.81425	0
k__Bacteria	p__Firmicutes	c__Clostridia	o__Clostridiales	f__Peptostreptococcaceae	g__Paeniclostridium	4.32294	1.89712	0	1.59256	4.44083	4.22571	2.98722	4.4512	3.76979	0	7.22887	5.30163	5.70009	2.85873	6.15509	2.39852	2.61085	4.45805	3.88964	4.07273	2.36402	0	2.98873	5.00756	7.77589	3.62029	3.37577	4.86934	3.74184	3.20846	0	5.71267	1.92369	3.91763	2.77001	0	0	5.16853	2.26772	3.56627	4.74713	5.84869	2.70861	0
k__Bacteria	p__Firmicutes	c__Clostridia	o__Clostridiales	f__Peptostreptococcaceae	g__Paraclostridium	3.88092	0	1.75173	1.39332	2.67344	0	3.54574	3.0148	0	0	4.28614	0	0	1.85701	0	0	0	3.24664	0	4.78757	5.26741	0	0	0	0	3.27198	2.75968	4.83808	3.59837	0	0	2.32939	0	0	0	0	0	0	0	2.60662	2.25817	4.20978	0	0
k__Bacteria	p__Firmicutes	c__Clostridia	o__Clostridiales	f__Peptostreptococcaceae	g__Peptoclostridium	0	0	0	0	0	0	0	2.20269	0	0	2.16047	3.50678	7.58989	0	0	0	0	0	0	0	0	0	0	0	0	0	0	0	0	0	0	0	0	0	0	0	0	0	0	0	0	0	0	0
k__Bacteria	p__Firmicutes	c__Clostridia	o__Clostridiales	f__Peptostreptococcaceae	g__Peptostreptococcus	5.67285	0	21.0115	3.18567	9.41215	5.65857	11.4243	18.9935	8.63684	0	5.95802	10.413	17.1633	3.32138	5.45214	0	0	5.84994	0	2.41049	0	0	8.40711	3.28373	0	5.75201	0	7.09107	10.625	0	0	2.02032	0	7.17507	7.55248	3.70263	0	11.3869	14.9553	8.11736	5.50191	2.19962	4.82109	1.71023
k__Bacteria	p__Firmicutes	c__Clostridia	o__Clostridiales	f__Peptostreptococcaceae	g__Romboutsia	0	0	0	0	4.5019	0	2.21261	1.99353	0	0	3.35825	2.6017	1.71014	3.71401	2.86266	2.67656	1.9072	4.16772	1.7726	0	3.52077	0	3.8181	0	1.74158	2.59135	0	9.63894	5.81849	0	0	2.67082	0	3.05407	2.8795	0	0	8.02783	5.40585	6.01462	11.7951	20.9838	6.10966	0
k__Bacteria	p__Firmicutes	c__Clostridia	o__Clostridiales	f__Peptostreptococcaceae	g__Terrisporobacter	0	0	0	0	0	0	0	0	0	0	0	0	0	0	3.46436	0	0	1.73596	0	0	2.95029	0	0	0	0	0	0	0	0	0	0	0	0	0	0	0	0	3.39654	0	2.21099	1.7137	0	1.74373	0
k__Bacteria	p__Firmicutes	c__Clostridia	o__Clostridiales	f__Peptostreptococcaceae	g__unclassified Peptostreptococcaceae	0	0	8.39365	1.57554	3.28147	3.34778	2.4709	3.84995	3.18931	0	0	4.11645	7.48645	0	0	0	0	2.1688	0	0	3.06597	0	0	0	0	0	2.17875	3.07037	0	0	0	0	0	0	0	0	0	0	2.58746	0	4.72755	5.77578	1.81425	0
k__Bacteria	p__Firmicutes	c__Clostridia	o__Clostridiales	f__Ruminococcaceae	g__Angelakisella	0	0	0	0	0	0	0	0	0	0	0	0	0	0	0	0	0	0	0	0	0	0	0	0	0	0	0	0	2.00832	0	0	0	0	0	0	0	0	0	0	0	0	0	0	0
k__Bacteria	p__Firmicutes	c__Clostridia	o__Clostridiales	f__Ruminococcaceae	g__Butyricicoccus	0	0	0	0	0	0	0	2.08087	0	0	0	0	0	0	0	0	0	0	0	0	0	0	0	0	0	0	0	0	0	0	0	0	0	0	0	0	0	0	0	0	0	0	0	0
k__Bacteria	p__Firmicutes	c__Clostridia	o__Clostridiales	f__Ruminococcaceae	g__Candidatus Soleaferrea	3.65761	0	0	0	0	0	0	0	0	0	0	0	0	0	0	0	0	0	0	0	0	0	0	0	0	0	0	0	4.35294	0	0	0	0	0	0	0	0	0	0	0	0	0	0	0
k__Bacteria	p__Firmicutes	c__Clostridia	o__Clostridiales	f__Ruminococcaceae	g__Caproiciproducens	0	0	0	0	0	0	0	0	0	0	0	0	0	0	0	0	0	0	0	0	0	0	0	0	0	0	0	0	3.72411	0	0	0	0	0	0	0	0	0	0	0	0	0	0	0
k__Bacteria	p__Firmicutes	c__Clostridia	o__Clostridiales	f__Ruminococcaceae	g__Faecalibacterium	0	0	0	0	0	0	2.78808	0	0	0	0	0	0	3.08137	0	0	0	0	0	0	0	0	0	0	0	0	0	0	0	0	0	0	0	0	0	0	0	0	0	0	0	0	0	0
k__Bacteria	p__Firmicutes	c__Clostridia	o__Clostridiales	f__Ruminococcaceae	g__Fastidiosipila	0	0	0	0	0	0	0	0	0	0	0	0	0	0	0	0	0	1.584	0	0	0	0	0	0	0	0	0	0	0	0	0	0	0	0	0	0	0	0	0	0	0	0	0	0
k__Bacteria	p__Firmicutes	c__Clostridia	o__Clostridiales	f__Ruminococcaceae	g__Oscillospira	0	0	0	0	0	0	0	0	0	0	0	0	0	0	0	0	0	0	0	0	0	0	0	0	0	0	0	0	0	0	0	0	0	0	0	0	0	0	0	0	0	0	0	0
k__Bacteria	p__Firmicutes	c__Clostridia	o__Clostridiales	f__Ruminococcaceae	g__Papillibacter	0	0	0	0	0	0	0	0	0	0	0	0	0	0	0	0	0	0	0	0	0	0	0	0	0	0	0	0	0	0	0	0	0	0	0	0	0	1.89649	0	0	0	0	2.22998	0
k__Bacteria	p__Firmicutes	c__Clostridia	o__Clostridiales	f__Ruminococcaceae	g__Pygmaiobacter	0	0	0	0	0	0	0	0	0	0	0	0	0	0	0	0	0	0	0	0	0	0	0	0	0	0	0	0	0	0	0	0	0	0	0	0	0	0	0	0	1.89398	0	0	0
k__Bacteria	p__Firmicutes	c__Clostridia	o__Clostridiales	f__Ruminococcaceae	g__Ruminiclostridium 6	0	0	0	0	0	0	0	0	0	0	0	0	0	0	0	0	0	0	0	0	0	0	0	0	0	0	0	0	0	0	0	0	0	0	0	0	0	0	0	0	0	0	0	0
k__Bacteria	p__Firmicutes	c__Clostridia	o__Clostridiales	f__Ruminococcaceae	g__Ruminococcaceae NK4A214 group	0	0	0	0	0	0	0	0	0	0	0	0	0	0	0	0	0	0	0	0	0	0	0	0	0	0	0	0	0	0	0	0	0	0	0	0	0	10.4355	1.69395	0	0	2.00503	6.36135	1.72488
k__Bacteria	p__Firmicutes	c__Clostridia	o__Clostridiales	f__Ruminococcaceae	g__Ruminococcaceae UBA1819	0	0	0	0	0	0	0	0	0	0	0	0	0	0	0	0	0	0	0	0	0	0	0	0	0	0	0	0	0	0	0	0	0	0	0	0	0	0	0	1.8169	0	0	0	0
k__Bacteria	p__Firmicutes	c__Clostridia	o__Clostridiales	f__Ruminococcaceae	g__Ruminococcaceae UCG-002	0	0	0	0	0	0	0	0	0	0	0	0	0	0	0	0	0	0	0	0	0	0	0	0	0	0	0	0	0	0	0	0	0	0	0	0	0	0	0	0	0	0	0	0
k__Bacteria	p__Firmicutes	c__Clostridia	o__Clostridiales	f__Ruminococcaceae	g__Ruminococcaceae UCG-005	0	0	0	0	0	0	0	0	0	0	0	0	0	0	2.25221	0	0	0	0	0	0	0	0	0	0	0	0	0	0	0	0	0	0	0	0	0	0	3.38882	0	0	14.4135	6.97992	3.95298	0
k__Bacteria	p__Firmicutes	c__Clostridia	o__Clostridiales	f__Ruminococcaceae	g__Ruminococcaceae UCG-008	0	0	0	0	0	0	0	0	0	0	0	0	0	0	0	0	0	0	0	0	0	0	0	0	0	0	0	0	1.62457	0	0	0	0	0	0	0	0	0	0	0	0	0	0	0
k__Bacteria	p__Firmicutes	c__Clostridia	o__Clostridiales	f__Ruminococcaceae	g__Ruminococcaceae UCG-010	0	0	0	0	0	0	0	0	0	0	0	0	0	0	0	0	0	0	0	0	0	0	0	0	0	0	0	0	0	0	0	0	0	0	0	0	0	0	0	0	0	0	0	0
k__Bacteria	p__Firmicutes	c__Clostridia	o__Clostridiales	f__Ruminococcaceae	g__Ruminococcaceae UCG-011	0	0	0	0	0	0	0	0	0	0	0	0	0	0	0	0	0	0	0	0	0	0	0	0	0	0	0	0	0	0	0	0	0	0	0	0	0	0	0	0	0	0	0	0
k__Bacteria	p__Firmicutes	c__Clostridia	o__Clostridiales	f__Ruminococcaceae	g__Ruminococcaceae UCG-013	0	0	0	0	0	0	0	0	0	0	0	0	0	0	0	0	0	0	0	0	0	0	0	0	0	0	0	0	0	0	0	0	0	0	0	0	0	0	0	0	0	0	0	0
k__Bacteria	p__Firmicutes	c__Clostridia	o__Clostridiales	f__Ruminococcaceae	g__Ruminococcaceae UCG-014	5.26092	0	0	0	0	0	0	1.8012	0	0	0	0	0	1.68665	2.25221	0	0	0	0	0	0	0	0	2.07183	0	0	0	0	0	0	0	0	0	0	0	0	0	0	0	0	0	0	1.88149	0
k__Bacteria	p__Firmicutes	c__Clostridia	o__Clostridiales	f__Ruminococcaceae	g__Ruminococcus 1	0	0	0	0	0	0	0	0	0	0	0	0	0	1.38619	3.09225	0	0	0	0	0	0	0	0	0	0	0	0	0	0	0	0	0	0	0	0	0	0	1.79906	0	0	0	0	4.23722	0
k__Bacteria	p__Firmicutes	c__Clostridia	o__Clostridiales	f__Ruminococcaceae	g__Ruminococcus 2	0	0	0	0	0	0	0	0	0	0	0	0	0	0	0	0	0	0	0	0	0	0	0	0	0	0	0	0	0	0	0	0	0	0	0	0	0	0	0	0	0	0	0	0
k__Bacteria	p__Firmicutes	c__Clostridia	o__Clostridiales	f__Ruminococcaceae	g__Saccharofermentans	0	0	0	0	0	0	0	0	0	0	0	0	0	0	0	0	0	0	0	0	0	0	0	0	0	0	0	0	0	0	0	0	0	0	0	0	0	2.27545	0	0	0	2.02571	6.94532	4.14597
k__Bacteria	p__Firmicutes	c__Clostridia	o__Clostridiales	f__Ruminococcaceae	g__Subdoligranulum	0	0	0	0	0	0	0	0	0	0	0	0	0	0	0	0	0	0	0	0	0	0	0	0	0	0	0	0	0	0	0	0	0	0	0	0	0	0	0	0	0	0	0	0
k__Bacteria	p__Firmicutes	c__Clostridia	o__Clostridiales	f__Ruminococcaceae	g__[Eubacterium] coprostanoligenes group	4.20395	0	6.88505	2.59023	0	0	0	6.22271	0	0	0	2.45012	3.36544	0	3.09225	0	0	0	0	0	0	0	1.88675	0	0	0	0	0	0	0	0	0	0	1.99765	3.23015	0	0	0	0	3.89508	1.81662	0	4.19128	0
k__Bacteria	p__Firmicutes	c__Clostridia	o__Clostridiales	f__Ruminococcaceae	g__unclassified Ruminococcaceae	0	0	0	0	0	0	2.10243	2.85054	0	0	3.58843	0	0	0	0	0	0	0	0	0	0	0	2.58751	0	0	0	0	0	0	0	0	0	0	0	0	0	0	0	0	0	0	0	1.74373	0
k__Bacteria	p__Firmicutes	c__Clostridia	o__Clostridiales	f__Ruminococcaceae	g__uncultured Ruminococcaceae	0	0	0	0	0	0	0	0	0	0	0	0	0	0	0	0	0	0	0	0	0	0	0	0	0	0	0	0	0	0	0	0	0	0	0	0	0	0	0	0	2.08754	0	5.28087	0
k__Bacteria	p__Firmicutes	c__Clostridia	o__Clostridiales	f__unclassified Clostridiales	g__unclassified Clostridiales	3.09937	0	4.9315	0	3.83092	3.15888	1.65917	2.54743	1.86036	0	0	3.79329	7.49713	0	0	0	0	1.41414	0	0	0	0	0	0	0	0	2.72511	1.76057	0	0	0	0	0	0	0	1.9191	0	11.2257	1.85632	0	5.33444	3.61405	10.0678	6.29405
k__Bacteria	p__Firmicutes	c__Erysipelotrichia	o__Erysipelotrichales	f__Erysipelotrichaceae	g__Allobaculum	0	0	0	0	0	0	0	0	0	0	0	0	2.19619	0	2.86266	0	0	0	0	0	0	0	0	0	0	0	0	0	0	0	0	0	0	0	0	0	0	0	0	0	0	0	0	0
k__Bacteria	p__Firmicutes	c__Erysipelotrichia	o__Erysipelotrichales	f__Erysipelotrichaceae	g__Coprobacillus	0	0	0	0	0	0	0	0	0	0	0	0	0	0	0	0	0	0	0	0	0	0	0	0	0	0	0	0	0	0	0	0	0	0	0	0	0	0	0	0	0	0	0	0
k__Bacteria	p__Firmicutes	c__Erysipelotrichia	o__Erysipelotrichales	f__Erysipelotrichaceae	g__Erysipelatoclostridium	0	0	0	0	0	0	0	0	0	0	0	0	0	0	0	0	0	0	0	0	0	0	0	0	0	0	0	0	1.88608	0	0	0	0	0	0	0	0	0	0	0	0	0	0	0
k__Bacteria	p__Firmicutes	c__Erysipelotrichia	o__Erysipelotrichales	f__Erysipelotrichaceae	g__Erysipelothrix	0	0	0	0	0	0	0	0	0	0	0	0	0	0	0	0	0	1.87342	0	1.65914	0	0	0	6.66827	11.6936	2.81188	0	5.49704	2.53102	0	0	6.92462	0	17.1124	10.6334	0	0	1.89649	0	0	3.00613	0	9.18465	7.81894
k__Bacteria	p__Firmicutes	c__Erysipelotrichia	o__Erysipelotrichales	f__Erysipelotrichaceae	g__Erysipelotrichaceae UCG-004	0	0	0	0	0	0	0	0	0	0	0	0	0	0	0	0	0	0	0	0	0	0	0	0	0	0	0	0	0	0	0	0	0	0	0	0	0	0	0	0	0	0	0	0
k__Bacteria	p__Firmicutes	c__Erysipelotrichia	o__Erysipelotrichales	f__Erysipelotrichaceae	g__Faecalitalea	0	0	0	0	0	0	0	0	0	0	0	0	0	0	0	0	0	0	0	0	0	0	0	0	0	0	0	0	0	0	0	0	0	0	0	0	0	0	0	0	0	0	0	0
k__Bacteria	p__Firmicutes	c__Erysipelotrichia	o__Erysipelotrichales	f__Erysipelotrichaceae	g__Holdemanella	0	0	0	0	0	0	1.71015	0	0	0	0	0	0	0	0	0	0	0	0	0	0	0	0	0	0	0	0	0	0	0	0	0	0	0	0	0	0	0	0	0	0	0	0	0
k__Bacteria	p__Firmicutes	c__Erysipelotrichia	o__Erysipelotrichales	f__Erysipelotrichaceae	g__Holdemania	0	0	2.45903	0	0	0	0	0	0	0	0	0	2.30223	0	0	0	0	0	0	0	0	0	0	0	0	0	0	0	0	0	0	0	0	0	0	0	0	0	0	0	0	0	0	0
k__Bacteria	p__Firmicutes	c__Erysipelotrichia	o__Erysipelotrichales	f__Erysipelotrichaceae	g__Sharpea	0	0	0	0	0	0	0	0	0	0	0	0	0	0	0	0	0	0	0	0	0	0	0	0	0	0	0	0	0	0	0	0	0	0	0	0	0	0	0	1.79866	0	0	0	0
k__Bacteria	p__Firmicutes	c__Erysipelotrichia	o__Erysipelotrichales	f__Erysipelotrichaceae	g__Turicibacter	0	0	0	0	0	0	0	0	0	0	0	0	0	0	0	0	0	1.80632	0	0	0	0	3.53597	0	0	0	0	0	0	0	0	0	0	0	0	0	0	0	0	2.15473	0	0	0	0
k__Bacteria	p__Firmicutes	c__Erysipelotrichia	o__Erysipelotrichales	f__Erysipelotrichaceae	g__[Clostridium] innocuum group	3.31888	0	0	0	0	0	0	0	0	0	0	0	0	0	0	0	0	0	0	0	0	0	0	0	0	0	0	0	0	0	0	0	0	0	0	0	0	0	0	0	0	0	0	0
k__Bacteria	p__Firmicutes	c__Erysipelotrichia	o__Erysipelotrichales	f__Erysipelotrichaceae	g__unclassified Erysipelotrichaceae	0	0	2.97564	0	0	0	0	0	0	0	0	2.08878	3.38367	0	0	0	0	0	0	0	0	0	0	0	0	0	0	0	0	0	0	0	0	0	0	0	0	0	2.67713	0	0	0	0	0
k__Bacteria	p__Firmicutes	c__Negativicutes	o__Selenomonadales	f__Acidaminococcaceae	g__Acidaminococcus	0	0	0	0	0	0	0	0	0	0	0	0	0	0	0	0	0	0	0	0	0	0	0	0	0	0	0	0	0	0	0	0	0	0	0	0	0	0	0	3.26786	0	0	0	0
k__Bacteria	p__Firmicutes	c__Negativicutes	o__Selenomonadales	f__Acidaminococcaceae	g__Succiniclasticum	0	0	6.28039	0	0	0	0	2.08087	0	0	0	2.46996	6.39523	0	0	0	0	1.66198	0	0	0	0	0	0	0	0	0	0	0	0	0	0	0	0	0	0	0	0	2.99567	0	2.79042	0	1.94574	0
k__Bacteria	p__Firmicutes	c__Negativicutes	o__Selenomonadales	f__Veillonellaceae	g__Allisonella	0	0	0	0	0	0	0	0	0	0	0	0	0	0	0	0	0	0	0	0	0	0	0	0	0	0	0	0	0	0	0	0	0	0	0	0	0	0	0	4.76166	0	0	0	0
k__Bacteria	p__Firmicutes	c__Negativicutes	o__Selenomonadales	f__Veillonellaceae	g__Anaerovibrio	0	0	0	0	0	0	0	0	0	0	0	0	0	0	0	0	0	0	0	0	0	0	0	0	0	0	0	0	0	0	0	0	0	0	0	0	0	0	0	0	3.89001	0	0	0
k__Bacteria	p__Firmicutes	c__Negativicutes	o__Selenomonadales	f__Veillonellaceae	g__Dialister	0	0	0	0	0	0	0	0	0	0	0	0	0	0	0	0	0	0	0	0	0	0	0	0	0	0	0	0	0	0	0	0	0	0	0	0	0	0	0	2.11105	0	0	0	0
k__Bacteria	p__Firmicutes	c__Negativicutes	o__Selenomonadales	f__Veillonellaceae	g__Megamonas	0	0	0	0	0	0	6.2103	3.0148	3.57583	0	0	0	0	0	0	0	0	1.50157	0	0	0	0	0	0	0	0	0	0	0	0	0	0	0	0	0	2.42129	0	0	0	0	0	0	0	0
k__Bacteria	p__Firmicutes	c__Negativicutes	o__Selenomonadales	f__Veillonellaceae	g__Megasphaera	0	0	0	0	0	0	0	0	0	0	0	0	0	0	0	0	0	0	0	0	0	0	0	0	0	0	0	0	0	0	0	0	0	0	0	0	0	0	0	3.76725	0	0	0	0
k__Bacteria	p__Firmicutes	c__Negativicutes	o__Selenomonadales	f__Veillonellaceae	g__Quinella	0	0	0	0	0	0	0	0	0	0	0	0	0	0	0	0	0	0	0	0	0	0	0	0	0	0	0	0	0	0	0	0	0	0	0	0	0	0	0	0	0	0	0	0
k__Bacteria	p__Firmicutes	c__Negativicutes	o__Selenomonadales	f__Veillonellaceae	g__Selenomonas	0	0	0	0	0	0	0	0	0	0	0	0	2.50461	0	0	0	0	0	0	0	0	0	0	0	0	0	0	0	0	0	0	0	0	0	0	0	0	0	0	0	8.15269	0	0	0
k__Bacteria	p__Firmicutes	c__Negativicutes	o__Selenomonadales	f__Veillonellaceae	g__Selenomonas 1	0	0	0	0	0	0	0	0	0	0	0	0	0	0	0	0	0	0	0	0	0	0	0	0	0	0	0	0	0	0	0	0	0	0	0	0	0	0	0	0	0	0	1.50875	0
k__Bacteria	p__Firmicutes	c__Negativicutes	o__Selenomonadales	f__Veillonellaceae	g__Veillonella	0	0	1.71751	0	0	0	7.8033	0	1.76647	0	2.23327	0	2.12572	2.3319	2.58948	0	0	2.41387	0	2.20073	0	0	6.33096	1.85663	0	0	0	0	2.98261	0	0	0	0	0	0	2.1066	0	0	0	0	0	0	1.5914	0
k__Bacteria	p__Firmicutes	c__Negativicutes	o__Selenomonadales	f__Veillonellaceae	g__unclassified Veillonellaceae	3.64165	0	2.16108	0	0	0	0	0	0	0	0	0	3.41946	0	0	0	0	0	0	0	0	0	0	0	0	0	0	1.58342	1.62457	0	0	0	0	0	0	0	0	0	0	0	1.87503	0	0	0
k__Bacteria	p__Fusobacteria	c__Fusobacteriia	o__Fusobacteriales	f__Fusobacteriaceae	g__Cetobacterium	2.80445	0	0	0	0	0	0	0	0	0	0	0	0	0	0	0	0	0	0	10.4187	17.6494	0	3.88493	0	0	2.1964	0	0	0	0	0	0	0	0	0	0	0	0	0	2.38001	0	0	0	0
k__Bacteria	p__Fusobacteria	c__Fusobacteriia	o__Fusobacteriales	f__Fusobacteriaceae	g__Fusobacterium	2.38553	0	27.5018	5.40631	6.22814	5.83031	4.80451	11.9362	6.78378	0	5.17028	12.5975	19.8328	2.73305	3.09225	1.59991	0	10.5367	0	3.87471	1.3601	0	2.22082	0	0	0	9.99235	23.7822	7.61472	0	0	6.22246	0	16.2035	21.3033	2.36361	0	9.39118	21.8001	26.0909	10.285	2.0461	3.00845	0
k__Bacteria	p__Fusobacteria	c__Fusobacteriia	o__Fusobacteriales	f__Leptotrichiaceae	g__Caviibacter	0	0	0	0	1.66942	0	0	0	0	0	0	0	0	0	0	0	0	0	0	0	0	0	0	0	0	0	0	0	0	0	0	0	0	0	0	0	0	0	0	0	0	0	0	0
k__Bacteria	p__Gemmatimonadetes	c__Gemmatimonadetes	o__Gemmatimonadales	f__Gemmatimonadaceae	g__Gemmatimonas	0	0	0	0	0	0	0	0	0	0	0	0	0	1.77434	0	0	0	0	0	0	0	0	0	0	0	0	0	0	0	0	0	0	0	0	0	0	0	0	0	0	0	0	0	0
k__Bacteria	p__Gemmatimonadetes	c__Gemmatimonadetes	o__Gemmatimonadales	f__Gemmatimonadaceae	g__Gemmatirosa	0	0	0	0	0	0	0	0	0	0	0	0	0	1.77434	0	0	0	0	0	0	0	0	0	0	0	0	0	0	0	0	0	0	0	0	0	0	0	0	0	0	0	0	0	0
k__Bacteria	p__Gemmatimonadetes	c__Gemmatimonadetes	o__Gemmatimonadales	f__Gemmatimonadaceae	g__uncultured Gemmatimonadaceae	0	0	0	0	0	0	0	0	0	0	0	0	0	0	4.40071	0	0	0	0	0	0	0	0	0	0	0	0	0	0	0	0	0	0	0	0	0	0	0	0	0	0	0	0	0
k__Bacteria	p__Kiritimatiellaeota	c__Kiritimatiellae	o__Kiritimatiellae WCHB1-41	f__uncultured Kiritimatiellae WCHB1-41	g__uncultured Kiritimatiellae WCHB1-41	0	0	0	0	0	0	0	0	0	0	0	0	0	0	0	0	0	0	0	0	0	0	0	0	0	0	0	0	0	0	0	0	0	0	0	0	0	0	0	0	0	0	0	0
k__Bacteria	p__Lentisphaerae	c__Lentisphaeria	o__Victivallales	f__Victivallales vadinBE97	g__unclassified Victivallales vadinBE97	0	0	0	0	0	0	0	0	0	0	0	0	0	0	0	0	0	0	0	0	0	0	0	0	0	0	0	0	0	0	0	0	0	0	0	0	0	0	0	0	0	0	0	0
k__Bacteria	p__Nitrospirae	c__Nitrospira	o__Nitrospirales	f__Nitrospiraceae	g__Nitrospira	0	0	0	0	0	0	0	0	0	0	0	0	0	2.00936	2.25221	0	0	0	0	0	0	0	0	0	0	0	0	0	0	0	0	0	0	0	0	0	0	0	0	0	0	0	0	0
k__Bacteria	p__Planctomycetes	c__Phycisphaerae	o__Tepidisphaerales	f__Tepidisphaerales CPla-3 termite group	g__uncultured Tepidisphaerales CPla-3 termite group PBS-22	0	0	0	0	0	0	0	0	0	0	0	0	0	0	0	0	0	0	0	0	0	0	0	1.60361	0	0	0	0	0	0	0	0	0	0	0	0	0	0	0	0	0	0	0	0
k__Bacteria	p__Planctomycetes	c__Phycisphaerae	o__Tepidisphaerales	f__Tepidisphaerales WD2101 soil group	g__uncultured Tepidisphaerales WD2101 soil group	0	0	0	0	0	0	0	0	0	0	0	0	0	3.07284	2.25221	0	0	0	0	0	0	0	0	1.96824	0	0	0	0	0	0	0	0	0	0	0	0	0	0	0	0	0	0	0	0
k__Bacteria	p__Planctomycetes	c__Planctomycetacia	o__Gemmatales	f__Gemmataceae	g__Gemmata	0	0	0	0	0	0	0	0	0	0	0	0	0	1.38619	3.46436	0	0	0	0	0	0	0	0	0	0	0	0	0	0	0	0	0	0	0	0	0	0	0	0	0	0	0	0	0
k__Bacteria	p__Planctomycetes	c__Planctomycetacia	o__Gemmatales	f__Gemmataceae	g__uncultured Gemmataceae	0	0	0	0	0	0	0	0	0	0	0	2.13922	0	1.59328	3.09225	0	0	0	0	0	0	0	3.35904	5.32796	0	0	0	0	0	0	0	0	0	0	0	0	0	0	0	0	0	0	0	0
k__Bacteria	p__Planctomycetes	c__Planctomycetacia	o__Isosphaerales	f__Isosphaeraceae	g__Aquisphaera	0	0	0	0	0	0	0	0	0	0	0	2.61957	0	0	0	0	0	0	0	2.20073	0	0	2.22082	1.85663	0	0	0	0	0	0	0	0	0	0	0	0	0	0	0	0	0	0	0	0
k__Bacteria	p__Planctomycetes	c__Planctomycetacia	o__Isosphaerales	f__Isosphaeraceae	g__Singulisphaera	0	0	0	0	0	0	0	0	0	0	0	2.11422	0	2.07989	0	0	0	0	0	0	0	0	0	1.85663	0	0	0	0	0	0	0	0	0	0	0	0	0	0	0	0	0	0	0	0
k__Bacteria	p__Planctomycetes	c__Planctomycetacia	o__Pirellulales	f__Pirellulaceae	g__Pirellula	0	0	0	0	0	0	0	0	0	0	0	0	0	0	0	0	0	0	0	0	0	0	0	0	0	0	0	0	0	0	0	0	0	0	0	0	0	0	0	0	0	0	1.66958	0
k__Bacteria	p__Planctomycetes	c__Planctomycetacia	o__Pirellulales	f__Pirellulaceae	g__Pirellulaceae p-1088-a5 gut group	0	0	0	0	0	0	0	0	0	0	0	0	0	0	0	0	0	0	0	0	0	0	0	0	0	0	0	0	0	0	0	0	0	0	0	0	0	0	0	0	0	0	3.0175	0
k__Bacteria	p__Planctomycetes	c__Planctomycetacia	o__Pirellulales	f__Pirellulaceae	g__uncultured Pirellulaceae	0	0	0	0	0	0	0	0	0	0	0	0	0	1.49345	0	0	0	0	0	0	0	0	0	0	0	0	0	0	0	0	0	0	0	0	0	0	0	0	0	0	0	0	0	0
k__Bacteria	p__Planctomycetes	c__Planctomycetacia	o__Planctomycetales	f__uncultured Planctomycetales	g__uncultured Planctomycetales	0	0	0	0	0	0	0	0	0	0	0	0	0	0	0	0	0	0	0	0	0	0	0	1.85663	0	0	0	0	0	0	0	0	0	0	0	0	0	0	0	0	0	0	0	0
k__Bacteria	p__Proteobacteria	c__Alphaproteobacteria	o__Acetobacterales	f__Acetobacteraceae	g__Acetobacter	0	0	0	0	0	0	0	0	0	0	0	0	0	0	0	0	0	0	0	0	0	0	0	0	0	0	0	0	0	0	0	0	0	0	0	0	0	0	0	0	0	0	0	0
k__Bacteria	p__Proteobacteria	c__Alphaproteobacteria	o__Acetobacterales	f__Acetobacteraceae	g__Acidiphilium	0	0	0	3.55038	4.08687	2.84659	0	0	0	0	0	0	0	2.38858	0	9.18775	8.14927	7.32047	0	0	0	7.56341	4.7281	2.50097	3.67262	3.74869	1.91302	0	0	8.42943	3.73287	3.87951	10.016	1.80511	0	0	0	1.9337	0	0	0	0	0	0
k__Bacteria	p__Proteobacteria	c__Alphaproteobacteria	o__Acetobacterales	f__Acetobacteraceae	g__Endobacter	0	0	0	0	0	0	0	0	0	0	0	0	0	0	0	0	0	0	0	0	0	0	0	0	0	0	0	0	0	0	0	0	0	0	0	0	0	0	0	0	0	0	0	0
k__Bacteria	p__Proteobacteria	c__Alphaproteobacteria	o__Acetobacterales	f__Acetobacteraceae	g__Rhodopila	0	0	0	0	0	0	0	0	0	0	0	0	0	0	0	0	0	0	0	0	0	0	0	0	0	0	0	0	0	0	0	0	0	0	0	0	0	0	0	0	0	0	0	0
k__Bacteria	p__Proteobacteria	c__Alphaproteobacteria	o__Acetobacterales	f__Acetobacteraceae	g__Roseomonas	0	0	0	0	0	0	2.37938	0	0	2.18986	0	0	0	0	0	0	0	0	0	0	0	0	0	0	0	0	0	0	0	0	0	0	0	0	0	0	0	0	0	0	0	0	0	0
k__Bacteria	p__Proteobacteria	c__Alphaproteobacteria	o__Acetobacterales	f__Acetobacteraceae	g__unclassified Acetobacteraceae	0	0	0	0	0	0	2.10243	0	0	2.78493	0	4.34362	0	8.04397	3.09225	0	0	4.08533	0	0	0	0	3.1792	0	0	0	0	0	0	0	0	0	0	0	0	0	0	0	0	0	0	0	0	0
k__Bacteria	p__Proteobacteria	c__Alphaproteobacteria	o__Acetobacterales	f__Acetobacteraceae	g__uncultured Acetobacteraceae	8.78537	0	2.39553	0	4.75234	0	4.24804	0	0	1.61134	0	4.76694	0	10.5187	5.07135	6.4501	1.95185	6.52126	0	0	0	4.35213	0	0	0	5.94528	0	0	0	3.47777	2.51337	5.44622	4.59823	0	0	0	0	0	0	0	0	0	0	0
k__Bacteria	p__Proteobacteria	c__Alphaproteobacteria	o__Azospirillales	f__Azospirillaceae	g__Niveispirillum	0	0	4.76464	0	0	0	0	0	0	0	0	0	0	0	0	0	0	0	0	0	0	0	0	0	0	0	0	0	0	0	0	0	0	0	0	0	0	0	0	0	0	0	0	0
k__Bacteria	p__Proteobacteria	c__Alphaproteobacteria	o__Azospirillales	f__Inquilinaceae	g__Inquilinus	0	0	0	0	0	0	0	0	0	0	0	0	0	0	0	0	0	0	0	3.03461	0	0	0	0	0	0	0	0	0	0	0	0	0	0	0	0	0	0	0	0	0	0	0	0
k__Bacteria	p__Proteobacteria	c__Alphaproteobacteria	o__Caulobacterales	f__Caulobacteraceae	g__Brevundimonas	0	0	0	0	0	0	0	2.41924	0	3.16881	0	0	0	0	2.58948	0	0	0	0	0	0	0	0	0	0	0	0	0	0	0	0	0	0	0	0	0	0	0	0	0	2.16761	0	0	0
k__Bacteria	p__Proteobacteria	c__Alphaproteobacteria	o__Caulobacterales	f__Caulobacteraceae	g__Caulobacter	0	0	0	0	0	0	0	0	0	0	0	0	0	1.49345	0	0	0	0	0	0	0	0	0	0	0	0	0	0	0	0	0	0	0	0	0	0	0	0	0	0	0	0	0	0
k__Bacteria	p__Proteobacteria	c__Alphaproteobacteria	o__Caulobacterales	f__Caulobacteraceae	g__Phenylobacterium	0	0	0	0	0	0	1.807	0	0	2.3275	0	2.11422	0	2.07989	0	0	0	2.22126	1.81668	0	0	0	0	2.9448	0	0	0	0	0	0	0	0	0	0	0	0	0	0	0	0	0	0	0	0
k__Bacteria	p__Proteobacteria	c__Alphaproteobacteria	o__Caulobacterales	f__Caulobacteraceae	g__unclassified Caulobacteraceae	0	0	0	0	0	0	0	0	0	1.83098	0	0	0	0	2.58948	0	0	0	0	0	0	0	1.80954	2.57336	0	0	0	0	0	0	0	0	0	0	0	0	0	0	0	0	0	0	0	0
k__Bacteria	p__Proteobacteria	c__Alphaproteobacteria	o__Caulobacterales	f__Caulobacteraceae	g__uncultured Caulobacteraceae	0	0	0	0	0	0	0	0	0	1.69513	0	0	0	7.57328	2.25221	0	0	0	0	0	0	0	2.98729	0	0	0	0	0	0	0	0	0	0	0	0	0	0	0	0	0	0	0	0	0
k__Bacteria	p__Proteobacteria	c__Alphaproteobacteria	o__Dongiales	f__Dongiaceae	g__Dongia	0	0	0	0	0	0	0	0	0	0	0	0	0	1.49345	0	0	0	0	0	0	0	0	0	3.05003	0	0	0	0	0	0	0	0	0	0	0	0	0	0	0	0	0	0	0	0
k__Bacteria	p__Proteobacteria	c__Alphaproteobacteria	o__Elsterales	f__Elsteraceae	g__uncultured Elsteraceae	0	0	0	0	0	0	0	0	0	0	0	0	0	0	0	0	0	0	0	0	0	0	1.64149	0	0	0	0	0	0	0	0	0	0	0	0	0	0	0	0	0	0	0	0	0
k__Bacteria	p__Proteobacteria	c__Alphaproteobacteria	o__Elsterales	f__Elsterales URHD0088	g__uncultured Elsterales URHD0088	0	0	0	0	0	0	0	0	0	0	0	0	0	1.77434	0	0	0	0	0	0	0	0	0	0	0	0	0	0	0	0	0	0	0	0	0	0	0	0	0	0	0	0	0	0
k__Bacteria	p__Proteobacteria	c__Alphaproteobacteria	o__Elsterales	f__uncultured Elsterales	g__uncultured Elsterales	0	0	0	0	0	0	0	0	0	0	0	0	0	3.57334	8.73995	0	0	1.50157	0	0	0	0	4.91894	1.96824	0	0	0	0	0	0	0	0	0	0	0	0	0	0	0	0	0	0	0	0
k__Bacteria	p__Proteobacteria	c__Alphaproteobacteria	o__Micropepsales	f__Micropepsaceae	g__uncultured Micropepsaceae	0	0	0	0	0	0	0	0	0	0	0	0	0	4.57792	0	0	0	0	0	0	0	0	0	4.51811	0	0	0	0	0	0	0	0	0	0	0	0	0	0	0	0	0	0	0	0
k__Bacteria	p__Proteobacteria	c__Alphaproteobacteria	o__Paracaedibacterales	f__Paracaedibacteraceae	g__Candidatus Paracaedibacter	0	0	0	0	0	0	0	0	0	0	0	0	0	0	1.81123	0	0	0	0	0	0	0	0	0	0	0	0	0	0	0	0	0	0	0	0	0	0	0	0	0	0	0	0	0
k__Bacteria	p__Proteobacteria	c__Alphaproteobacteria	o__Reyranellales	f__Reyranellaceae	g__Reyranella	0	0	0	0	0	0	0	0	0	0	0	0	0	0	0	0	0	0	0	0	0	0	1.45124	0	0	0	0	0	0	0	0	0	0	0	0	0	0	0	0	0	0	0	0	0
k__Bacteria	p__Proteobacteria	c__Alphaproteobacteria	o__Rhizobiales	f__Beijerinckiaceae	g__Beijerinckiaceae 1174-901-12	1.9324	0	0	0	0	0	4.70509	4.40539	0	0	0	2.18795	0	6.66995	6.55661	2.29936	0	3.87239	3.83764	0	0	0	5.37617	0	0	0	0	0	0	0	0	0	0	0	0	0	0	0	0	0	0	0	1.50875	0
k__Bacteria	p__Proteobacteria	c__Alphaproteobacteria	o__Rhizobiales	f__Beijerinckiaceae	g__Beijerinckiaceae alphaI cluster	0	0	0	0	0	0	0	0	0	0	0	0	0	0	2.86266	0	0	0	1.83394	0	0	0	0	0	0	0	0	0	0	0	0	0	0	0	0	0	0	0	0	0	0	0	0	0
k__Bacteria	p__Proteobacteria	c__Alphaproteobacteria	o__Rhizobiales	f__Beijerinckiaceae	g__Bosea	0	0	0	0	0	0	0	0	0	0	0	0	0	0	0	0	0	0	1.85944	2.20073	0	0	0	0	0	0	0	0	0	0	0	0	0	0	0	0	0	0	0	0	0	0	0	0
k__Bacteria	p__Proteobacteria	c__Alphaproteobacteria	o__Rhizobiales	f__Beijerinckiaceae	g__Methylobacterium	4.87303	0	0	3.25652	5.42762	0	26.7946	21.58	3.8329	6.28055	9.51429	6.94083	0	8.5618	6.20917	6.36844	0	12.8195	15.8034	0	0	2.58813	4.6147	0	1.67481	2.30209	0	0	0	3.10816	1.86824	1.62645	0	2.12096	0	0	0	2.05683	1.90167	0	2.27272	4.25063	0	0
k__Bacteria	p__Proteobacteria	c__Alphaproteobacteria	o__Rhizobiales	f__Beijerinckiaceae	g__Methylocella	0	0	0	0	0	0	1.98314	0	0	0	0	0	0	0	0	0	0	0	2.02639	0	0	0	1.64149	0	0	0	0	0	0	0	0	0	0	0	0	0	0	0	0	0	0	0	0	0
k__Bacteria	p__Proteobacteria	c__Alphaproteobacteria	o__Rhizobiales	f__Beijerinckiaceae	g__Methylocystis	0	0	0	0	0	0	1.94108	0	0	0	0	0	0	0	0	0	1.9072	0	2.72634	0	1.83105	0	1.80954	0	1.72517	0	0	0	0	0	0	1.55504	0	0	0	0	0	0	1.56833	0	0	0	0	0
k__Bacteria	p__Proteobacteria	c__Alphaproteobacteria	o__Rhizobiales	f__Beijerinckiaceae	g__Microvirga	0	0	0	0	0	0	0	0	0	5.81693	0	0	0	0	3.75991	0	0	0	0	0	0	0	1.34581	0	0	0	0	0	0	0	0	0	0	2.19019	0	0	0	0	0	0	0	0	0	0
k__Bacteria	p__Proteobacteria	c__Alphaproteobacteria	o__Rhizobiales	f__Beijerinckiaceae	g__Psychroglaciecola	0	0	0	0	0	0	0	0	0	3.48355	0	0	0	1.68665	0	0	0	0	0	0	0	0	0	0	0	0	0	0	0	0	0	0	0	0	0	0	0	0	0	0	0	0	0	0
k__Bacteria	p__Proteobacteria	c__Alphaproteobacteria	o__Rhizobiales	f__Beijerinckiaceae	g__Roseiarcus	0	0	0	0	0	0	0	0	0	0	0	2.65467	0	1.93519	0	0	0	0	0	0	0	0	3.26078	0	0	0	0	0	0	0	0	0	0	0	0	0	0	0	0	0	0	0	0	0
k__Bacteria	p__Proteobacteria	c__Alphaproteobacteria	o__Rhizobiales	f__Beijerinckiaceae	g__unclassified Beijerinckiaceae	0	0	0	0	1.66942	0	2.1401	0	0	0	1.88728	0	0	10.5245	0	0	0	5.23392	4.27736	0	0	0	0	1.96824	0	0	0	0	1.71711	0	0	0	0	0	0	0	0	0	0	0	0	0	0	0
k__Bacteria	p__Proteobacteria	c__Alphaproteobacteria	o__Rhizobiales	f__Beijerinckiaceae	g__uncultured Beijerinckiaceae	0	0	0	0	0	0	0	0	0	0	0	0	0	1.85701	0	1.49626	0	0	0	0	0	0	0	0	0	0	0	0	0	0	0	0	0	0	0	0	0	0	0	0	0	0	0	0
k__Bacteria	p__Proteobacteria	c__Alphaproteobacteria	o__Rhizobiales	f__Devosiaceae	g__Devosia	0	0	0	0	0	0	0	0	0	5.44709	0	0	0	3.38978	3.29027	0	0	1.41414	1.62176	0	0	0	0	0	0	0	0	0	0	0	0	0	0	0	0	0	0	0	0	0	0	0	0	0
k__Bacteria	p__Proteobacteria	c__Alphaproteobacteria	o__Rhizobiales	f__Hyphomicrobiaceae	g__Hyphomicrobium	0	0	0	0	0	0	0	0	0	0	0	0	0	2.27291	0	0	0	0	0	0	0	0	0	0	0	0	0	0	0	0	0	0	0	0	0	0	0	0	0	0	0	0	0	0
k__Bacteria	p__Proteobacteria	c__Alphaproteobacteria	o__Rhizobiales	f__Hyphomicrobiaceae	g__Pedomicrobium	0	0	0	0	0	0	0	0	0	0	0	0	0	0	0	0	0	2.27188	0	0	0	0	0	0	0	0	0	0	0	0	0	0	0	0	0	0	0	0	0	0	0	0	0	0
k__Bacteria	p__Proteobacteria	c__Alphaproteobacteria	o__Rhizobiales	f__Hyphomicrobiaceae	g__unclassified Hyphomicrobiaceae	0	0	0	0	0	0	0	0	0	0	0	0	0	0	0	0	0	1.93753	0	0	0	0	0	0	0	0	0	0	0	0	0	0	0	0	0	0	0	0	0	0	0	0	0	0
k__Bacteria	p__Proteobacteria	c__Alphaproteobacteria	o__Rhizobiales	f__Labraceae	g__Labrys	0	0	0	0	0	0	0	0	0	0	0	0	0	1.38619	0	0	0	0	0	0	0	0	0	0	0	0	0	0	0	0	0	0	0	0	0	0	0	0	0	0	0	0	0	0
k__Bacteria	p__Proteobacteria	c__Alphaproteobacteria	o__Rhizobiales	f__Methyloligellaceae	g__uncultured Methyloligellaceae	0	0	0	0	0	0	0	0	0	0	0	0	0	0	0	0	0	0	0	0	0	0	0	1.96824	0	0	0	0	0	0	0	0	0	0	0	0	0	0	0	0	0	0	0	0
k__Bacteria	p__Proteobacteria	c__Alphaproteobacteria	o__Rhizobiales	f__Rhizobiaceae	g__Aliihoeflea	0	0	0	0	0	0	0	0	0	0	0	0	0	0	0	0	0	0	0	0	0	0	0	0	0	0	0	0	0	0	0	0	0	0	0	0	0	0	0	0	0	0	0	0
k__Bacteria	p__Proteobacteria	c__Alphaproteobacteria	o__Rhizobiales	f__Rhizobiaceae	g__Allorhizobium-Neorhizobium-Pararhizobium-Rhizobium	0	0	0	0	0	0	3.60791	0	0	9.05403	0	0	0	0	0	0	0	6.94492	21.0837	1.65914	0	0	1.80954	0	0	0	0	0	0	0	0	0	0	0	0	0	0	0	0	0	0	0	1.66958	0
k__Bacteria	p__Proteobacteria	c__Alphaproteobacteria	o__Rhizobiales	f__Rhizobiaceae	g__Aureimonas	0	0	0	0	0	0	13.9389	2.12263	0	0	0	2.03652	0	3.18656	0	0	0	0	0	0	0	0	0	0	0	0	0	0	0	0	0	0	0	0	0	0	0	0	0	0	0	1.96275	0	0
k__Bacteria	p__Proteobacteria	c__Alphaproteobacteria	o__Rhizobiales	f__Rhizobiaceae	g__Mesorhizobium	0	0	2.08261	0	0	0	0	0	0	0	0	0	0	1.85701	0	0	0	2.11437	0	0	0	0	0	0	0	0	0	0	0	0	0	0	0	0	0	0	0	0	0	0	0	0	0	0
k__Bacteria	p__Proteobacteria	c__Alphaproteobacteria	o__Rhizobiales	f__Rhizobiaceae	g__Shinella	0	0	0	0	0	0	0	0	0	0	0	0	0	2.77617	2.86266	0	0	0	0	0	0	0	0	0	0	0	0	0	0	0	0	0	0	0	0	0	0	0	0	0	0	0	0	0
k__Bacteria	p__Proteobacteria	c__Alphaproteobacteria	o__Rhizobiales	f__Rhizobiaceae	g__unclassified Rhizobiaceae	0	0	0	0	0	0	0	0	0	0	0	0	0	0	0	0	0	0	4.97673	0	0	0	0	0	0	0	0	0	0	0	0	0	0	0	0	0	0	0	0	0	0	0	0	0
k__Bacteria	p__Proteobacteria	c__Alphaproteobacteria	o__Rhizobiales	f__Rhizobiaceae	g__uncultured Rhizobiaceae	11.4155	0	3.26338	1.93706	4.79073	0	0	0	0	0	0	0	0	0	0	0	0	1.87342	0	2.41049	0	0	0	0	0	0	0	0	0	0	0	0	0	0	0	0	0	0	0	0	0	0	0	0
k__Bacteria	p__Proteobacteria	c__Alphaproteobacteria	o__Rhizobiales	f__Rhizobiales Amb-16S-1323	g__uncultured Rhizobiales Amb-16S-1323	0	0	0	0	0	0	0	0	0	0	0	0	0	1.93519	0	0	0	0	0	0	0	0	0	0	0	0	0	0	0	0	0	0	0	0	0	0	0	0	0	0	0	0	0	0
k__Bacteria	p__Proteobacteria	c__Alphaproteobacteria	o__Rhizobiales	f__Rhizobiales Incertae Sedis	g__uncultured Rhizobiales Incertae Sedis	0	0	0	0	0	0	0	0	0	1.79345	0	0	0	0	2.25221	0	0	0	0	0	0	0	0	0	0	0	0	0	0	0	0	0	0	0	0	0	0	0	0	0	0	0	0	0
k__Bacteria	p__Proteobacteria	c__Alphaproteobacteria	o__Rhizobiales	f__Rhodomicrobiaceae	g__Rhodomicrobium	0	0	0	0	0	0	0	0	0	0	0	0	0	0	0	0	0	0	0	0	0	0	0	0	0	0	0	0	0	0	0	0	0	0	0	0	0	0	0	0	0	0	0	0
k__Bacteria	p__Proteobacteria	c__Alphaproteobacteria	o__Rhizobiales	f__Xanthobacteraceae	g__Bradyrhizobium	0	0	0	0	0	0	1.89776	0	0	5.94952	2.90274	4.40113	0	4.09919	0	1.53164	0	0	4.75761	2.90204	0	0	0	9.50741	0	0	0	0	0	0	0	0	0	0	0	0	0	0	0	0	0	1.94114	0	0
k__Bacteria	p__Proteobacteria	c__Alphaproteobacteria	o__Rhizobiales	f__Xanthobacteraceae	g__Pseudolabrys	0	0	0	0	0	0	0	0	0	0	0	2.11422	0	0	0	0	0	0	0	0	0	0	0	2.50097	0	0	0	0	0	0	0	0	0	0	0	0	0	0	0	0	0	0	0	0
k__Bacteria	p__Proteobacteria	c__Alphaproteobacteria	o__Rhizobiales	f__Xanthobacteraceae	g__Rhodoplanes	0	0	0	0	0	0	0	0	0	0	0	2.97932	0	1.59328	0	0	0	0	2.0037	0	0	0	0	0	0	0	0	0	0	0	0	0	0	0	0	0	0	0	0	0	0	0	0	0
k__Bacteria	p__Proteobacteria	c__Alphaproteobacteria	o__Rhizobiales	f__Xanthobacteraceae	g__unclassified Xanthobacteraceae	0	0	0	0	1.91166	0	0	0	0	0	0	2.06288	0	6.47218	6.75463	0	0	8.79596	6.31891	0	0	0	6.71038	2.70808	0	0	0	0	0	0	0	0	0	0	0	0	0	0	0	0	0	0	2.06623	0
k__Bacteria	p__Proteobacteria	c__Alphaproteobacteria	o__Rhizobiales	f__Xanthobacteraceae	g__uncultured Xanthobacteraceae	0	0	0	0	0	0	3.47759	0	0	5.37408	6.79176	19.3546	0	0	3.8877	2.23642	1.60571	0	9.01661	3.94378	0	0	8.07581	9.82119	0	0	0	0	0	0	0	4.37599	0	1.5656	0	0	0	0	1.91647	0	0	0	1.5914	0
k__Bacteria	p__Proteobacteria	c__Alphaproteobacteria	o__Rhizobiales	f__uncultured Rhizobiales	g__uncultured Rhizobiales	0	0	0	0	0	0	0	0	0	0	0	0	0	0	1.81123	0	0	0	0	0	0	0	0	0	0	0	0	0	0	0	0	0	0	0	0	0	0	0	0	0	0	0	0	0
k__Bacteria	p__Proteobacteria	c__Alphaproteobacteria	o__Rhodobacterales	f__Rhodobacteraceae	g__Paracoccus	0	0	0	0	0	0	0	0	0	0	0	0	0	0	0	0	0	0	0	0	0	0	0	0	0	0	0	0	0	0	0	0	0	0	0	0	0	0	0	0	0	0	0	0
k__Bacteria	p__Proteobacteria	c__Alphaproteobacteria	o__Rhodobacterales	f__Rhodobacteraceae	g__Rubellimicrobium	0	0	0	0	0	0	0	0	0	0	0	0	0	0	2.86266	0	0	0	0	0	0	0	0	0	0	0	0	0	0	0	0	0	0	0	0	0	0	0	0	0	0	0	0	0
k__Bacteria	p__Proteobacteria	c__Alphaproteobacteria	o__Rhodobacterales	f__Rhodobacteraceae	g__unclassified Rhodobacteraceae	0	0	0	0	0	0	0	0	0	0	0	0	0	0	0	0	0	1.41414	0	0	0	0	0	0	0	0	0	0	0	0	0	0	0	0	0	0	0	0	0	0	0	0	0	0
k__Bacteria	p__Proteobacteria	c__Alphaproteobacteria	o__Rhodospirillales	f__unclassified Rhodospirillales	g__unclassified Rhodospirillales	0	0	0	0	0	0	0	0	0	0	0	0	0	0	0	0	0	0	0	0	0	0	0	0	0	0	0	0	0	0	0	0	0	0	0	0	0	0	0	0	0	0	0	0
k__Bacteria	p__Proteobacteria	c__Alphaproteobacteria	o__Rickettsiales	f__Anaplasmataceae	g__Wolbachia	0	0	0	0	0	0	0	0	0	0	0	0	0	0	0	0	0	0	0	0	0	0	0	0	0	0	0	0	0	0	0	0	0	0	0	0	0	0	0	0	0	0	0	0
k__Bacteria	p__Proteobacteria	c__Alphaproteobacteria	o__Rickettsiales	f__Rickettsiaceae	g__uncultured Rickettsiaceae	0	0	0	0	0	0	0	0	0	0	0	0	0	0	0	0	0	1.41414	0	0	0	0	0	0	0	0	0	0	0	0	0	0	0	0	0	0	0	0	0	0	0	0	0	0
k__Bacteria	p__Proteobacteria	c__Alphaproteobacteria	o__Sphingomonadales	f__Sphingomonadaceae	g__Altererythrobacter	0	0	0	0	0	0	0	0	0	5.0587	0	0	0	4.50503	0	0	0	0	0	0	0	0	0	0	0	0	0	0	0	0	0	0	0	0	0	0	0	0	0	0	0	0	0	0
k__Bacteria	p__Proteobacteria	c__Alphaproteobacteria	o__Sphingomonadales	f__Sphingomonadaceae	g__Novosphingobium	0	0	1.75173	2.85991	0	0	0	0	0	1.79345	0	2.06288	0	2.3319	0	0	4.24779	8.48015	21.0943	3.37191	0	0	1.5495	2.42475	4.96382	2.97601	5.19207	0	0	0	5.31792	0	5.61608	0	0	0	0	2.03987	0	0	0	0	0	0
k__Bacteria	p__Proteobacteria	c__Alphaproteobacteria	o__Sphingomonadales	f__Sphingomonadaceae	g__Porphyrobacter	0	0	2.02782	0	0	0	0	0	0	0	0	0	0	0	0	0	0	0	0	0	0	0	0	0	0	0	0	0	0	0	0	0	0	0	0	0	0	0	0	0	0	0	0	0
k__Bacteria	p__Proteobacteria	c__Alphaproteobacteria	o__Sphingomonadales	f__Sphingomonadaceae	g__Sandaracinobacter	0	0	0	0	0	0	0	0	0	0	0	0	0	0	0	0	0	0	0	0	0	0	0	0	0	0	0	0	0	0	2.80293	0	0	0	0	0	0	0	0	0	0	0	0	0
k__Bacteria	p__Proteobacteria	c__Alphaproteobacteria	o__Sphingomonadales	f__Sphingomonadaceae	g__Sandarakinorhabdus	0	0	2.47959	0	0	0	0	0	0	0	0	0	0	0	0	0	0	0	0	0	0	0	0	0	0	0	0	0	0	0	0	0	0	0	0	0	0	0	0	0	0	0	0	0
k__Bacteria	p__Proteobacteria	c__Alphaproteobacteria	o__Sphingomonadales	f__Sphingomonadaceae	g__Sphingobium	0	0	0	0	0	0	0	0	0	3.09361	0	0	0	0	2.86266	0	0	2.62328	6.23463	0	0	0	0	0	0	0	0	0	0	0	0	0	0	0	0	0	0	0	0	0	0	0	0	0
k__Bacteria	p__Proteobacteria	c__Alphaproteobacteria	o__Sphingomonadales	f__Sphingomonadaceae	g__Sphingomonas	7.17412	0	7.67199	0	4.28682	0	24.5501	13.5191	0	16.854	5.15611	7.49057	0	19.6174	14.1655	8.33711	0	8.99874	34.0043	0	0	2.19876	5.85419	2.70808	0	0	0	0	0	0	0	1.96629	0	0	0	0	0	1.98776	1.76111	2.34273	3.81939	3.09338	1.50875	0
k__Bacteria	p__Proteobacteria	c__Alphaproteobacteria	o__Sphingomonadales	f__Sphingomonadaceae	g__unclassified Sphingomonadaceae	2.94301	0	0	0	0	0	2.73982	0	0	4.43344	0	2.50884	0	7.22103	0	0	0	2.45825	0	0	0	0	0	0	2.04891	0	0	0	0	0	0	0	0	0	0	0	0	0	0	0	0	0	0	0
k__Bacteria	p__Proteobacteria	c__Alphaproteobacteria	o__Tistrellales	f__Geminicoccaceae	g__unclassified Geminicoccaceae	0	0	0	0	0	0	0	0	0	0	0	0	0	0	1.81123	0	0	0	0	0	0	0	0	0	0	0	0	0	0	0	0	0	0	0	0	0	0	0	0	0	0	0	0	0
k__Bacteria	p__Proteobacteria	c__Alphaproteobacteria	o__uncultured Alphaproteobacteria	f__uncultured Alphaproteobacteria Ellin6089	g__uncultured uncultured Alphaproteobacteria Ellin6089	0	0	0	0	0	0	0	0	0	0	0	0	0	0	0	0	0	0	0	0	0	0	1.45124	0	0	0	0	0	0	0	0	0	0	0	0	0	0	0	0	0	0	0	0	0
k__Bacteria	p__Proteobacteria	c__Deltaproteobacteria	o__Deltaproteobacteria RCP2-54	f__uncultured Deltaproteobacteria RCP2-54	g__uncultured Deltaproteobacteria RCP2-54	0	0	0	0	0	0	0	0	0	0	0	0	0	0	0	0	0	0	0	0	0	0	0	0	0	0	0	0	0	0	0	0	0	0	0	0	0	0	0	0	0	0	0	0
k__Bacteria	p__Proteobacteria	c__Deltaproteobacteria	o__Desulfovibrionales	f__Desulfovibrionaceae	g__Desulfovibrio	2.17668	0	0	0	0	0	0	0	0	0	0	0	0	0	0	0	0	0	0	0	0	0	0	0	0	0	0	0	0	0	0	0	0	0	0	0	0	0	0	0	0	0	0	0
k__Bacteria	p__Proteobacteria	c__Deltaproteobacteria	o__Myxococcales	f__Archangiaceae	g__Anaeromyxobacter	0	0	0	0	0	0	0	0	0	0	0	0	0	0	0	0	0	1.87342	0	0	0	0	0	0	0	0	0	0	0	0	0	0	0	0	0	0	0	0	0	0	0	0	0	0
k__Bacteria	p__Proteobacteria	c__Deltaproteobacteria	o__Myxococcales	f__Archangiaceae	g__Melittangium	0	0	0	0	0	0	6.28366	0	0	0	0	0	0	0	0	0	0	0	0	0	0	0	0	0	0	0	0	0	0	0	0	0	0	0	0	0	0	0	0	0	0	0	0	0
k__Bacteria	p__Proteobacteria	c__Deltaproteobacteria	o__Myxococcales	f__Archangiaceae	g__unclassified Archangiaceae	0	0	0	0	0	0	0	0	0	0	0	0	0	0	0	0	0	0	0	0	0	0	0	0	0	0	0	0	0	0	0	0	0	0	0	0	0	0	0	0	0	0	0	0
k__Bacteria	p__Proteobacteria	c__Deltaproteobacteria	o__Myxococcales	f__Haliangiaceae	g__Haliangium	2.84036	0	0	0	0	0	0	0	0	0	0	0	0	3.6591	3.75991	0	0	1.73596	0	1.65914	0	0	1.34581	0	0	0	0	0	0	0	0	0	0	0	0	0	0	0	0	0	0	0	0	0
k__Bacteria	p__Proteobacteria	c__Deltaproteobacteria	o__Myxococcales	f__Myxococcales BIrii41	g__unclassified Myxococcales BIrii41	0	0	0	0	0	0	0	0	0	0	0	0	0	0	0	0	0	0	0	0	0	0	0	1.96824	0	0	0	0	0	0	0	0	0	0	0	0	0	0	0	0	0	0	0	0
k__Bacteria	p__Proteobacteria	c__Deltaproteobacteria	o__Myxococcales	f__Myxococcales P3OB-42	g__uncultured Myxococcales P3OB-42	0	0	0	0	0	0	0	0	0	0	0	0	0	2.3319	0	0	2.3579	0	0	0	0	3.15453	0	0	0	0	0	0	0	0	0	0	0	0	0	0	0	0	0	0	0	0	0	0
k__Bacteria	p__Proteobacteria	c__Deltaproteobacteria	o__Myxococcales	f__Myxococcales bacteriap25	g__unclassified Myxococcales bacteriap25	0	0	0	0	0	0	0	0	0	0	0	0	0	0	2.58948	0	0	0	0	0	0	0	0	0	0	0	0	0	0	0	0	0	0	0	0	0	0	0	0	0	0	0	0	0
k__Bacteria	p__Proteobacteria	c__Deltaproteobacteria	o__Myxococcales	f__Polyangiaceae	g__Pajaroellobacter	2.2318	0	0	0	0	0	0	0	0	0	0	0	0	2.97947	0	0	0	2.11437	0	0	0	0	0	0	0	0	0	0	0	0	0	0	0	0	0	0	0	0	0	0	0	0	0	0
k__Bacteria	p__Proteobacteria	c__Deltaproteobacteria	o__Myxococcales	f__Polyangiaceae	g__unclassified Polyangiaceae	0	0	0	0	0	0	0	0	0	0	0	0	0	0	0	0	0	0	0	0	0	0	0	0	0	0	0	0	0	0	0	0	0	0	0	0	0	0	0	0	0	0	0	0
k__Bacteria	p__Proteobacteria	c__Deltaproteobacteria	o__Myxococcales	f__Polyangiaceae	g__uncultured Polyangiaceae	0	0	0	0	0	0	0	0	0	0	0	0	0	0	0	0	0	0	1.76362	0	0	0	0	0	0	0	0	0	0	0	0	0	0	0	0	0	0	0	0	0	0	0	0	0
k__Bacteria	p__Proteobacteria	c__Deltaproteobacteria	o__Myxococcales	f__Sandaracinaceae	g__uncultured Sandaracinaceae	0	0	0	0	0	0	0	0	0	0	0	0	0	2.14714	1.81123	0	0	1.584	0	0	0	0	0	0	0	0	0	0	0	0	0	0	0	0	0	0	0	0	0	0	0	0	0	0
k__Bacteria	p__Proteobacteria	c__Deltaproteobacteria	o__Myxococcales	f__unclassified Myxococcales	g__unclassified Myxococcales	0	0	0	0	0	0	0	0	0	0	0	0	0	1.68665	0	0	0	0	0	0	0	0	0	0	0	0	0	0	0	0	0	0	0	0	0	0	0	0	0	0	0	0	0	0
k__Bacteria	p__Proteobacteria	c__Deltaproteobacteria	o__Myxococcales	f__uncultured Myxococcales	g__uncultured Myxococcales	0	0	0	0	0	0	0	0	0	0	0	0	0	0	0	0	0	0	0	0	0	0	0	1.73566	0	0	0	0	0	0	0	0	0	0	0	0	0	0	0	0	0	0	0	0
k__Bacteria	p__Proteobacteria	c__Deltaproteobacteria	o__Oligoflexales	f__Oligoflexaceae	g__Silvanigrella	0	0	2.05548	0	0	0	0	0	0	0	0	0	0	0	0	0	0	0	0	0	0	0	0	0	0	0	0	0	0	0	0	0	0	0	0	0	0	0	0	0	0	0	0	0
k__Bacteria	p__Proteobacteria	c__Deltaproteobacteria	o__Oligoflexales	f__Oligoflexales 0319-6G20	g__unclassified Oligoflexales 0319-6G20	0	0	0	0	0	0	0	0	0	1.63275	0	2.48953	0	0	2.25221	0	0	0	0	0	0	0	0	0	0	0	0	0	0	0	0	0	0	0	0	0	0	0	0	0	0	0	0	0
k__Bacteria	p__Proteobacteria	c__Deltaproteobacteria	o__Oligoflexales	f__Oligoflexales 0319-6G20	g__uncultured Oligoflexales 0319-6G20	0	0	0	0	0	0	0	0	0	0	0	0	0	3.35046	0	0	0	0	0	2.20073	0	0	0	0	0	0	0	0	0	0	0	0	0	0	0	0	0	0	0	0	0	0	0	0
k__Bacteria	p__Proteobacteria	c__Gammaproteobacteria	o__Aeromonadales	f__Aeromonadaceae	g__Aeromonas	0	0	0	0	0	3.73089	0	0	0	0	0	0	0	0	0	0	0	2.45825	0	3.6451	5.04982	0	0	0	0	0	1.85025	0	0	0	0	0	0	0	0	0	0	0	0	0	0	0	0	0
k__Bacteria	p__Proteobacteria	c__Gammaproteobacteria	o__Aeromonadales	f__Succinivibrionaceae	g__Succinimonas	0	0	0	0	0	0	0	0	0	0	0	0	0	0	0	0	0	0	0	0	0	0	0	0	0	0	0	0	0	0	0	0	0	0	0	0	0	0	0	0	0	0	0	0
k__Bacteria	p__Proteobacteria	c__Gammaproteobacteria	o__Alteromonadales	f__Shewanellaceae	g__Shewanella	0	0	0	0	0	0	0	0	0	0	0	0	0	0	0	0	0	0	0	0	0	0	0	0	0	0	0	0	0	0	0	0	0	0	0	0	0	0	0	0	0	0	0	0
k__Bacteria	p__Proteobacteria	c__Gammaproteobacteria	o__Betaproteobacteriales	f__Aquaspirillaceae	g__unclassified Aquaspirillaceae	0	0	0	0	0	0	0	0	0	0	0	0	0	0	0	0	0	1.50157	0	0	0	0	0	0	0	0	0	0	0	0	0	0	0	0	0	0	0	0	0	0	0	0	0	0
k__Bacteria	p__Proteobacteria	c__Gammaproteobacteria	o__Betaproteobacteriales	f__Burkholderiaceae	g__Aquabacterium	0	0	0	0	0	0	0	0	0	3.16147	0	0	0	0	0	0	0	0	0	0	0	0	0	0	0	0	0	0	0	0	0	0	0	0	0	0	0	0	0	0	0	0	0	0
k__Bacteria	p__Proteobacteria	c__Gammaproteobacteria	o__Betaproteobacteriales	f__Burkholderiaceae	g__Azohydromonas	0	0	0	0	0	0	0	0	0	0	0	2.36791	0	0	0	0	0	0	0	0	0	0	0	0	0	0	0	0	0	0	0	0	0	0	0	0	0	0	0	0	0	0	0	0
k__Bacteria	p__Proteobacteria	c__Gammaproteobacteria	o__Betaproteobacteriales	f__Burkholderiaceae	g__Bordetella	6.24272	0	0	0	0	0	0	0	0	0	0	0	0	0	0	0	0	1.50157	0	0	0	0	0	0	0	0	0	0	0	0	0	0	0	0	0	0	0	0	0	0	0	0	0	0
k__Bacteria	p__Proteobacteria	c__Gammaproteobacteria	o__Betaproteobacteriales	f__Burkholderiaceae	g__Burkholderia-Caballeronia-Paraburkholderia	0	0	0	0	2.403	0	1.71015	0	0	8.88408	2.25674	5.21303	0	6.34227	3.46436	0	0	8.99923	25.6023	4.54239	0	0	4.04139	3.52186	0	1.69581	0	0	0	0	0	0	0	0	0	0	0	0	0	0	0	1.94114	0	0
k__Bacteria	p__Proteobacteria	c__Gammaproteobacteria	o__Betaproteobacteriales	f__Burkholderiaceae	g__Candidatus Nasuia	0	0	0	0	0	0	1.89776	0	0	0	0	0	0	0	0	0	0	0	0	0	0	0	0	0	0	0	0	0	0	0	0	0	0	0	0	0	0	0	0	0	0	0	0	0
k__Bacteria	p__Proteobacteria	c__Gammaproteobacteria	o__Betaproteobacteriales	f__Burkholderiaceae	g__Comamonas	0	0	0	0	2.04471	3.35546	0	0	0	2.02155	1.88728	3.13655	0	0	0	0	0	0	0	3.6451	4.32517	0	0	0	0	0	0	1.52573	0	0	0	0	0	0	0	0	0	1.77876	0	0	0	2.64949	2.00724	0
k__Bacteria	p__Proteobacteria	c__Gammaproteobacteria	o__Betaproteobacteriales	f__Burkholderiaceae	g__Cupriavidus	0	0	0	0	0	0	0	0	0	0	0	0	0	0	0	0	0	1.41414	0	0	0	0	0	0	0	0	0	0	0	0	0	0	0	0	0	0	0	0	0	0	0	0	0	0
k__Bacteria	p__Proteobacteria	c__Gammaproteobacteria	o__Betaproteobacteriales	f__Burkholderiaceae	g__Curvibacter	0	0	1.99963	0	0	0	0	0	0	0	0	0	0	0	0	0	0	0	0	0	0	0	0	0	0	0	0	0	0	0	0	0	0	0	0	0	0	0	0	0	0	0	0	0
k__Bacteria	p__Proteobacteria	c__Gammaproteobacteria	o__Betaproteobacteriales	f__Burkholderiaceae	g__Duganella	0	0	0	0	0	0	0	0	0	0	0	0	0	0	0	0	0	0	1.76362	0	0	0	0	0	0	0	0	0	0	0	0	0	0	0	0	0	0	0	0	0	0	0	0	0
k__Bacteria	p__Proteobacteria	c__Gammaproteobacteria	o__Betaproteobacteriales	f__Burkholderiaceae	g__Hydrogenophaga	0	0	5.82439	0	0	0	0	0	0	0	0	0	0	0	0	0	0	0	0	0	0	0	0	0	0	0	0	0	0	0	0	0	0	0	0	0	0	0	0	0	0	0	0	0
k__Bacteria	p__Proteobacteria	c__Gammaproteobacteria	o__Betaproteobacteriales	f__Burkholderiaceae	g__Inhella	0	0	3.07357	0	0	0	0	0	0	0	0	0	0	0	0	0	0	0	0	0	0	0	0	0	0	0	0	0	0	0	0	0	0	0	0	0	0	0	0	0	0	0	0	0
k__Bacteria	p__Proteobacteria	c__Gammaproteobacteria	o__Betaproteobacteriales	f__Burkholderiaceae	g__Janthinobacterium	0	0	0	0	0	0	0	0	0	0	0	0	0	0	0	0	0	0	0	0	0	0	0	0	0	0	0	0	0	0	0	0	0	0	0	0	0	2.56346	1.71103	0	0	0	0	0
k__Bacteria	p__Proteobacteria	c__Gammaproteobacteria	o__Betaproteobacteriales	f__Burkholderiaceae	g__Limnobacter	0	0	2.08261	0	0	0	0	0	0	0	3.1358	0	0	0	0	0	0	0	0	0	0	0	0	0	0	0	0	0	0	0	0	0	0	0	0	0	0	0	0	0	0	0	0	0
k__Bacteria	p__Proteobacteria	c__Gammaproteobacteria	o__Betaproteobacteriales	f__Burkholderiaceae	g__Massilia	0	0	4.78239	0	2.32143	0	3.90424	2.41924	0	9.8865	5.76728	3.19732	0	3.2438	3.29027	2.00426	0	3.56346	7.88647	2.75604	1.5762	0	3.58313	0	0	3.56676	2.03092	0	0	0	0	6.62055	0	0	0	0	0	0	0	0	4.09241	0	0	0
k__Bacteria	p__Proteobacteria	c__Gammaproteobacteria	o__Betaproteobacteriales	f__Burkholderiaceae	g__Methylibium	0	0	2.85493	0	0	0	0	0	0	0	0	0	0	0	0	0	0	0	0	0	0	0	0	0	0	0	0	0	0	0	0	0	0	0	0	0	0	0	0	0	0	0	0	0
k__Bacteria	p__Proteobacteria	c__Gammaproteobacteria	o__Betaproteobacteriales	f__Burkholderiaceae	g__Noviherbaspirillum	0	0	0	0	0	0	0	0	0	0	0	0	0	0	3.09225	0	0	0	0	0	0	0	0	2.34428	0	0	0	0	0	0	0	0	0	0	0	0	0	0	0	0	0	0	0	0
k__Bacteria	p__Proteobacteria	c__Gammaproteobacteria	o__Betaproteobacteriales	f__Burkholderiaceae	g__Paenalcaligenes	0	0	0	0	0	0	0	0	0	0	0	0	0	0	0	0	0	0	0	0	0	0	0	0	0	0	0	0	0	0	0	0	0	0	0	0	0	0	0	0	0	0	0	0
k__Bacteria	p__Proteobacteria	c__Gammaproteobacteria	o__Betaproteobacteriales	f__Burkholderiaceae	g__Pandoraea	0	0	0	0	0	0	0	0	0	0	0	0	0	0	0	0	0	0	1.69915	0	0	0	0	0	0	0	0	0	0	0	0	0	0	0	0	0	0	0	0	0	0	0	0	0
k__Bacteria	p__Proteobacteria	c__Gammaproteobacteria	o__Betaproteobacteriales	f__Burkholderiaceae	g__Pseudoduganella	0	0	0	0	0	0	0	0	0	0	0	0	0	0	0	0	0	0	1.68019	0	0	0	0	0	0	0	0	0	0	0	0	0	0	0	0	0	0	0	0	0	0	0	0	0
k__Bacteria	p__Proteobacteria	c__Gammaproteobacteria	o__Betaproteobacteriales	f__Burkholderiaceae	g__Ralstonia	0	0	0	0	0	0	0	0	0	0	0	0	0	0	0	0	0	0	1.88451	0	0	0	0	0	0	0	0	0	0	0	0	0	0	0	0	0	0	0	0	0	0	0	1.74373	0
k__Bacteria	p__Proteobacteria	c__Gammaproteobacteria	o__Betaproteobacteriales	f__Burkholderiaceae	g__Ramlibacter	0	0	0	0	0	0	0	0	0	0	0	0	0	0	0	0	0	0	0	0	0	0	0	0	0	0	0	0	0	0	0	0	0	0	0	0	0	0	0	0	0	0	0	0
k__Bacteria	p__Proteobacteria	c__Gammaproteobacteria	o__Betaproteobacteriales	f__Burkholderiaceae	g__Sutterella	0	0	7.66797	0	0	0	0	0	0	0	0	3.41764	6.94312	0	3.09225	0	0	0	0	0	0	0	0	0	0	0	0	2.32007	0	0	0	0	0	2.70569	6.23837	0	0	0	3.66865	3.29414	0	0	0	0
k__Bacteria	p__Proteobacteria	c__Gammaproteobacteria	o__Betaproteobacteriales	f__Burkholderiaceae	g__Tepidimonas	0	0	0	0	0	0	0	0	0	0	0	0	0	0	2.25221	0	0	0	0	0	0	0	0	0	0	0	0	0	0	0	0	1.51796	0	0	0	0	0	0	0	0	0	0	0	0
k__Bacteria	p__Proteobacteria	c__Gammaproteobacteria	o__Betaproteobacteriales	f__Burkholderiaceae	g__Verticia	0	0	0	0	0	0	0	0	0	4.20179	0	0	0	0	0	0	0	0	0	0	0	0	0	0	0	0	0	0	0	0	0	0	0	0	0	0	0	0	0	0	0	0	0	0
k__Bacteria	p__Proteobacteria	c__Gammaproteobacteria	o__Betaproteobacteriales	f__Burkholderiaceae	g__unclassified Burkholderiaceae	8.21467	0	2.2355	0	0	0	3.31835	0	0	12.7775	1.88728	2.18795	2.50461	3.38978	0	1.84462	0	3.81095	8.23694	0	0	0	2.72	3.84793	0	0	0	0	0	0	0	1.55504	0	2.02317	3.64931	0	0	0	0	0	0	0	0	0
k__Bacteria	p__Proteobacteria	c__Gammaproteobacteria	o__Betaproteobacteriales	f__Chitinimonadaceae	g__Chitinimonas	0	0	2.35159	0	0	0	0	0	0	0	0	0	0	0	0	0	0	0	1.9493	0	0	0	0	0	0	0	0	0	0	0	0	0	0	0	0	0	0	0	0	0	0	0	0	0
k__Bacteria	p__Proteobacteria	c__Gammaproteobacteria	o__Betaproteobacteriales	f__Chromobacteriaceae	g__Aquitalea	0	0	0	0	0	0	1.8531	0	0	0	0	0	0	0	0	0	0	0	0	0	0	0	0	0	0	0	0	0	0	0	0	0	0	0	0	0	0	0	0	0	0	0	0	0
k__Bacteria	p__Proteobacteria	c__Gammaproteobacteria	o__Betaproteobacteriales	f__Chromobacteriaceae	g__Crenobacter	0	0	0	0	0	0	0	0	0	0	0	0	0	0	0	0	0	1.93753	0	2.90204	0	0	0	0	0	0	0	0	0	0	0	0	0	0	0	0	0	0	0	0	0	0	0	0
k__Bacteria	p__Proteobacteria	c__Gammaproteobacteria	o__Betaproteobacteriales	f__Chromobacteriaceae	g__Vogesella	0	0	0	0	0	0	0	0	0	0	0	0	0	0	0	0	0	0	0	0	0	0	0	0	0	0	0	0	1.99359	0	0	0	0	0	0	0	0	0	0	0	0	2.02571	0	0
k__Bacteria	p__Proteobacteria	c__Gammaproteobacteria	o__Betaproteobacteriales	f__Neisseriaceae	g__Neisseria	0	0	0	0	1.79562	0	0	0	0	0	0	0	0	0	0	0	0	0	0	0	0	0	0	1.73566	0	0	0	0	0	0	0	0	0	0	0	0	0	0	0	0	0	0	0	0
k__Bacteria	p__Proteobacteria	c__Gammaproteobacteria	o__Betaproteobacteriales	f__Neisseriaceae	g__Snodgrassella	0	0	0	0	0	0	0	0	0	0	0	0	0	0	0	0	0	0	0	0	0	0	0	0	0	0	0	2.08735	0	0	0	0	0	0	0	0	0	0	0	0	0	0	0	0
k__Bacteria	p__Proteobacteria	c__Gammaproteobacteria	o__Betaproteobacteriales	f__Neisseriaceae	g__Vitreoscilla	0	0	0	0	0	0	0	0	0	0	0	0	0	0	0	0	0	0	0	0	0	0	0	0	0	0	0	0	0	0	0	0	0	0	2.02458	0	0	0	0	0	0	0	0	0
k__Bacteria	p__Proteobacteria	c__Gammaproteobacteria	o__Betaproteobacteriales	f__Neisseriaceae	g__unclassified Neisseriaceae	0	0	0	0	0	0	0	0	0	0	0	0	0	0	0	0	0	0	0	0	0	0	4.5095	0	0	0	0	0	0	0	0	0	0	0	0	0	0	0	0	0	0	0	0	0
k__Bacteria	p__Proteobacteria	c__Gammaproteobacteria	o__Betaproteobacteriales	f__Nitrosomonadaceae	g__Nitrosomonadaceae Ellin6067	0	0	1.99963	0	0	0	0	0	0	0	0	2.83378	0	0	0	0	0	0	2.1067	0	0	0	0	1.85663	0	0	0	0	0	0	0	0	0	0	0	0	0	0	0	0	0	0	0	0
k__Bacteria	p__Proteobacteria	c__Gammaproteobacteria	o__Betaproteobacteriales	f__Nitrosomonadaceae	g__Nitrosomonadaceae GOUTA6	0	0	0	0	0	0	0	0	0	0	0	0	0	0	0	0	0	0	1.76362	0	0	0	0	0	0	0	0	0	0	0	0	0	0	0	0	0	0	0	0	0	0	0	0	0
k__Bacteria	p__Proteobacteria	c__Gammaproteobacteria	o__Betaproteobacteriales	f__Nitrosomonadaceae	g__Nitrosomonadaceae MND1	0	0	0	0	0	0	0	0	0	0	0	2.54671	0	0	0	0	0	0	1.78152	0	0	0	0	0	0	0	0	0	0	0	0	0	0	0	0	0	0	0	0	0	0	0	0	0
k__Bacteria	p__Proteobacteria	c__Gammaproteobacteria	o__Betaproteobacteriales	f__Nitrosomonadaceae	g__Nitrosomonadaceae mle1-7	0	0	0	0	0	0	0	0	0	0	0	0	0	0	0	0	0	0	0	1.65914	0	0	0	0	0	0	0	0	0	0	0	0	0	0	0	0	0	0	0	0	0	0	0	0
k__Bacteria	p__Proteobacteria	c__Gammaproteobacteria	o__Cardiobacteriales	f__Cardiobacteriaceae	g__Cardiobacterium	0	0	0	0	0	0	0	0	0	0	0	0	0	0	0	0	0	0	0	0	0	0	2.02979	0	0	0	0	0	0	0	0	0	0	0	0	0	0	0	0	0	0	0	0	0
k__Bacteria	p__Proteobacteria	c__Gammaproteobacteria	o__Cardiobacteriales	f__Cardiobacteriaceae	g__Suttonella	0	0	0	0	0	0	0	0	0	0	0	0	0	0	0	0	0	0	0	0	0	0	2.54049	0	0	0	0	0	0	0	0	0	0	0	0	0	0	0	0	0	0	0	2.46733	0
k__Bacteria	p__Proteobacteria	c__Gammaproteobacteria	o__Cardiobacteriales	f__Wohlfahrtiimonadaceae	g__Ignatzschineria	3.57477	0	0	0	5.16564	3.26867	0	3.69247	0	0	0	0	0	0	0	1.63287	0	2.90564	2.81593	7.10529	0	0	1.96004	12.1008	22.2297	6.69434	9.58979	16.024	10.666	0	0	12.3587	0	29.4797	16.7131	5.44441	0	1.85831	0	2.09619	0	0	2.81563	2.22512
k__Bacteria	p__Proteobacteria	c__Gammaproteobacteria	o__Cardiobacteriales	f__Wohlfahrtiimonadaceae	g__Koukoulia	0	0	0	0	6.6688	11.0046	0	6.16141	0	0	0	0	0	0	0	1.87248	0	3.19511	0	0	0	0	0	0	0	4.28275	4.75575	0	0	0	0	5.92406	0	5.48768	8.81599	0	0	0	0	0	0	0	0	0
k__Bacteria	p__Proteobacteria	c__Gammaproteobacteria	o__Cardiobacteriales	f__Wohlfahrtiimonadaceae	g__Wohlfahrtiimonas	1.99746	0	0	0	3.34478	2.21404	0	8.93793	0	0	0	0	0	0	0	0	0	0	0	5.20833	6.60263	0	4.28545	0	1.91068	0	0	2.15233	2.69473	3.60591	0	6.40471	2.26351	3.95789	1.50331	0	0	0	0	4.82113	0	0	3.99394	1.80983
k__Bacteria	p__Proteobacteria	c__Gammaproteobacteria	o__Diplorickettsiales	f__Diplorickettsiaceae	g__Aquicella	0	0	0	0	0	0	0	0	0	0	0	0	0	0	4.40071	0	0	0	0	0	0	0	0	0	0	0	0	0	0	0	0	0	0	0	0	0	0	0	0	0	0	0	0	0
k__Bacteria	p__Proteobacteria	c__Gammaproteobacteria	o__Diplorickettsiales	f__Diplorickettsiaceae	g__uncultured Diplorickettsiaceae	0	0	0	0	0	0	0	0	0	0	0	0	0	0	0	0	0	1.584	0	0	0	0	0	0	0	0	0	0	0	0	0	0	0	0	0	0	0	0	0	0	0	0	0	0
k__Bacteria	p__Proteobacteria	c__Gammaproteobacteria	o__Enterobacteriales	f__Enterobacteriaceae	g__Buchnera	0	0	0	0	0	0	0	0	0	0	0	2.56527	0	0	0	0	0	0	0	0	0	0	0	0	0	0	0	0	0	0	0	0	0	0	0	0	0	0	0	0	0	0	0	0
k__Bacteria	p__Proteobacteria	c__Gammaproteobacteria	o__Enterobacteriales	f__Enterobacteriaceae	g__Edwardsiella	0	0	0	0	0	0	0	1.85174	0	0	0	0	0	0	0	0	0	0	0	4.24683	6.00786	0	2.63304	2.64229	0	2.11586	0	0	3.17108	0	0	0	0	0	1.55082	0	0	0	0	0	1.7137	3.09338	0	0
k__Bacteria	p__Proteobacteria	c__Gammaproteobacteria	o__Enterobacteriales	f__Enterobacteriaceae	g__Escherichia-Shigella	0	0	0	0	1.91166	0	2.83477	3.8746	3.29397	0	2.71215	0	0	1.85701	5.56755	0	0	5.78866	0	0	0	0	2.4416	0	0	0	0	0	2.42526	0	0	3.48723	0	0	0	0	0	6.28315	2.87201	2.38001	2.89761	0	2.81563	0
k__Bacteria	p__Proteobacteria	c__Gammaproteobacteria	o__Enterobacteriales	f__Enterobacteriaceae	g__Kosakonia	0	0	0	0	0	0	0	0	0	0	0	0	0	0	0	0	0	0	0	0	0	0	1.45124	0	0	0	0	0	0	0	0	0	0	0	0	0	0	0	0	0	0	0	0	0
k__Bacteria	p__Proteobacteria	c__Gammaproteobacteria	o__Enterobacteriales	f__Enterobacteriaceae	g__Morganella	3.71676	1.72863	0	0	4.73275	3.30083	0	1.90057	0	0	0	0	0	0	0	0	0	0	0	3.80216	2.40854	0	2.02979	0	0	0	0	3.04321	1.91762	0	0	1.62645	0	0	1.62668	0	0	0	0	0	0	0	0	0
k__Bacteria	p__Proteobacteria	c__Gammaproteobacteria	o__Enterobacteriales	f__Enterobacteriaceae	g__Pantoea	0	0	0	0	1.85481	0	0	1.85174	0	0	0	0	0	0	0	0	0	2.66175	3.07012	0	0	0	0	0	0	0	0	1.8416	0	2.1196	0	0	0	0	0	2.17527	0	2.09016	2.60585	0	0	0	0	0
k__Bacteria	p__Proteobacteria	c__Gammaproteobacteria	o__Enterobacteriales	f__Enterobacteriaceae	g__Proteus	4.0591	1.42202	0	0	3.56458	0	0	7.0629	5.14696	0	0	0	0	0	0	0	0	0	0	3.268	3.69087	0	1.96004	1.60361	3.01928	0	0	2.77268	1.6623	0	0	2.51019	0	3.80444	2.13261	0	0	0	0	2.50902	0	0	0	0
k__Bacteria	p__Proteobacteria	c__Gammaproteobacteria	o__Enterobacteriales	f__Enterobacteriaceae	g__Providencia	5.88081	0	0	0	2.38304	5.78503	0	0	0	0	0	0	0	0	0	0	0	0	0	5.12155	3.23792	0	0	0	0	0	0	8.37605	7.13582	0	0	0	0	2.19019	3.45906	0	0	0	0	0	0	0	2.94699	0
k__Bacteria	p__Proteobacteria	c__Gammaproteobacteria	o__Enterobacteriales	f__Enterobacteriaceae	g__Serratia	3.06942	0	0	0	0	4.22152	2.02401	0	0	0	0	0	0	0	0	0	0	0	3.32941	0	0	0	0	0	0	0	0	1.93319	0	0	0	0	0	0	0	0	0	0	0	0	0	0	0	0
k__Bacteria	p__Proteobacteria	c__Gammaproteobacteria	o__Enterobacteriales	f__Enterobacteriaceae	g__unclassified Enterobacteriaceae	7.26691	0	1.91158	0	13.0385	12.8191	2.83477	11.4307	0	0	9.79414	0	0	0	0	2.57846	0	3.29638	7.65333	9.18818	9.05974	0	7.63812	7.35837	0	0	0	23.8615	16.9	2.76441	0	4.86413	0	1.71402	0	0	0	5.11911	10.724	2.90829	4.16041	4.5142	0	0
k__Bacteria	p__Proteobacteria	c__Gammaproteobacteria	o__Gammaproteobacteria Incertae Sedis	f__Gammaproteobacteria Incertae Sedis Unknown Family	g__Acidibacter	0	0	0	0	0	0	0	0	0	1.77432	0	0	0	2.3319	0	0	0	0	1.98063	0	0	0	1.96004	3.44677	0	0	0	0	0	0	0	0	0	0	0	0	0	0	0	0	0	0	0	0
k__Bacteria	p__Proteobacteria	c__Gammaproteobacteria	o__Gammaproteobacteria KF-JG30-C25	f__uncultured Gammaproteobacteria KF-JG30-C25	g__uncultured Gammaproteobacteria KF-JG30-C25	0	0	0	0	0	0	0	0	0	0	0	0	0	0	0	0	0	0	0	0	0	0	0	0	0	0	0	0	0	0	0	0	0	0	0	0	0	0	0	0	0	0	0	0
k__Bacteria	p__Proteobacteria	c__Gammaproteobacteria	o__Oceanospirillales	f__Halomonadaceae	g__Carnimonas	0	0	0	0	0	0	0	0	0	0	0	0	0	0	0	0	0	0	0	0	0	0	0	0	0	0	0	0	0	0	0	4.07343	0	0	0	0	0	0	0	0	0	0	0	0
k__Bacteria	p__Proteobacteria	c__Gammaproteobacteria	o__Orbales	f__Orbaceae	g__Gilliamella	0	0	0	0	0	0	0	0	0	0	0	0	0	0	0	0	0	0	0	0	0	0	0	0	0	0	0	1.54522	0	0	0	0	0	0	0	0	0	0	0	0	0	0	0	0
k__Bacteria	p__Proteobacteria	c__Gammaproteobacteria	o__Pasteurellales	f__Pasteurellaceae	g__Avibacterium	0	0	0	0	0	0	0	0	0	0	0	0	0	0	0	0	0	0	0	1.65914	0	0	2.02979	0	0	0	0	0	0	0	0	0	0	0	0	0	0	0	0	0	0	0	0	0
k__Bacteria	p__Proteobacteria	c__Gammaproteobacteria	o__Pasteurellales	f__Pasteurellaceae	g__Frederiksenia	0	0	0	0	0	0	0	0	0	0	0	0	0	0	0	0	0	0	0	0	0	0	0	0	0	0	0	1.54522	0	0	0	0	0	0	0	0	0	0	0	0	0	0	0	0
k__Bacteria	p__Proteobacteria	c__Gammaproteobacteria	o__Pasteurellales	f__Pasteurellaceae	g__Mannheimia	0	0	0	0	0	0	0	0	0	0	0	0	0	0	0	0	0	0	0	0	0	0	0	0	0	0	0	0	0	0	0	0	0	0	0	0	0	0	0	0	0	0	0	0
k__Bacteria	p__Proteobacteria	c__Gammaproteobacteria	o__Pasteurellales	f__Pasteurellaceae	g__Pasteurella	0	0	0	0	0	0	0	0	0	0	0	0	0	0	0	0	0	0	0	0	0	0	0	0	0	0	0	4.06518	2.76577	0	0	0	0	0	0	0	0	0	0	0	0	0	0	0
k__Bacteria	p__Proteobacteria	c__Gammaproteobacteria	o__Pasteurellales	f__Pasteurellaceae	g__unclassified Pasteurellaceae	8.40564	0	5.92038	0	2.64018	0	8.06569	7.69893	0	0	10.2258	2.879	0	2.89831	0	0	0	3.58294	0	2.75604	0	0	9.06463	6.58945	4.62378	0	0	0	0	0	0	4.8346	0	1.90459	2.55386	0	0	1.87753	0	2.82061	0	0	4.97515	0
k__Bacteria	p__Proteobacteria	c__Gammaproteobacteria	o__Pseudomonadales	f__Moraxellaceae	g__Acinetobacter	5.31997	0	0	0	25.0028	14.2638	1.65917	2.77399	0	6.68638	5.39328	0	0	2.27291	3.29027	2.57846	0	4.65749	4.00462	9.96588	11.7357	0	12.1739	1.85663	0	5.70446	2.19147	4.0358	4.39209	0	0	10.5473	0	8.16083	9.55667	0	0	11.3695	7.19517	0	2.41074	1.98405	4.68738	0
k__Bacteria	p__Proteobacteria	c__Gammaproteobacteria	o__Pseudomonadales	f__Moraxellaceae	g__Alkanindiges	0	0	0	0	0	0	0	0	0	0	0	0	0	0	0	0	0	0	0	0	0	0	3.48722	0	2.16899	2.70583	5.86204	0	0	0	4.93331	0	0	0	0	0	0	0	0	0	0	0	2.00724	0
k__Bacteria	p__Proteobacteria	c__Gammaproteobacteria	o__Pseudomonadales	f__Moraxellaceae	g__Enhydrobacter	0	0	0	0	0	0	0	0	0	0	0	0	0	0	0	1.89982	0	0	0	0	0	0	1.64149	0	0	0	0	0	0	0	0	2.0724	0	0	0	0	0	0	0	0	0	0	0	0
k__Bacteria	p__Proteobacteria	c__Gammaproteobacteria	o__Pseudomonadales	f__Moraxellaceae	g__Moraxella	3.99682	0	0	0	0	0	1.71015	0	0	0	4.10402	2.36791	1.85657	0	0	0	0	0	0	0	0	0	4.13533	2.57336	0	0	0	0	0	0	0	0	0	0	0	0	0	1.75817	0	0	0	0	2.22998	0
k__Bacteria	p__Proteobacteria	c__Gammaproteobacteria	o__Pseudomonadales	f__Moraxellaceae	g__Psychrobacter	0	0	0	0	0	0	0	0	0	0	0	0	0	0	4.30893	0	0	0	0	0	0	0	0	0	0	0	0	0	0	0	0	0	0	0	0	0	0	6.09961	5.60918	0	0	0	0	0
k__Bacteria	p__Proteobacteria	c__Gammaproteobacteria	o__Pseudomonadales	f__Moraxellaceae	g__unclassified Moraxellaceae	0	0	0	0	0	0	0	0	0	0	0	0	0	0	0	0	0	0	0	0	0	0	0	0	0	0	0	0	0	0	0	0	0	0	0	0	6.66002	0	4.90237	3.47732	0	2.4949	3.72774	7.1982
k__Bacteria	p__Proteobacteria	c__Gammaproteobacteria	o__Pseudomonadales	f__Pseudomonadaceae	g__Oblitimonas	0	0	0	0	0	0	0	0	0	0	0	0	0	0	0	0	0	0	0	0	0	0	0	5.02056	6.56812	0	0	2.51054	0	0	0	2.65383	0	2.39955	3.94139	0	0	0	0	0	0	0	0	0
k__Bacteria	p__Proteobacteria	c__Gammaproteobacteria	o__Pseudomonadales	f__Pseudomonadaceae	g__Pseudomonas	1.99746	0	0	0	2.4613	6.11954	2.61162	0	0	0	0	0	0	0	0	1.72745	0	0	5.36135	6.01136	4.07903	0	3.88493	0	0	0	0	5.77645	2.07977	0	0	0	0	0	0	0	0	6.96463	5.85468	2.066	0	0	0	0
k__Bacteria	p__Proteobacteria	c__Gammaproteobacteria	o__Pseudomonadales	f__Pseudomonadaceae	g__unclassified Pseudomonadaceae	0	0	0	0	0	0	0	0	0	0	0	0	0	0	0	0	0	0	0	0	0	0	0	1.85663	0	0	0	0	0	0	0	0	0	0	0	0	0	0	0	0	0	0	0	0
k__Bacteria	p__Proteobacteria	c__Gammaproteobacteria	o__Salinisphaerales	f__Solimonadaceae	g__Alkanibacter	0	0	0	0	0	0	0	0	0	0	0	0	0	0	0	0	0	1.41414	0	0	0	0	0	0	0	0	0	0	0	0	0	0	0	0	0	0	0	0	0	0	0	0	0	0
k__Bacteria	p__Proteobacteria	c__Gammaproteobacteria	o__Salinisphaerales	f__Solimonadaceae	g__Nevskia	0	0	0	0	0	0	0	0	0	0	0	0	0	0	0	0	0	0	4.80083	0	0	0	0	0	0	0	0	0	0	0	0	0	0	0	0	0	0	0	0	0	0	0	0	0
k__Bacteria	p__Proteobacteria	c__Gammaproteobacteria	o__Steroidobacterales	f__Steroidobacteraceae	g__uncultured Steroidobacteraceae	0	0	0	0	0	0	0	0	0	0	0	0	0	0	0	0	0	1.87342	0	0	0	0	0	0	0	0	0	0	0	0	0	0	0	0	0	0	0	0	0	0	0	0	0	0
k__Bacteria	p__Proteobacteria	c__Gammaproteobacteria	o__Xanthomonadales	f__Rhodanobacteraceae	g__Dyella	0	0	0	0	0	0	0	0	0	0	0	0	0	0	0	0	0	3.5354	5.17184	0	0	0	0	2.16848	0	0	0	0	0	0	0	0	0	0	0	0	0	0	0	0	0	0	0	0
k__Bacteria	p__Proteobacteria	c__Gammaproteobacteria	o__Xanthomonadales	f__Rhodanobacteraceae	g__Luteibacter	0	0	0	0	0	0	0	0	0	0	0	0	0	0	0	0	0	0	3.83497	0	0	0	0	0	0	0	0	0	0	0	0	0	0	0	0	0	0	0	0	0	0	0	0	0
k__Bacteria	p__Proteobacteria	c__Gammaproteobacteria	o__Xanthomonadales	f__Rhodanobacteraceae	g__Mizugakiibacter	0	0	0	0	0	0	0	0	0	0	0	0	0	2.54637	2.58948	0	0	0	0	0	0	0	0	0	0	0	0	0	0	0	0	0	0	0	0	0	0	0	0	0	0	0	0	0
k__Bacteria	p__Proteobacteria	c__Gammaproteobacteria	o__Xanthomonadales	f__Rhodanobacteraceae	g__Rhodanobacter	0	0	0	0	0	0	0	0	0	1.73527	0	0	0	1.38619	0	0	0	0	0	0	0	0	0	0	0	0	0	0	0	0	0	0	0	0	0	0	0	0	0	0	0	0	0	0
k__Bacteria	p__Proteobacteria	c__Gammaproteobacteria	o__Xanthomonadales	f__Rhodanobacteraceae	g__Rudaea	0	0	0	0	0	0	0	0	0	0	0	0	0	0	0	0	0	0	0	0	0	0	0	0	0	0	0	0	0	0	0	0	0	0	0	0	0	0	0	0	0	0	0	0
k__Bacteria	p__Proteobacteria	c__Gammaproteobacteria	o__Xanthomonadales	f__Xanthomonadaceae	g__Arenimonas	0	0	0	0	0	0	0	0	0	0	0	0	0	0	4.21458	0	0	0	0	0	0	0	0	0	0	0	0	0	0	0	0	0	0	0	0	0	0	0	0	0	0	0	0	0
k__Bacteria	p__Proteobacteria	c__Gammaproteobacteria	o__Xanthomonadales	f__Xanthomonadaceae	g__Luteimonas	0	0	0	0	0	0	0	0	0	0	0	0	0	0	0	0	0	0	0	0	0	0	0	0	0	0	0	0	0	0	0	0	0	0	0	0	0	0	0	0	0	0	0	0
k__Bacteria	p__Proteobacteria	c__Gammaproteobacteria	o__Xanthomonadales	f__Xanthomonadaceae	g__Lysobacter	0	0	0	0	0	0	0	0	0	0	0	0	0	0	0	0	0	0	0	0	0	0	0	0	0	0	0	0	0	0	0	0	0	0	0	0	0	0	0	0	0	0	2.00724	0
k__Bacteria	p__Proteobacteria	c__Gammaproteobacteria	o__Xanthomonadales	f__Xanthomonadaceae	g__Silanimonas	0	0	1.84975	0	0	0	0	0	0	0	0	0	0	0	0	0	0	0	0	0	0	0	0	0	0	0	0	0	0	0	0	0	0	0	0	0	0	0	0	0	0	0	0	0
k__Bacteria	p__Proteobacteria	c__Gammaproteobacteria	o__Xanthomonadales	f__Xanthomonadaceae	g__Stenotrophomonas	0	0	0	0	0	0	0	0	0	0	0	0	0	1.59328	0	0	0	1.584	6.88334	0	2.12582	0	2.09632	0	0	0	0	0	0	0	0	0	0	0	3.57849	0	0	0	0	0	0	0	0	0
k__Bacteria	p__Proteobacteria	c__Gammaproteobacteria	o__Xanthomonadales	f__Xanthomonadaceae	g__unclassified Xanthomonadaceae	0	0	0	0	0	0	0	0	0	0	0	0	0	0	0	0	0	0	0	0	0	0	0	0	0	0	0	0	0	0	0	0	0	0	0	0	0	0	0	0	0	0	1.74373	0
k__Bacteria	p__Proteobacteria	c__Gammaproteobacteria	o__unclassified Gammaproteobacteria	f__unclassified Gammaproteobacteria	g__unclassified Gammaproteobacteria	0	0	0	0	0	0	0	0	0	0	0	0	0	1.77434	0	0	0	0	0	0	0	0	0	0	0	0	0	0	0	0	0	0	0	0	0	0	0	0	0	0	0	0	0	0
k__Bacteria	p__Proteobacteria	c__unclassified Proteobacteria	o__unclassified Proteobacteria	f__unclassified Proteobacteria	g__unclassified Proteobacteria	0	0	0	0	0	0	0	0	0	0	0	0	0	0	0	0	0	0	0	0	0	0	1.34581	0	0	0	0	0	0	0	0	0	0	0	0	0	0	0	0	0	0	0	0	0
k__Bacteria	p__Spirochaetes	c__Brachyspirae	o__Brachyspirales	f__Brachyspiraceae	g__Brachyspira	0	0	0	0	0	0	0	0	0	0	0	0	0	0	0	0	0	0	0	0	0	0	0	0	0	0	0	1.96248	0	0	0	0	0	0	0	0	0	0	0	0	0	0	0	0
k__Bacteria	p__Spirochaetes	c__Spirochaetia	o__Spirochaetales	f__Spirochaetaceae	g__Treponema 2	0	0	0	0	0	0	0	0	0	0	0	0	0	0	0	0	0	0	0	0	0	0	0	0	0	0	0	0	0	0	0	0	0	0	0	0	0	0	0	0	0	0	0	0
k__Bacteria	p__Synergistetes	c__Synergistia	o__Synergistales	f__Synergistaceae	g__Fretibacterium	1.46496	0	1.84975	0	1.70202	0	0	0	0	0	0	0	0	0	0	0	0	0	0	0	0	0	0	0	0	0	0	0	0	0	0	0	0	0	0	0	0	0	0	0	0	0	0	0
k__Bacteria	p__Tenericutes	c__Mollicutes	o__Entomoplasmatales	f__Spiroplasmataceae	g__Spiroplasma	0	0	0	0	0	0	0	0	0	0	0	0	0	0	0	0	0	3.73563	0	0	0	0	0	0	0	0	0	0	0	0	0	0	0	0	0	0	0	0	0	0	0	0	0	0
k__Bacteria	p__Tenericutes	c__Mollicutes	o__Mollicutes RF39	f__unclassified Mollicutes RF39	g__unclassified Mollicutes RF39	0	0	0	0	0	0	0	0	0	0	0	0	0	0	0	0	0	0	0	0	0	0	0	0	0	0	0	0	0	0	0	0	0	0	0	0	0	0	0	0	0	0	0	0
k__Bacteria	p__Tenericutes	c__Mollicutes	o__Mollicutes RF39	f__uncultured Mollicutes RF39	g__uncultured Mollicutes RF39	0	0	0	0	0	0	0	0	0	0	0	0	0	0	0	0	0	0	0	0	0	0	0	0	0	0	0	0	0	0	0	0	0	0	0	0	0	1.77876	0	0	0	0	0	0
k__Bacteria	p__Tenericutes	c__Mollicutes	o__Mycoplasmatales	f__Mycoplasmataceae	g__Candidatus Lumbricincola	0	0	0	0	0	0	0	0	0	0	0	0	0	0	0	0	0	0	0	0	0	0	0	0	0	0	0	0	0	0	0	1.51796	0	0	1.94384	0	0	0	0	0	0	0	0	0
k__Bacteria	p__Verrucomicrobia	c__Verrucomicrobiae	o__Chthoniobacterales	f__Chthoniobacteraceae	g__Candidatus Udaeobacter	0	0	0	0	0	0	0	0	0	0	0	2.11422	0	3.68956	4.11363	0	0	0	0	3.37191	0	0	2.80202	3.05003	0	0	0	0	0	0	0	0	0	0	0	0	0	0	0	0	0	0	0	0
k__Bacteria	p__Verrucomicrobia	c__Verrucomicrobiae	o__Chthoniobacterales	f__Chthoniobacteraceae	g__Chthoniobacter	0	0	0	0	0	0	0	0	0	0	0	0	0	3.52847	0	0	0	0	0	0	0	0	0	2.07183	0	0	0	0	0	0	0	0	0	0	0	0	0	0	0	0	0	0	0	0
k__Bacteria	p__Verrucomicrobia	c__Verrucomicrobiae	o__Chthoniobacterales	f__Chthoniobacteraceae	g__Chthoniobacteraceae LD29	0	0	0	0	0	0	0	0	0	0	0	0	0	1.85701	1.81123	0	0	0	0	0	0	0	2.02979	0	0	0	0	0	0	0	0	0	0	0	0	0	0	0	0	0	0	0	0	0
k__Bacteria	p__Verrucomicrobia	c__Verrucomicrobiae	o__Chthoniobacterales	f__Xiphinematobacteraceae	g__Candidatus Xiphinematobacter	0	0	0	0	0	0	0	0	0	0	0	0	0	0	0	0	0	0	0	0	0	0	0	0	0	0	0	0	0	0	0	0	0	0	0	0	0	0	0	0	0	0	0	0
k__Bacteria	p__Verrucomicrobia	c__Verrucomicrobiae	o__Pedosphaerales	f__Pedosphaeraceae	g__Pedosphaera	0	0	0	0	0	0	0	0	0	0	0	0	0	1.59328	0	0	0	0	0	0	0	0	0	2.34428	0	0	0	0	0	0	0	0	0	0	0	0	0	0	0	0	0	0	0	0
k__Bacteria	p__Verrucomicrobia	c__Verrucomicrobiae	o__Pedosphaerales	f__Pedosphaeraceae	g__Pedosphaeraceae ADurb.Bin063-1	0	0	0	0	0	0	0	0	0	0	0	2.73885	0	0	0	0	0	3.37499	4.35956	0	0	0	1.96004	3.75761	0	0	0	0	0	0	0	0	0	0	0	0	0	0	0	0	0	0	0	0
k__Bacteria	p__Verrucomicrobia	c__Verrucomicrobiae	o__Pedosphaerales	f__Pedosphaeraceae	g__Pedosphaeraceae Ellin516	0	0	0	0	0	0	0	0	0	0	0	0	0	0	0	0	0	0	0	0	0	0	0	2.25905	0	0	0	0	0	0	0	0	0	0	0	0	0	0	0	0	0	0	0	0
k__Bacteria	p__Verrucomicrobia	c__Verrucomicrobiae	o__Pedosphaerales	f__Pedosphaeraceae	g__Prosthecobacter	0	0	0	0	0	0	0	0	0	0	0	0	0	0	2.25221	0	0	0	0	0	0	0	0	0	0	0	0	0	0	0	0	0	0	0	0	0	0	0	0	0	0	0	0	0
k__Bacteria	p__Verrucomicrobia	c__Verrucomicrobiae	o__Pedosphaerales	f__Pedosphaeraceae	g__unclassified Pedosphaeraceae	0	0	0	0	0	0	0	0	0	0	0	0	0	0	3.61969	0	0	0	0	0	0	0	0	6.87136	0	0	0	0	0	0	0	0	0	0	0	0	0	0	0	0	0	0	0	0
k__Bacteria	p__Verrucomicrobia	c__Verrucomicrobiae	o__Pedosphaerales	f__Pedosphaeraceae	g__uncultured Chthoniobacteraceae LD29	0	0	0	0	0	0	0	0	0	0	0	0	0	1.59328	0	0	0	0	0	0	0	0	0	1.73566	0	0	0	0	0	0	0	0	0	0	0	0	0	0	0	0	0	0	0	0
k__Bacteria	p__Verrucomicrobia	c__Verrucomicrobiae	o__Verrucomicrobiales	f__Rubritaleaceae	g__Luteolibacter	0	0	0	0	0	0	0	0	0	0	0	0	0	0	1.81123	0	0	0	0	0	0	0	0	0	0	0	0	0	0	0	0	0	0	0	0	0	0	0	0	0	0	0	0	0
[truncated: 23 more columns]
